# Supplementary material for: The highly rugged yet navigable regulatory landscape of the bacterial transcription factor TetR
Source: Nat Commun. 2024 Dec 30;15:10745. doi: 10.1038/s41467-024-54723-y (PMC11686294; doi:10.1038/s41467-024-54723-y)
Supplement: Supplementary file 4 — Source Data [file 41467_2024_54723_MOESM4_ESM.xlsx]

## Sheet: Figures 2b; 2d; S11 
#Table for Figures 2b; 2d; S11
#Columns:
#(1) Seq: DNA sequences
#(2) tot1: Read counts from replicate 1
#(3) avg1: Repr_lvl from replicate 1
#(4) tot2: Read counts from replicate 2
#(5) avg2: Repr_lvl from replicate 2
#(6) tot3: Read counts from replicate 3
#(7) avg3: Repr_lvl from replicate 3
#(8) cv: Repr_lvl coefficient of variation from avg1, avg2, avg3
#(9) avg_final: Mean Repr_lvl from avg1, avg2, avg3
seq	tot1	avg1	tot2	avg2	tot3	avg3	cv	avg_final	avg_final_inv	repr_lvl	tot_sum
TCCCAAAAAGTAAAGGAGA	70	5.42857	37	9.86486	26	9.61538	0.300183	8.30294	5.69706	0.538746	133
TCCCAAAAAGTACAAGAGA	2812	6.73293	1267	8.91397	1448	9.0366	0.157523	8.22783	5.77217	0.545848	5527
TCCCAAAAAGTACCAGAGA	601	6.67221	270	9.61111	295	9.99661	0.207569	8.75998	5.24002	0.495526	1166
TCCCAAAAAGTAGCAGAGA	265	6.33585	89	10.3708	139	10.2446	0.255352	8.98375	5.01625	0.474365	493
TCCCAAAAAGTAGGGGAGA	188	7.07979	60	11.2167	70	11.3429	0.24552	9.87977	4.12023	0.389632	318
TCCCAAAAAGTATGGGAGA	22	6.31818	4	12	6	12	0.324597	10.1061	3.89394	0.368233	32
TCCCAAAAAGTATTAGAGA	475	6.73053	166	10.9819	176	11.4716	0.268032	9.72801	4.27199	0.403983	817
TCCCAAAAAGTCATCGAGA	310	6.7129	114	10.6754	105	11.181	0.256932	9.5231	4.4769	0.423361	529
TCCCAAAAAGTCATTGAGA	162	6.34568	53	10.4906	74	10.8649	0.271624	9.2337	4.7663	0.450728	289
TCCCAAAAAGTCCGCGAGA	895	6.00782	245	10.849	284	10.8028	0.301719	9.21987	4.78013	0.452036	1424
TCCCAAAAAGTCCTCGAGA	779	6.87933	323	9.24458	341	9.24633	0.161538	8.45675	5.54325	0.524201	1443
TCCCAAAAAGTCGTAGAGA	698	6.37679	240	11.4375	261	11.6092	0.303085	9.80783	4.19217	0.396435	1199
TCCCAAAAAGTCTATGAGA	2203	6.665	945	8.77249	1198	8.87229	0.153835	8.10326	5.89674	0.557629	4346
TCCCAAAAAGTCTGAGAGA	9808	6.89916	6110	7.2964	6850	7.32569	0.0332115	7.17375	6.82625	0.645528	22768
TCCCAAAAAGTCTTCGAGA	114	5.7807	41	10.3902	32	9.90625	0.291426	8.6924	5.3076	0.501916	187
TCCCAAAAAGTGACAGAGA	28184	6.8651	19090	6.90702	21505	6.8984	0.00321273	6.89017	7.10983	0.672345	68779
TCCCAAAAAGTGACTGAGA	24	6.875	20	7.7	7	6.71429	0.0745232	7.09643	6.90357	0.65284	51
TCCCAAAAAGTGAGGGAGA	15	6.46667	9	8.11111	15	8.6	0.144657	7.72593	6.27407	0.593311	39
TCCCAAAAAGTGAGTGAGA	1153	6.52559	359	11.7855	399	11.7168	0.301438	10.0093	3.9907	0.377383	1911
TCCCAAAAAGTGCTCGAGA	200	6.24	45	11.8	78	11.641	0.319919	9.89368	4.10632	0.388317	323
TCCCAAAAAGTGGAAGAGA	93	6.2043	50	11.16	38	11.1579	0.300878	9.5074	4.4926	0.424845	181
TCCCAAAAAGTGGATGAGA	157	6.61146	63	9.47619	73	9.08219	0.185074	8.38995	5.61005	0.530518	293
TCCCAAAAAGTGGCAGAGA	990	6.91515	395	9.56203	396	9.42929	0.172698	8.63549	5.36451	0.507298	1781
TCCCAAAAAGTGGCCGAGA	468	6.06838	139	10.8489	139	10.777	0.29676	9.23143	4.76857	0.450943	746
TCCCAAAAAGTGGGGGAGA	588	6.52041	183	11.8962	249	11.7229	0.304077	10.0465	3.95351	0.373866	1020
TCCCAAAAAGTGGGTGAGA	1724	6.50406	502	11.239	588	11.1054	0.280361	9.61618	4.38382	0.414558	2814
TCCCAAAAAGTGGTCGAGA	19	6.94737	9	12.1111	2	13	0.305839	10.6862	3.31384	0.313375	30
TCCCAAAAAGTGGTGGAGA	1091	6.89093	412	10.9563	468	10.8996	0.243256	9.58227	4.41773	0.417765	1971
TCCCAAAAAGTGTACGAGA	196	6.68878	66	10.2424	91	11.0769	0.249598	9.33604	4.66396	0.44105	353
TCCCAAAAAGTGTAGGAGA	195	6.72821	65	10.4615	61	10.6066	0.23728	9.26543	4.73457	0.447727	321
TCCCAAAAAGTGTGGGAGA	184	8.21739	101	9.22772	109	9.14679	0.0633364	8.86397	5.13603	0.485692	394
TCCCAAAAAGTGTGTGAGA	600	6.33167	199	10.1106	205	10.2146	0.248986	8.88562	5.11438	0.483645	1004
TCCCAAAAAGTGTTTGAGA	280	6.55714	83	11.759	89	11.9775	0.303858	10.0979	3.9021	0.369004	452
TCCCAAAAAGTTAACGAGA	1649	6.4621	570	10.5526	664	10.6596	0.259427	9.22479	4.77521	0.451571	2883
TCCCAAAAAGTTCGGGAGA	471	7.39703	315	7.48254	383	7.46997	0.00619777	7.44985	6.55015	0.619419	1169
TCCCAAAAAGTTGCGGAGA	1378	6.72279	503	8.46918	556	8.41906	0.126314	7.87035	6.12965	0.579654	2437
TCCCAAAAAGTTGGCGAGA	372	7.47043	135	9.9037	162	9.93827	0.155417	9.10414	4.89586	0.46298	669
TCCCAAAAAGTTGGGGAGA	631	6.96513	238	10.2479	270	10.6333	0.217171	9.28212	4.71788	0.446149	1139
TCCCAAAAAGTTGGTGAGA	1516	7.19723	636	9.83648	732	9.74454	0.167816	8.92608	5.07392	0.479818	2884
TCCCAAAAAGTTGTAGAGA	408	6.25735	177	8.51977	202	8.30198	0.162237	7.69304	6.30696	0.596422	787
TCCCAAAAAGTTTGTGAGA	400	6.595	169	10.4556	176	10.3466	0.240696	9.1324	4.8676	0.460307	745
TCCCAAACAGTAAGCGAGA	100	6.97	32	12.7812	40	12.85	0.310585	10.8671	3.13292	0.296266	172
TCCCAAACAGTACGGGAGA	26	6.42308	7	10.4286	20	11.5	0.283162	9.45055	4.54945	0.430221	53
TCCCAAACAGTAGGCGAGA	50	5.58	10	9.4	22	9.72727	0.27997	8.23576	5.76424	0.545099	82
TCCCAAACAGTAGGGGAGA	172	6.52326	69	9.10145	57	9.45614	0.191473	8.36028	5.63972	0.533323	298
TCCCAAACAGTAGTGGAGA	1101	6.84378	388	11.5799	480	11.4375	0.270676	9.95373	4.04627	0.382638	1969
TCCCAAACAGTATGTGAGA	2177	6.97887	834	11.2638	977	11.5056	0.256813	9.9161	4.0839	0.386197	3988
TCCCAAACAGTCAACGAGA	90	5.68889	22	9.54545	8	10.125	0.285263	8.45311	5.54689	0.524544	120
TCCCAAACAGTCCGTGAGA	301	6.56811	133	9.08271	196	8.81633	0.169371	8.15571	5.84429	0.552668	630
TCCCAAACAGTCCTCGAGA	153	8.26144	70	9.18571	77	9.14286	0.0588604	8.86334	5.13666	0.485752	300
TCCCAAACAGTCGAAGAGA	55	5.65455	17	9.64706	17	9.29412	0.26959	8.19857	5.80143	0.548615	89
TCCCAAACAGTCGACGAGA	1180	6.70847	468	8.17521	610	8.30164	0.114587	7.72844	6.27156	0.593073	2258
TCCCAAACAGTCGGGGAGA	384	7.28646	180	10.3444	207	10.3527	0.18953	9.32785	4.67215	0.441824	771
TCCCAAACAGTCGTCGAGA	350	6.22286	102	10.1863	112	10.3304	0.261522	8.91316	5.08684	0.48104	564
TCCCAAACAGTCGTGGAGA	38	5.5	9	10.2222	9	10.5556	0.322803	8.75926	5.24074	0.495594	56
TCCCAAACAGTCTAAGAGA	360	6.41111	138	10.471	133	10.3985	0.255493	9.09354	4.90646	0.463982	631
TCCCAAACAGTCTGAGAGA	161	6.96894	2	6	4	7	0.0854222	6.65631	7.34369	0.69446	167
TCCCAAACAGTGAAGGAGA	1024	6.7207	514	8.31323	570	8.31579	0.118227	7.78324	6.21676	0.587891	2108
TCCCAAACAGTGAATGAGA	42	5.88095	21	10.4286	13	10.3077	0.292072	8.87241	5.12759	0.484894	76
TCCCAAACAGTGACAGAGA	694	6.89193	9	7.22222	10	7.3	0.0303535	7.13805	6.86195	0.648904	713
TCCCAAACAGTGACCGAGA	615	6.79024	288	8.64236	330	8.62121	0.132611	8.01794	5.98206	0.565697	1233
TCCCAAACAGTGACGGAGA	1298	6.75732	462	10.8766	504	10.6369	0.245361	9.42362	4.57638	0.432768	2264
TCCCAAACAGTGAGGGAGA	408	6.76716	177	9.78531	218	9.42661	0.190396	8.65969	5.34031	0.505009	803
TCCCAAACAGTGATAGAGA	22	6.40909	24	7.20833	23	5.6087	0.124802	6.40871	7.59129	0.717875	69
TCCCAAACAGTGCAAGAGA	30	5.53333	9	9.33333	13	8.76923	0.260271	7.87863	6.12137	0.578871	52
TCCCAAACAGTGCCCGAGA	879	6.72241	357	9.76471	403	9.70223	0.199171	8.72978	5.27022	0.498381	1639
TCCCAAACAGTGGAGGAGA	844	6.55332	392	8.6148	468	8.67308	0.151927	7.94706	6.05294	0.572399	1704
TCCCAAACAGTGGCGGAGA	942	6.62208	332	10.3223	406	10.5049	0.239453	9.14977	4.85023	0.458665	1680
TCCCAAACAGTGGCTGAGA	1409	6.34918	473	10.8224	466	10.8498	0.277348	9.34046	4.65954	0.440632	2348
TCCCAAACAGTGGGAGAGA	118	6.16102	42	10.9048	42	11.3571	0.3038	9.47431	4.52569	0.427975	202
TCCCAAACAGTGGGTGAGA	46	6.34783	4	10.5	4	9	0.244031	8.61594	5.38406	0.509147	54
TCCCAAACAGTGGTAGAGA	975	6.55487	455	8.67692	518	8.61969	0.152064	7.9505	6.0495	0.572075	1948
TCCCAAACAGTGGTGGAGA	68	6.75	3	11	5	11.6	0.270257	9.78333	4.21667	0.398752	76
TCCCAAACAGTGTATGAGA	80	6.8125	39	12.7949	29	12.5517	0.315859	10.7197	3.2803	0.310204	148
TCCCAAACAGTGTGGGAGA	963	6.94185	356	10.7022	399	10.3985	0.223472	9.34753	4.65247	0.439963	1718
TCCCAAACAGTGTTCGAGA	382	6.42932	111	9.78378	159	9.87421	0.225779	8.69577	5.30423	0.501597	652
TCCCAAACAGTGTTGGAGA	360	7.18611	192	10.3854	202	10.6733	0.205586	9.41493	4.58507	0.43359	754
TCCCAAACAGTTAAAGAGA	1048	6.34447	387	9.69509	469	9.5629	0.222339	8.53415	5.46585	0.516881	1904
TCCCAAACAGTTACGGAGA	588	6.39116	196	11.7449	226	11.5885	0.307507	9.90818	4.09182	0.386945	1010
TCCCAAACAGTTACTGAGA	843	6.6038	308	10.3539	372	10.336	0.237415	9.0979	4.9021	0.46357	1523
TCCCAAACAGTTCCTGAGA	121	6.05785	21	11.1905	36	10.5	0.301151	9.24944	4.75056	0.449239	178
TCCCAAACAGTTCGTGAGA	1500	6.65333	497	11.4225	522	11.4483	0.280546	9.84138	4.15862	0.393262	2519
TCCCAAACAGTTGAAGAGA	2030	6.89113	1036	8.27606	1141	8.07099	0.096495	7.74606	6.25394	0.591407	4207
TCCCAAACAGTTGAGGAGA	136	6.33824	40	12.5	53	11.8868	0.331426	10.2417	3.75832	0.355408	229
TCCCAAACAGTTGATGAGA	554	6.8574	251	8.95219	298	8.83557	0.143299	8.21505	5.78495	0.547057	1103
TCCCAAACAGTTGGCGAGA	504	7.22024	208	10.4808	225	10.7911	0.208284	9.49737	4.50263	0.425794	937
TCCCAAACAGTTGGTGAGA	786	6.60433	273	10.2381	366	10.224	0.232086	9.02215	4.97785	0.470733	1425
TCCCAAACAGTTGTAGAGA	156	6.01923	37	10.973	44	10.3409	0.295923	9.11104	4.88896	0.462328	237
TCCCAAACAGTTTAAGAGA	107	6.91589	86	6.95349	99	6.94949	0.00297604	6.93962	7.06038	0.667669	292
TCCCAAACAGTTTCCGAGA	1518	6.46047	722	8.29501	814	8.21253	0.135342	7.65601	6.34399	0.599923	3054
TCCCAAACAGTTTGTGAGA	142	6.76056	56	12.6786	68	12.3529	0.313922	10.5974	3.40264	0.321773	266
TCCCAAAGAGTACAAGAGA	1037	6.61716	446	8.54036	520	8.55577	0.141039	7.90443	6.09557	0.576431	2003
TCCCAAAGAGTACCAGAGA	174	6.3046	69	11.5217	55	11	0.299036	9.60878	4.39122	0.415258	298
TCCCAAAGAGTACGGGAGA	944	6.63877	302	12.2848	340	12.2706	0.3131	10.398	3.60196	0.340621	1586
TCCCAAAGAGTACGTGAGA	1344	6.55432	411	10.9708	512	11.0273	0.269644	9.51749	4.48251	0.423891	2267
TCCCAAAGAGTAGGGGAGA	275	6.61455	106	11.6981	125	11.336	0.286986	9.88289	4.11711	0.389337	506
TCCCAAAGAGTAGGTGAGA	588	6.88776	195	10.8103	187	11.1551	0.24647	9.6177	4.3823	0.414415	970
TCCCAAAGAGTATAGGAGA	681	6.23348	224	10.0759	269	10.0781	0.252284	8.79581	5.20419	0.492137	1174
TCCCAAAGAGTCAATGAGA	4340	6.73825	1685	9.36499	2014	9.36197	0.178559	8.4884	5.5116	0.521208	8039
TCCCAAAGAGTCAGTGAGA	768	7.19922	274	10.635	363	10.1928	0.200072	9.34236	4.65764	0.440452	1405
TCCCAAAGAGTCCATGAGA	348	7.22414	154	8.76623	190	8.81053	0.109277	8.26697	5.73303	0.542148	692
TCCCAAAGAGTCCTAGAGA	939	6.22364	289	9.90657	382	9.96335	0.246373	8.69786	5.30214	0.5014	1610
TCCCAAAGAGTCCTCGAGA	1970	6.84213	923	8.8429	1042	8.79175	0.139806	8.15893	5.84107	0.552364	3935
TCCCAAAGAGTCGCTGAGA	406	6.48768	160	10.7812	137	10.7664	0.264804	9.34512	4.65488	0.440191	703
TCCCAAAGAGTCGTAGAGA	1219	6.53979	424	11.2429	443	11.4402	0.284782	9.74096	4.25904	0.402758	2086
TCCCAAAGAGTCGTGGAGA	141	6.46809	57	12.193	56	11.9643	0.317508	10.2085	3.79155	0.35855	254
TCCCAAAGAGTGATTGAGA	131	8.41985	74	8.91892	63	8.95238	0.0340345	8.76372	5.23628	0.495172	268
TCCCAAAGAGTGCAGGAGA	244	6.22131	101	10.9703	102	11	0.292687	9.3972	4.6028	0.435266	447
TCCCAAAGAGTGCGTGAGA	112	6.60714	4	10.5	1	8	0.235689	8.36905	5.63095	0.532494	117
TCCCAAAGAGTGCTGGAGA	416	6.27163	130	11.2462	115	11.0261	0.295405	9.51463	4.48537	0.424162	661
TCCCAAAGAGTGCTTGAGA	213	6.79343	67	10.209	87	10.5632	0.226562	9.18853	4.81147	0.454999	367
TCCCAAAGAGTGGAAGAGA	37	6.72973	3	9	3	11.3333	0.255168	9.02102	4.97898	0.47084	43
TCCCAAAGAGTGGACGAGA	695	6.76691	231	10.7489	292	10.7123	0.243217	9.40938	4.59062	0.434114	1218
TCCCAAAGAGTGGAGGAGA	370	7.55946	188	9.25	212	9.04245	0.106992	8.6173	5.3827	0.509018	770
TCCCAAAGAGTGGCGGAGA	1837	6.78008	644	10.5078	713	10.3675	0.229198	9.21843	4.78157	0.452172	3194
TCCCAAAGAGTGGGAGAGA	265	7.27547	87	10.5977	116	10.5862	0.201844	9.48646	4.51354	0.426826	468
TCCCAAAGAGTGGGCGAGA	396	6.81818	112	12.6339	152	12.2763	0.308184	10.5761	3.42386	0.323779	660
TCCCAAAGAGTGGGGGAGA	1159	6.58067	383	11.2872	465	11.2516	0.278896	9.7065	4.2935	0.406018	2007
TCCCAAAGAGTGGGTGAGA	52	6.67308	6	12	15	12.1333	0.303317	10.2688	3.7312	0.352843	73
TCCCAAAGAGTGGTAGAGA	71	6.28169	13	11.3846	14	11.5	0.306522	9.7221	4.2779	0.404542	98
TCCCAAAGAGTGTACGAGA	1085	6.8553	342	11.7398	366	11.7077	0.278274	10.1009	3.89909	0.36872	1793
TCCCAAAGAGTGTAGGAGA	1032	6.99903	339	10.6785	396	10.8081	0.227769	9.49519	4.50481	0.426	1767
TCCCAAAGAGTGTGTGAGA	71	6.78873	23	12.2174	27	11.963	0.296757	10.323	3.67697	0.347715	121
TCCCAAAGAGTGTTCGAGA	845	7.18935	374	9.69251	401	9.68828	0.163038	8.85671	5.14329	0.486378	1620
TCCCAAAGAGTTAAGGAGA	57	6.68421	29	11.9655	27	12.1852	0.303018	10.2783	3.7217	0.351944	113
TCCCAAAGAGTTACCGAGA	629	6.63752	241	9.89627	248	10.0363	0.217139	8.85669	5.14331	0.48638	1118
TCCCAAAGAGTTAGTGAGA	1352	6.74112	497	10.8008	598	10.8462	0.24909	9.46269	4.53731	0.429073	2447
TCCCAAAGAGTTCTCGAGA	41	5.56098	20	9.4	18	9.33333	0.271356	8.0981	5.9019	0.558116	79
TCCCAAAGAGTTGCTGAGA	89	6.40449	35	10.6	20	10.85	0.268995	9.28483	4.71517	0.445893	144
TCCCAAAGAGTTGGAGAGA	42	6.42857	16	11.1875	14	11.8571	0.301278	9.8244	4.1756	0.394868	72
TCCCAAAGAGTTGGTGAGA	303	6.55116	75	11.96	94	11.7128	0.30313	10.0746	3.92536	0.371204	472
TCCCAAAGAGTTGTGGAGA	73	5.78082	23	9.82609	35	10.4286	0.291234	8.67849	5.32151	0.503231	131
TCCCAAAGAGTTTCGGAGA	582	6.4622	180	11.0667	185	10.6973	0.271922	9.40872	4.59128	0.434177	947
TCCCAAAGAGTTTGGGAGA	697	6.41607	239	9.32218	284	9.61268	0.209185	8.45031	5.54969	0.52481	1220
TCCCAAAGAGTTTGTGAGA	184	6.58152	55	12.2909	64	12.3125	0.317708	10.395	3.60502	0.340911	303
TCCCAAATAGTAAGTGAGA	302	6.0894	106	10.5283	97	10.7423	0.288021	9.11999	4.88001	0.461481	505
TCCCAAATAGTAATCGAGA	88	5.93182	17	10.5294	34	10.6471	0.297587	9.0361	4.9639	0.469414	139
TCCCAAATAGTACCGGAGA	145	6.28966	46	11.2174	60	10.4833	0.284946	9.33013	4.66987	0.441609	251
TCCCAAATAGTACGCGAGA	701	6.35235	217	10.6866	275	10.8109	0.273506	9.2833	4.7167	0.446038	1193
TCCCAAATAGTAGACGAGA	38	5.42105	4	8.25	9	9.33333	0.263429	7.66813	6.33187	0.598777	51
TCCCAAATAGTAGGAGAGA	175	5.89143	57	10.8246	48	11.1667	0.317602	9.29422	4.70578	0.445005	280
TCCCAAATAGTCAAGGAGA	39	6.51282	10	9.4	18	9.38889	0.197265	8.4339	5.5661	0.526361	67
TCCCAAATAGTCAGTGAGA	54	6.55556	16	8.0625	24	8.70833	0.142078	7.77546	6.22454	0.588627	94
TCCCAAATAGTCATTGAGA	625	6.536	202	11.7574	239	11.9582	0.304861	10.0839	3.91614	0.370332	1066
TCCCAAATAGTCGCGGAGA	24	5.625	11	10.0909	9	9.77778	0.293358	8.4979	5.5021	0.52031	44
TCCCAAATAGTCGGTGAGA	624	6.83814	252	9.78571	314	9.54777	0.187694	8.72388	5.27612	0.49894	1190
TCCCAAATAGTCGTAGAGA	1450	7.35034	905	7.4221	1016	7.49409	0.00968379	7.42218	6.57782	0.622035	3371
TCCCAAATAGTCTACGAGA	174	6.35057	63	9.47619	77	9.18182	0.207035	8.33619	5.66381	0.535601	314
TCCCAAATAGTGATCGAGA	105	6.84762	59	8.74576	58	8.86207	0.138738	8.15182	5.84818	0.553037	222
TCCCAAATAGTGATTGAGA	583	6.92796	223	9.91928	282	9.71277	0.188699	8.85334	5.14666	0.486697	1088
TCCCAAATAGTGCGCGAGA	49	7.20408	16	9.9375	19	9.63158	0.167817	8.92439	5.07561	0.479978	84
TCCCAAATAGTGCGTGAGA	4858	6.57225	1604	10.5181	1832	10.5906	0.249198	9.22698	4.77302	0.451363	8294
TCCCAAATAGTGGAAGAGA	1293	6.45321	427	10.9742	461	10.8894	0.273978	9.43894	4.56106	0.431319	2181
TCCCAAATAGTGGGAGAGA	440	6.57955	124	10.5081	175	10.5371	0.247232	9.20825	4.79175	0.453135	739
TCCCAAATAGTGGGGGAGA	615	2.30407	369	2.82927	393	2.53944	0.102859	2.55759	11.4424	1.08206	1377
TCCCAAATAGTGGGTGAGA	1738	6.82278	617	11.1605	723	11.0968	0.256484	9.69335	4.30665	0.407261	3078
TCCCAAATAGTGGTGGAGA	234	7.66667	117	9.17949	133	9.6391	0.116897	8.82842	5.17158	0.489054	484
TCCCAAATAGTGGTTGAGA	112	6.74107	26	12.5769	41	12.2927	0.312269	10.5369	3.46311	0.327491	179
TCCCAAATAGTGTCAGAGA	130	7.99231	87	8.6092	94	8.62766	0.0429988	8.40972	5.59028	0.528648	311
TCCCAAATAGTGTCGGAGA	1977	6.70359	781	10.589	806	10.4069	0.237467	9.23318	4.76682	0.450777	3564
TCCCAAATAGTGTGGGAGA	161	7.30435	73	8.34247	85	8.67059	0.087987	8.1058	5.8942	0.557388	319
TCCCAAATAGTGTGTGAGA	214	6.51402	99	10.3535	82	9.78049	0.233177	8.88268	5.11732	0.483922	395
TCCCAAATAGTGTTGGAGA	1396	6.33524	523	10.5048	516	10.6182	0.266662	9.15275	4.84725	0.458383	2435
TCCCAAATAGTTAAGGAGA	257	6.93385	100	10.53	113	10.6814	0.226109	9.38176	4.61824	0.436727	470
TCCCAAATAGTTAGGGAGA	20	6.5	9	11.2222	9	10.2222	0.26715	9.31481	4.68519	0.443057	38
TCCCAAATAGTTAGTGAGA	527	6.7704	390	6.91282	400	6.9075	0.0117629	6.86357	7.13643	0.67486	1317
TCCCAAATAGTTCATGAGA	385	6.28571	146	10.7192	121	10.4132	0.270923	9.13937	4.86063	0.459648	652
TCCCAAATAGTTCCTGAGA	173	6.23121	73	10.9315	53	10.7358	0.285932	9.29952	4.70048	0.444503	299
TCCCAAATAGTTCGGGAGA	460	6.89783	244	7.84016	308	7.68506	0.0676008	7.47435	6.52565	0.617102	1012
TCCCAAATAGTTGAAGAGA	91	5.71429	18	10.5	18	10.3333	0.306943	8.84921	5.15079	0.487088	127
TCCCAAATAGTTGGGGAGA	360	6.81667	139	12.4173	128	12.5156	0.30825	10.5832	3.41681	0.323113	627
TCCCAAATAGTTGGTGAGA	143	5.58042	42	9.54762	39	9.61538	0.280108	8.24781	5.75219	0.543959	224
TCCCAAATAGTTTAAGAGA	182	6.53846	66	9.5303	75	8.84	0.188676	8.30292	5.69708	0.538748	323
TCCCAACAAGTACCTGAGA	760	6.90395	260	9.89615	344	9.81977	0.192254	8.87329	5.12671	0.48481	1364
TCCCAACAAGTACTGGAGA	1275	6.84314	449	11.0535	536	11.0112	0.251011	9.63593	4.36407	0.412691	2260
TCCCAACAAGTAGAGGAGA	2148	6.71462	788	10.967	948	11.0274	0.258393	9.56968	4.43032	0.418955	3884
TCCCAACAAGTAGTCGAGA	176	6.31818	55	11.0727	71	11.0423	0.288707	9.47772	4.52228	0.427652	302
TCCCAACAAGTATGCGAGA	35	6.28571	14	9.92857	15	10	0.243088	8.7381	5.2619	0.497595	64
TCCCAACAAGTCAGGGAGA	1444	6.0644	477	9.46331	571	9.4711	0.235765	8.33294	5.66706	0.535909	2492
TCCCAACAAGTCAGTGAGA	1184	6.85051	418	10.1148	505	10.0851	0.208072	9.01683	4.98317	0.471236	2107
TCCCAACAAGTCATCGAGA	38	5.60526	6	10.3333	10	9.2	0.294588	8.37953	5.62047	0.531503	54
TCCCAACAAGTCCTCGAGA	34	5.94118	15	10.6667	14	10.0714	0.289404	8.89309	5.10691	0.482938	63
TCCCAACAAGTCCTTGAGA	769	6.61899	291	9.79381	391	9.50895	0.203289	8.64058	5.35942	0.506816	1451
TCCCAACAAGTCGCAGAGA	270	6.50741	100	10.09	115	10.0435	0.231424	8.8803	5.1197	0.484148	485
TCCCAACAAGTCGGAGAGA	691	7.10275	178	9.7809	166	9.91566	0.177605	8.9331	5.0669	0.479154	1035
TCCCAACAAGTGAATGAGA	49	5.46939	17	9.82353	12	9.33333	0.290542	8.20875	5.79125	0.547653	78
TCCCAACAAGTGACCGAGA	286	5.95455	89	10.9663	121	10.876	0.309513	9.26562	4.73438	0.447709	496
TCCCAACAAGTGAGTGAGA	3104	6.52642	941	8.78321	1011	8.80415	0.162859	8.03793	5.96207	0.563807	5056
TCCCAACAAGTGATTGAGA	4141	7.00652	1880	8.50851	2169	8.53527	0.109146	8.01677	5.98323	0.565808	8190
TCCCAACAAGTGCCGGAGA	262	6.46565	93	10.4194	97	10.6289	0.255743	9.17129	4.82871	0.45663	452
TCCCAACAAGTGCGGGAGA	1209	5.59884	689	6.07692	771	6	0.0435702	5.89192	8.10808	0.766745	2669
TCCCAACAAGTGCTGGAGA	179	6.46369	71	10.0141	87	9.54023	0.222267	8.67267	5.32733	0.503782	337
TCCCAACAAGTGGAGGAGA	266	7.20677	93	9.60215	118	9.75424	0.161378	8.85438	5.14562	0.486598	477
TCCCAACAAGTGGATGAGA	1803	6.66389	656	10.6418	762	10.5276	0.244066	9.27774	4.72226	0.446563	3221
TCCCAACAAGTGGCAGAGA	29	6.96552	10	11	17	12.7059	0.288332	10.2238	3.7762	0.357099	56
TCCCAACAAGTGGGTGAGA	706	7.00567	314	9.1051	398	8.93216	0.139608	8.34764	5.65236	0.534519	1418
TCCCAACAAGTGTCAGAGA	892	7.01682	380	9.63684	446	9.72646	0.17504	8.79337	5.20663	0.492368	1718
TCCCAACAAGTTCGAGAGA	410	6.48537	163	11.8528	142	11.7817	0.306631	10.0399	3.96006	0.374485	715
TCCCAACAAGTTCGTGAGA	1711	6.85622	717	9.46304	876	9.35616	0.172363	8.55848	5.44152	0.514581	3304
TCCCAACAAGTTCTCGAGA	155	7.4	86	8.40698	91	8.16484	0.0657788	7.9906	6.0094	0.568282	332
TCCCAACAAGTTGGGGAGA	789	6.79848	323	10.3344	392	10.1939	0.219798	9.10891	4.89109	0.462529	1504
TCCCAACAAGTTTAAGAGA	25	8.72	16	9.1875	27	9.44444	0.0402845	9.11731	4.88269	0.461734	68
TCCCAACAAGTTTATGAGA	59	6.08475	13	10.7692	13	10.6154	0.290646	9.15645	4.84355	0.458033	85
TCCCAACAAGTTTGGGAGA	433	6.57737	150	11.6467	194	11.7216	0.295399	9.98189	4.01811	0.379974	777
TCCCAACAAGTTTTAGAGA	901	6.37514	327	10.0092	385	9.90909	0.236161	8.76447	5.23553	0.495101	1613
TCCCAACCAGTAATCGAGA	26	6.42308	7	11.7143	4	9.5	0.288446	9.21245	4.78755	0.452737	37
TCCCAACCAGTAATGGAGA	1222	5.06956	569	6.15114	648	6.24074	0.111994	5.82048	8.17952	0.773501	2439
TCCCAACCAGTACTGGAGA	130	6.84615	27	12.4815	28	12.6429	0.309767	10.6568	3.34317	0.316149	185
TCCCAACCAGTAGACGAGA	63	6.55556	13	10.9231	18	10.8333	0.264491	9.43732	4.56268	0.431472	94
TCCCAACCAGTAGGAGAGA	55	6.8	33	12.8485	26	12.6538	0.319229	10.7674	3.23256	0.305689	114
TCCCAACCAGTAGTTGAGA	651	6.80031	407	7.67568	459	7.67102	0.0682788	7.38234	6.61766	0.625803	1517
TCCCAACCAGTATCGGAGA	140	6.65	37	12.5135	59	11.6271	0.307949	10.2635	3.73646	0.35334	236
TCCCAACCAGTATTCGAGA	1158	6.82815	467	9.89722	517	9.80851	0.197508	8.84463	5.15537	0.487521	2142
TCCCAACCAGTCAACGAGA	86	6.7907	25	10.44	24	10	0.219469	9.0769	4.9231	0.465556	135
TCCCAACCAGTCATGGAGA	692	6.3685	206	11.4951	225	11.4	0.300659	9.75455	4.24545	0.401474	1123
TCCCAACCAGTCATTGAGA	564	6.3156	181	9.90608	189	10.2487	0.246911	8.82345	5.17655	0.489523	934
TCCCAACCAGTCCTTGAGA	64	7.76562	23	9.26087	32	9.5	0.106303	8.84216	5.15784	0.487754	119
TCCCAACCAGTCGGAGAGA	115	6.82609	34	12.0294	41	12.6098	0.30366	10.4884	3.51158	0.332075	190
TCCCAACCAGTCTCAGAGA	989	6.49444	389	8.87918	472	8.42373	0.159598	7.93245	6.06755	0.573782	1850
TCCCAACCAGTCTTTGAGA	815	7.23926	360	9.61667	460	9.63913	0.156156	8.83169	5.16831	0.488745	1635
TCCCAACCAGTGACTGAGA	28	6.03571	9	10.5556	9	11	0.298664	9.19709	4.80291	0.45419	46
TCCCAACCAGTGAGTGAGA	50	7.08	1	7	2	10.5	0.243861	8.19333	5.80667	0.549111	53
TCCCAACCAGTGATGGAGA	1448	6.64641	488	10.3504	561	10.025	0.227708	9.00726	4.99274	0.472142	2497
TCCCAACCAGTGATTGAGA	79	7.05063	4	10.5	3	9.66667	0.198384	9.07243	4.92757	0.465978	86
TCCCAACCAGTGGCGGAGA	513	6.30604	150	9.65333	181	10.0276	0.236561	8.66233	5.33767	0.50476	844
TCCCAACCAGTGGGAGAGA	852	5.5716	346	7.88439	381	7.94751	0.189765	7.1345	6.8655	0.64924	1579
TCCCAACCAGTGGTAGAGA	42	5.45238	8	7.75	11	9.27273	0.256714	7.4917	6.5083	0.615461	61
TCCCAACCAGTGGTGGAGA	1361	6.63409	459	11.39	468	11.4594	0.281453	9.82782	4.17218	0.394544	2288
TCCCAACCAGTGTGGGAGA	1207	6.46065	377	11.2546	428	11.0748	0.283158	9.59668	4.40332	0.416402	2012
TCCCAACCAGTTAGTGAGA	84	6.10714	11	10.3636	17	11.1176	0.293774	9.19614	4.80386	0.45428	112
TCCCAACCAGTTCAGGAGA	94	6.18085	17	11.0588	21	11.0476	0.298339	9.4291	4.5709	0.43225	132
TCCCAACCAGTTCCCGAGA	32	5.6875	9	9.33333	6	10	0.27834	8.34028	5.65972	0.535215	47
TCCCAACCAGTTGAGGAGA	867	6.75087	320	10.5531	390	10.459	0.23433	9.25432	4.74568	0.448778	1577
TCCCAACCAGTTGCGGAGA	34	6.14706	7	11	8	10.25	0.286059	9.13235	4.86765	0.460312	49
TCCCAACCAGTTGGGGAGA	589	6.57385	191	12.199	178	11.9213	0.309885	10.2314	3.76861	0.356381	958
TCCCAACCAGTTGTAGAGA	1597	6.67502	537	10.7207	630	10.6651	0.24802	9.35359	4.64641	0.439391	2764
TCCCAACCAGTTGTGGAGA	1613	6.3695	577	10.4749	603	10.33	0.257178	9.05813	4.94187	0.467331	2793
TCCCAACCAGTTTGCGAGA	65	5.47692	13	9.69231	16	9.3125	0.285747	8.16058	5.83942	0.552208	94
TCCCAACCAGTTTTAGAGA	317	7.50473	96	9.30208	124	9.41129	0.122505	8.73937	5.26063	0.497475	537
TCCCAACGAGTAATGGAGA	398	7.04774	197	8.95431	203	9.10345	0.136971	8.3685	5.6315	0.532546	798
TCCCAACGAGTACAGGAGA	471	6.58811	166	10.5301	167	9.91018	0.23528	9.00947	4.99053	0.471932	804
TCCCAACGAGTACATGAGA	1462	7.13201	578	10.0225	700	9.85429	0.180213	9.00293	4.99707	0.472551	2740
TCCCAACGAGTACGTGAGA	2548	6.51531	939	10.3887	1071	10.3389	0.244696	9.08098	4.91902	0.46517	4558
TCCCAACGAGTACTTGAGA	275	6.96364	92	12.9783	83	12.759	0.312929	10.9003	3.09969	0.293124	450
TCCCAACGAGTAGACGAGA	1399	6.85847	511	10.8708	574	10.7683	0.240811	9.4992	4.5008	0.425621	2484
TCCCAACGAGTAGAGGAGA	471	6.70701	170	10.8882	172	10.6686	0.249774	9.42128	4.57872	0.432989	813
TCCCAACGAGTAGGAGAGA	371	6.40162	87	10.6437	116	11.2414	0.27985	9.42889	4.57111	0.43227	574
TCCCAACGAGTAGGCGAGA	230	6.37391	68	11.8676	80	11.675	0.312638	9.97219	4.02781	0.380893	378
TCCCAACGAGTAGTAGAGA	1404	7.01923	605	9.87438	660	10.0364	0.189059	8.97666	5.02334	0.475035	2669
TCCCAACGAGTAGTCGAGA	199	6.8794	107	12.7477	104	12.8462	0.31566	10.8244	3.1756	0.300302	410
TCCCAACGAGTATAGGAGA	262	6.65649	67	11.6567	80	11.7	0.289818	10.0044	3.9956	0.377846	409
TCCCAACGAGTATATGAGA	1249	6.92874	432	11.9097	458	11.893	0.280262	10.2438	3.75617	0.355205	2139
TCCCAACGAGTATGCGAGA	358	7.38827	178	8.86517	184	8.8913	0.102646	8.38158	5.61842	0.531309	720
TCCCAACGAGTCAACGAGA	684	7.16813	283	9.19788	330	9.25455	0.139174	8.54018	5.45982	0.516311	1297
TCCCAACGAGTCAAGGAGA	54	7.05556	15	9.66667	20	9.95	0.17947	8.89074	5.10926	0.48316	89
TCCCAACGAGTCAGTGAGA	1716	6.73368	599	10.8664	710	10.7648	0.249314	9.45497	4.54503	0.429803	3025
TCCCAACGAGTCATCGAGA	43	5.5814	1	10	2	11	0.325428	8.86047	5.13953	0.486023	46
TCCCAACGAGTCATGGAGA	1750	6.61086	552	11.1667	597	11.1993	0.273299	9.65895	4.34105	0.410514	2899
TCCCAACGAGTCCAGGAGA	87	6.65517	41	12.5854	37	12.4865	0.321078	10.5757	3.42433	0.323823	165
TCCCAACGAGTCCCAGAGA	22	6.36364	8	10.625	7	10.4286	0.263222	9.13907	4.86093	0.459677	37
TCCCAACGAGTCCGTGAGA	100	6.32	37	11.5405	59	11.3051	0.303281	9.72188	4.27812	0.404563	196
TCCCAACGAGTCCTAGAGA	2643	6.64888	1122	8.97237	1336	8.87275	0.160895	8.16467	5.83533	0.551821	5101
TCCCAACGAGTCGGCGAGA	196	6.02041	42	11.3571	55	11.4364	0.323207	9.60464	4.39536	0.41565	293
TCCCAACGAGTCTAGGAGA	132	5.86364	34	10.9706	44	10.6818	0.312775	9.17201	4.82799	0.456561	210
TCCCAACGAGTCTTTGAGA	444	6.31081	126	11.4286	145	11.4552	0.304418	9.73152	4.26848	0.403651	715
TCCCAACGAGTGACTGAGA	674	6.53412	195	11.4051	257	10.8093	0.27727	9.58286	4.41714	0.417709	1126
TCCCAACGAGTGAGCGAGA	2176	6.64706	714	10.0308	827	9.87424	0.215804	8.85071	5.14929	0.486946	3717
TCCCAACGAGTGATGGAGA	255	7.3098	108	9.62963	102	9.63725	0.151436	8.8589	5.1411	0.486171	465
TCCCAACGAGTGCAAGAGA	182	5.88462	44	9.68182	67	9.35821	0.253379	8.30821	5.69179	0.538247	293
TCCCAACGAGTGCCGGAGA	267	6.52809	96	9.47917	104	9.45192	0.199849	8.48639	5.51361	0.521397	467
TCCCAACGAGTGCTCGAGA	2252	6.6905	840	10.5786	975	10.481	0.239692	9.25003	4.74997	0.449184	4067
TCCCAACGAGTGCTGGAGA	715	5.95664	192	10.6198	229	10.5721	0.295994	9.0495	4.9505	0.468147	1136
TCCCAACGAGTGGAGGAGA	1933	7.02535	664	12.3675	707	12.29	0.28995	10.5609	3.43907	0.325218	3304
TCCCAACGAGTGGATGAGA	1047	6.68481	359	10.8802	387	11.0284	0.258743	9.53115	4.46885	0.422599	1793
TCCCAACGAGTGGCCGAGA	113	5.79646	23	10.0435	25	9.92	0.281502	8.58665	5.41335	0.511917	161
TCCCAACGAGTGGGAGAGA	693	6.75902	232	10.694	281	10.9822	0.24893	9.4784	4.5216	0.427588	1206
TCCCAACGAGTGGGCGAGA	1418	6.62906	435	12.2023	528	12.1174	0.309559	10.3163	3.68374	0.348355	2381
TCCCAACGAGTGGGGGAGA	1144	7.09703	508	10.0276	530	9.86415	0.183054	8.99625	5.00375	0.473183	2182
TCCCAACGAGTGTAAGAGA	15	5.86667	10	11	8	10.75	0.314404	9.20556	4.79444	0.453389	33
TCCCAACGAGTGTCCGAGA	93	5.80645	34	10.3824	18	10.9444	0.311596	9.04442	4.95558	0.468628	145
TCCCAACGAGTGTCTGAGA	361	7.21053	145	9.91034	183	9.84699	0.171402	8.98929	5.01071	0.473841	689
TCCCAACGAGTGTGAGAGA	47	6.51064	6	10	9	7.44444	0.226223	7.98503	6.01497	0.568809	62
TCCCAACGAGTTAAAGAGA	75	5.72	22	9.45455	24	9.875	0.273921	8.34985	5.65015	0.53431	121
TCCCAACGAGTTAGGGAGA	478	6.38703	127	11.7795	152	11.75	0.311353	9.97219	4.02781	0.380893	757
TCCCAACGAGTTGACGAGA	4639	6.93274	1663	10.356	1842	10.4224	0.21607	9.23703	4.76297	0.450413	8144
TCCCAACGAGTTGATGAGA	381	7.09186	154	10.1364	147	10.2993	0.196889	9.17585	4.82415	0.456199	682
TCCCAACGAGTTGGCGAGA	992	6.4002	288	11.3958	319	11.4075	0.296636	9.73452	4.26548	0.403368	1599
TCCCAACGAGTTGTGGAGA	99	6.14141	27	10.5556	28	10.8571	0.287421	9.1847	4.8153	0.455361	154
TCCCAACGAGTTGTTGAGA	147	6.87755	33	12.6061	57	12.8246	0.313128	10.7694	3.23061	0.305504	237
TCCCAACGAGTTTAAGAGA	1476	6.27913	582	9.46907	603	9.71973	0.225951	8.48931	5.51069	0.521121	2661
TCCCAACGAGTTTAGGAGA	668	6.59731	205	10.6634	282	10.6631	0.252202	9.30795	4.69205	0.443707	1155
TCCCAACGAGTTTTCGAGA	303	5.93399	77	10.6364	79	10.4051	0.294787	8.99181	5.00819	0.473603	459
TCCCAACTAGTAAAAGAGA	789	6.81622	342	9.74561	357	9.52661	0.18764	8.69615	5.30385	0.501562	1488
TCCCAACTAGTAAATGAGA	907	7.09702	553	7.5009	593	7.25126	0.027984	7.28306	6.71694	0.635191	2053
TCCCAACTAGTAACGGAGA	1758	5.9198	353	9.7847	462	10.1688	0.272499	8.62444	5.37556	0.508343	2573
TCCCAACTAGTAAGGGAGA	65	5.92308	17	11.5882	15	9.86667	0.318245	9.12599	4.87401	0.460913	97
TCCCAACTAGTACTTGAGA	404	7.08663	209	8.64593	211	9.22275	0.132846	8.31844	5.68156	0.53728	824
TCCCAACTAGTAGTTGAGA	564	6.30496	210	9.35238	240	9.25833	0.208654	8.30523	5.69477	0.53853	1014
TCCCAACTAGTATGAGAGA	561	6.42068	221	9.43891	280	9.17857	0.200394	8.34605	5.65395	0.534669	1062
TCCCAACTAGTATGTGAGA	1522	6.29041	567	9.64374	649	9.76271	0.23014	8.56562	5.43438	0.513905	2738
TCCCAACTAGTATTTGAGA	644	6.82453	217	11.0599	322	11.2019	0.256542	9.69544	4.30456	0.407064	1183
TCCCAACTAGTCATAGAGA	1718	6.617	720	8.95694	803	8.88418	0.163193	8.15271	5.84729	0.552953	3241
TCCCAACTAGTCATCGAGA	2134	5.67057	755	8.53642	828	8.32367	0.212608	7.51022	6.48978	0.61371	3717
TCCCAACTAGTCCAGGAGA	729	6.50892	208	9.32212	230	9.4	0.195848	8.41034	5.58966	0.528589	1167
TCCCAACTAGTCCTGGAGA	172	5.71512	37	10.0541	46	9.3913	0.278696	8.38682	5.61318	0.530813	255
TCCCAACTAGTCGAAGAGA	98	5.80612	25	10.72	45	9.31111	0.293803	8.61241	5.38759	0.50948	168
TCCCAACTAGTCGACGAGA	6972	6.17427	4893	6.25526	5653	6.23775	0.00684874	6.22243	7.77757	0.735491	17518
TCCCAACTAGTCGTAGAGA	345	6.90435	145	9.28966	147	9.28571	0.162014	8.49324	5.50676	0.52075	637
TCCCAACTAGTCGTCGAGA	1137	6.60158	370	11.0189	397	11.0076	0.266914	9.54269	4.45731	0.421508	1904
TCCCAACTAGTCGTTGAGA	70	6	16	11.125	19	10.4211	0.302558	9.18202	4.81798	0.455615	105
TCCCAACTAGTGAAAGAGA	33	5.51515	6	9.83333	12	10	0.300915	8.44949	5.55051	0.524887	51
TCCCAACTAGTGACGGAGA	241	6.95436	94	10.6915	95	10.8526	0.232183	9.49949	4.50051	0.425593	430
TCCCAACTAGTGAGTGAGA	660	6.54545	255	9.52157	315	9.84127	0.210465	8.6361	5.3639	0.507241	1230
TCCCAACTAGTGCACGAGA	773	7.5705	173	9.91908	188	9.81915	0.145892	9.10291	4.89709	0.463096	1134
TCCCAACTAGTGCAGGAGA	81	5.77778	29	9.75862	29	9.51724	0.267258	8.35121	5.64879	0.534181	139
TCCCAACTAGTGCATGAGA	787	5.91868	283	8.04947	344	8.39826	0.180039	7.45547	6.54453	0.618887	1414
TCCCAACTAGTGGCCGAGA	331	6.38066	147	9.05442	176	8.55114	0.177711	7.99541	6.00459	0.567828	654
TCCCAACTAGTGGGAGAGA	1107	6.71545	355	10.093	494	10.0789	0.217125	8.96245	5.03755	0.476379	1956
TCCCAACTAGTGGTCGAGA	702	6.76068	276	11.3333	270	11.3704	0.269896	9.82146	4.17854	0.395146	1248
TCCCAACTAGTGGTGGAGA	83	5.66265	13	9.84615	17	10	0.289425	8.50293	5.49707	0.519833	113
TCCCAACTAGTGTAGGAGA	74	6.2973	27	11.5556	24	10.7917	0.297558	9.54817	4.45183	0.42099	125
TCCCAACTAGTGTGAGAGA	630	6.41587	179	11.7989	204	11.951	0.313538	10.0552	3.94475	0.373038	1013
TCCCAACTAGTGTTCGAGA	45	5.82222	14	9.42857	10	11.4	0.3184	8.8836	5.1164	0.483836	69
TCCCAACTAGTGTTGGAGA	2197	6.75694	854	9.94848	938	9.87953	0.205724	8.86165	5.13835	0.485911	3989
TCCCAACTAGTGTTTGAGA	142	6.56338	58	12.2414	61	12.4098	0.31984	10.4049	3.59513	0.339976	261
TCCCAACTAGTTACTGAGA	26	6.11538	5	11.6	10	7.7	0.333175	8.47179	5.52821	0.522778	41
TCCCAACTAGTTATAGAGA	60	5.76667	14	10.0714	18	9.94444	0.285021	8.59418	5.40582	0.511205	92
TCCCAACTAGTTCATGAGA	54	5.88889	21	10	20	10.55	0.28903	8.81296	5.18704	0.490515	95
TCCCAACTAGTTCCAGAGA	619	6.42326	276	8.46739	291	8.27491	0.146173	7.72186	6.27814	0.593696	1186
TCCCAACTAGTTGACGAGA	189	5.87302	48	9.95833	59	9.28814	0.261665	8.37316	5.62684	0.532105	296
TCCCAACTAGTTGCTGAGA	1616	6.48886	777	9.05148	726	8.70937	0.172125	8.08324	5.91676	0.559522	3119
TCCCAACTAGTTGTGGAGA	567	6.69665	247	9.12146	282	9.05319	0.166539	8.29043	5.70957	0.539929	1096
TCCCAACTAGTTTGTGAGA	824	6.47087	262	11.6145	292	11.3356	0.294946	9.807	4.193	0.396514	1378
TCCCAACTAGTTTTCGAGA	633	6.67299	262	9.26336	314	9.12739	0.174502	8.35458	5.64542	0.533863	1209
TCCCAACTAGTTTTTGAGA	179	6.43575	58	12	64	12.0938	0.318373	10.1765	3.8235	0.361571	301
TCCCAAGAAGTAATGGAGA	39	6.69231	12	12.25	13	11.4615	0.296714	10.1346	3.86538	0.365532	64
TCCCAAGAAGTACAGGAGA	829	6.6924	288	10.9896	324	10.5864	0.251854	9.4228	4.5772	0.432845	1441
TCCCAAGAAGTACCAGAGA	88	6.84091	38	10	44	10.5	0.217702	9.11364	4.88636	0.462082	170
TCCCAAGAAGTAGAAGAGA	1075	6.60372	356	10.5787	404	10.6535	0.249695	9.27861	4.72139	0.446481	1835
TCCCAAGAAGTAGACGAGA	1309	6.72804	455	10.767	569	10.8524	0.249434	9.44915	4.55085	0.430354	2333
TCCCAAGAAGTAGGTGAGA	3225	6.78915	1169	10.7836	1247	10.6359	0.240859	9.40288	4.59712	0.434729	5641
TCCCAAGAAGTATAGGAGA	1276	6.50627	502	10.0498	523	10.4799	0.241972	9.012	4.988	0.471693	2301
TCCCAAGAAGTATCGGAGA	757	6.43593	235	11.7957	295	11.8068	0.309371	10.0128	3.98718	0.37705	1287
TCCCAAGAAGTCCTGGAGA	1433	6.76553	542	10.7768	600	10.61	0.241822	9.38409	4.61591	0.436506	2575
TCCCAAGAAGTCGACGAGA	443	7.01806	119	9.9916	123	9.42276	0.179144	8.81081	5.18919	0.490719	685
TCCCAAGAAGTCGTAGAGA	698	6.73782	274	10.5584	337	10.4688	0.235593	9.25502	4.74498	0.448712	1309
TCCCAAGAAGTCTCTGAGA	52	5.75	8	10.625	18	10.1111	0.303395	8.8287	5.1713	0.489027	78
TCCCAAGAAGTGAAAGAGA	28	6.03571	13	10.6923	6	10.8333	0.297167	9.18712	4.81288	0.455133	47
TCCCAAGAAGTGAGGGAGA	92	6.75	29	12.5172	43	11.9535	0.305518	10.4069	3.59309	0.339783	164
TCCCAAGAAGTGATAGAGA	588	7.35204	291	9.13402	320	9.20937	0.122736	8.56515	5.43485	0.51395	1199
TCCCAAGAAGTGCAAGAGA	1790	6.41676	783	9.18902	753	9.11421	0.191676	8.24	5.76	0.544698	3326
TCCCAAGAAGTGCGCGAGA	1461	6.97057	528	10.6098	664	10.5542	0.222352	9.37821	4.62179	0.437062	2653
TCCCAAGAAGTGCGTGAGA	878	6.68565	271	12.0849	297	12.2323	0.305843	10.3343	3.66572	0.346651	1446
TCCCAAGAAGTGCTCGAGA	1625	6.59631	453	10.8653	529	10.8431	0.260557	9.43492	4.56508	0.4317	2607
TCCCAAGAAGTGCTGGAGA	77	6.05195	22	10.2273	30	10.9	0.289904	9.05974	4.94026	0.467179	129
TCCCAAGAAGTGGCAGAGA	167	6.13772	52	9.23077	56	9.92857	0.239269	8.43236	5.56764	0.526508	275
TCCCAAGAAGTGGGTGAGA	68	6.42647	28	11.5	27	11.6667	0.301943	9.86438	4.13562	0.391087	123
TCCCAAGAAGTGGTAGAGA	44	6.36364	7	12	15	12	0.321518	10.1212	3.87879	0.3668	66
TCCCAAGAAGTGGTGGAGA	160	6.3125	37	10.9459	43	11.4884	0.296867	9.58227	4.41773	0.417765	240
TCCCAAGAAGTGGTTGAGA	468	6.70299	170	11.2647	195	11.2667	0.270326	9.74479	4.25521	0.402397	833
TCCCAAGAAGTGTAAGAGA	75	6.46667	25	11.68	33	11.6364	0.301924	9.92768	4.07232	0.385102	133
TCCCAAGAAGTGTACGAGA	893	6.65845	285	11.1158	303	11.1155	0.267226	9.62992	4.37008	0.413259	1481
TCCCAAGAAGTGTAGGAGA	30	5.83333	8	9.25	7	10.4286	0.280661	8.50397	5.49603	0.519735	45
TCCCAAGAAGTGTCGGAGA	85	5.72941	17	9.76471	12	10.75	0.304094	8.74804	5.25196	0.496655	114
TCCCAAGAAGTGTGAGAGA	111	5.93694	34	10.9118	36	10.8889	0.309937	9.24586	4.75414	0.449578	181
TCCCAAGAAGTGTGTGAGA	708	7.35452	304	10.2566	316	10.2848	0.181071	9.29864	4.70136	0.444587	1328
TCCCAAGAAGTTACAGAGA	978	7.01431	385	10.0208	411	10.4234	0.203533	9.15282	4.84718	0.458377	1774
TCCCAAGAAGTTAGAGAGA	37	5.67568	6	10.3333	13	10.6154	0.312583	8.8748	5.1252	0.484668	56
TCCCAAGAAGTTCTCGAGA	501	6.14371	167	10.5569	184	10.538	0.280028	9.07955	4.92045	0.465305	852
TCCCAAGAAGTTGCGGAGA	85	6.16471	43	11.5116	45	11.2444	0.312531	9.64026	4.35974	0.412281	173
TCCCAAGAAGTTTTCGAGA	303	6.60066	83	10.2771	115	10.487	0.239618	9.12158	4.87842	0.461331	501
TCCCAAGCAGTAAGTGAGA	575	6.80522	214	11.2009	241	11.4108	0.265211	9.80565	4.19435	0.396641	1030
TCCCAAGCAGTACTAGAGA	214	7.65421	71	9.60563	92	9.36957	0.119988	8.87647	5.12353	0.48451	377
TCCCAAGCAGTACTGGAGA	854	6.78571	359	8.54039	474	8.69831	0.132564	8.00814	5.99186	0.566624	1687
TCCCAAGCAGTACTTGAGA	1044	6.67912	358	10.5754	428	10.7664	0.246954	9.3403	4.6597	0.440647	1830
TCCCAAGCAGTATGCGAGA	1372	6.59621	495	12.0061	522	12.0556	0.307044	10.2193	3.78072	0.357526	2389
TCCCAAGCAGTATTCGAGA	141	5.62411	23	9.65217	29	8.48276	0.261655	7.91968	6.08032	0.574989	193
TCCCAAGCAGTCATGGAGA	415	6.28193	140	10.6643	176	11.0966	0.284965	9.3476	4.6524	0.439957	731
TCCCAAGCAGTCCCCGAGA	377	6.55172	134	9.75373	166	10.0783	0.22163	8.79459	5.20541	0.492253	677
TCCCAAGCAGTCCGAGAGA	151	5.86755	48	10.2708	47	9.82979	0.280147	8.65606	5.34394	0.505353	246
TCCCAAGCAGTCTGCGAGA	240	6.775	113	9.44248	134	9.27612	0.175851	8.49787	5.50213	0.520313	487
TCCCAAGCAGTCTTTGAGA	478	6.59623	191	9.20419	225	9.14667	0.179104	8.3157	5.6843	0.537539	894
TCCCAAGCAGTGAAAGAGA	78	5.44872	17	9.52941	19	9.89474	0.2977	8.29096	5.70904	0.539879	114
TCCCAAGCAGTGACAGAGA	3596	6.70356	1685	8.52938	1872	8.70887	0.139035	7.9806	6.0194	0.569228	7153
TCCCAAGCAGTGAGGGAGA	48	6.35417	9	11.7778	8	12	0.31834	10.044	3.95602	0.374103	65
TCCCAAGCAGTGAGTGAGA	1485	6.6202	547	9.77331	644	9.48913	0.202167	8.62755	5.37245	0.508049	2676
TCCCAAGCAGTGATAGAGA	35	7.31429	7	5.85714	10	8.5	0.183248	7.22381	6.77619	0.640794	52
TCCCAAGCAGTGCAGGAGA	36	5.83333	4	10.25	6	10.6667	0.300377	8.91667	5.08333	0.480708	46
TCCCAAGCAGTGCCCGAGA	420	7.38333	121	11.4215	179	11.1788	0.226586	9.99453	4.00547	0.37878	720
TCCCAAGCAGTGCCGGAGA	332	6.93072	115	10.713	124	10.5645	0.22782	9.40276	4.59724	0.434741	571
TCCCAAGCAGTGGAGGAGA	432	6.53935	161	11.8075	146	11.7397	0.301349	10.0288	3.97116	0.375535	739
TCCCAAGCAGTGGCGGAGA	69	5.56522	13	9.84615	25	9.64	0.289121	8.35046	5.64954	0.534252	107
TCCCAAGCAGTGGGCGAGA	324	7.11728	102	10.2549	147	9.53061	0.183196	8.9676	5.0324	0.475892	573
TCCCAAGCAGTGGGTGAGA	1030	6.53981	312	11.0064	384	11.0182	0.271199	9.52148	4.47852	0.423514	1726
TCCCAAGCAGTGGTCGAGA	244	6.5123	108	7.86111	127	7.70079	0.100139	7.35806	6.64194	0.628098	479
TCCCAAGCAGTGGTTGAGA	54	6.27778	25	10.72	18	11.2222	0.289296	9.40667	4.59333	0.434371	97
TCCCAAGCAGTGTACGAGA	186	6.17742	46	11.0435	51	11.5294	0.308834	9.58344	4.41656	0.417655	283
TCCCAAGCAGTGTCTGAGA	518	6.99614	222	9.64414	256	9.75781	0.177589	8.79937	5.20063	0.491801	996
TCCCAAGCAGTGTTGGAGA	1221	6.68632	444	10.5135	480	10.6396	0.242129	9.27981	4.72019	0.446368	2145
TCCCAAGCAGTTAACGAGA	69	5.69565	14	9.71429	22	10.5	0.298391	8.63665	5.36335	0.507189	105
TCCCAAGCAGTTAGGGAGA	398	7.29648	159	9.86164	194	9.6134	0.15854	8.92384	5.07616	0.48003	751
TCCCAAGCAGTTGCAGAGA	143	6.25175	41	11.7073	46	11.2174	0.31035	9.72549	4.27451	0.404222	230
TCCCAAGCAGTTGTGGAGA	89	6.22472	26	11	44	11.4773	0.303596	9.56733	4.43267	0.419178	159
TCCCAAGCAGTTTCAGAGA	36	6.97222	19	9.10526	23	8.86957	0.140629	8.31568	5.68432	0.537541	78
TCCCAAGCAGTTTTCGAGA	151	5.80132	39	10.3333	47	10.4043	0.298121	8.8463	5.1537	0.487362	237
TCCCAAGCAGTTTTGGAGA	148	6.79054	71	12.6197	69	12.2754	0.309661	10.5619	3.43813	0.325128	288
TCCCAAGGAGTACAGGAGA	1833	6.54828	629	10.6598	712	10.8904	0.260842	9.36617	4.63383	0.438201	3174
TCCCAAGGAGTACGAGAGA	67	7.65672	44	8.79545	45	8.24444	0.0691756	8.23221	5.76779	0.545435	156
TCCCAAGGAGTACTAGAGA	2482	6.87349	922	10.461	1073	10.5741	0.226237	9.30284	4.69716	0.444189	4477
TCCCAAGGAGTAGAAGAGA	233	7.11159	87	9.75862	90	9.61111	0.168516	8.82711	5.17289	0.489178	410
TCCCAAGGAGTAGGCGAGA	625	6.5472	191	12	218	11.8899	0.307212	10.1457	3.8543	0.364484	1034
TCCCAAGGAGTAGTCGAGA	851	6.6181	280	10.9786	297	10.734	0.259433	9.44356	4.55644	0.430883	1428
TCCCAAGGAGTATAAGAGA	294	6.36395	111	9.90991	107	10.2336	0.242968	8.83583	5.16417	0.488352	512
TCCCAAGGAGTATGGGAGA	3186	6.71438	984	11.5996	1162	11.6609	0.284073	9.99163	4.00837	0.379054	5332
TCCCAAGGAGTATTAGAGA	64	6.10938	9	10.5556	17	11	0.293272	9.22164	4.77836	0.451868	90
TCCCAAGGAGTATTGGAGA	1452	6.41667	592	10.3446	586	10.2491	0.248876	9.00347	4.99653	0.4725	2630
TCCCAAGGAGTCACTGAGA	596	6.72315	184	10.9022	218	10.711	0.249804	9.44545	4.55455	0.430704	998
TCCCAAGGAGTCCACGAGA	371	6.66846	123	11.1463	156	10.6923	0.259379	9.50237	4.49763	0.425321	650
TCCCAAGGAGTCCATGAGA	58	7.18966	32	8.34375	36	8.44444	0.0872312	7.99262	6.00738	0.568092	126
TCCCAAGGAGTCCCTGAGA	264	7.04545	109	10.1376	128	10.3516	0.201577	9.17821	4.82179	0.455975	501
TCCCAAGGAGTCCGGGAGA	55	6.16364	6	10.5	15	9.13333	0.257823	8.59899	5.40101	0.51075	76
TCCCAAGGAGTCGAGGAGA	17	5.82353	8	9.875	5	8	0.256675	7.89951	6.10049	0.576896	30
TCCCAAGGAGTCGCGGAGA	43	6.32558	11	10.7273	9	9.88889	0.26025	8.98058	5.01942	0.474664	63
TCCCAAGGAGTCGGCGAGA	302	4.89073	193	4.97409	217	4.98618	0.0104984	4.95033	9.04967	0.855787	712
TCCCAAGGAGTCGGGGAGA	3079	6.91913	1095	10.9315	1264	10.8473	0.239665	9.56598	4.43402	0.419305	5438
TCCCAAGGAGTCGTAGAGA	457	6.77243	172	11.0407	186	10.7527	0.250526	9.52194	4.47806	0.423471	815
TCCCAAGGAGTCGTGGAGA	2921	6.85895	1244	9.63826	1291	9.65531	0.184637	8.71751	5.28249	0.499542	5456
TCCCAAGGAGTCGTTGAGA	494	6.51417	142	11.9718	155	11.9161	0.309356	10.134	3.86596	0.365586	791
TCCCAAGGAGTCTACGAGA	132	5.91667	43	10.6047	43	10.4884	0.296968	9.00323	4.99677	0.472522	218
TCCCAAGGAGTCTATGAGA	926	6.54968	295	10.9017	382	10.8429	0.264631	9.43143	4.56857	0.432029	1603
TCCCAAGGAGTCTCAGAGA	89	6.83146	51	7.43137	49	8	0.0787419	7.42094	6.57906	0.622152	189
TCCCAAGGAGTCTGGGAGA	74	6.78378	38	9.97368	43	10.093	0.209727	8.95016	5.04984	0.477541	155
TCCCAAGGAGTCTTGGAGA	224	6.60714	87	12.1034	83	11.9639	0.306487	10.2248	3.77518	0.357003	394
TCCCAAGGAGTGAAAGAGA	355	6.1831	123	10.9593	122	10.6475	0.288461	9.26333	4.73667	0.447926	600
TCCCAAGGAGTGAGGGAGA	1576	6.58693	545	11.7101	576	11.8299	0.298043	10.0423	3.95771	0.374263	2697
TCCCAAGGAGTGATGGAGA	520	6.54231	151	11.8146	179	11.838	0.303104	10.065	3.93504	0.37212	850
TCCCAAGGAGTGCAGGAGA	275	6.61455	55	12.2	72	12.125	0.310606	10.3132	3.68682	0.348646	402
TCCCAAGGAGTGCATGAGA	29	6.82759	4	8.25	1	8	0.0987218	7.69253	6.30747	0.59647	34
TCCCAAGGAGTGCCTGAGA	3420	6.42456	1687	8.4671	1942	8.25953	0.145669	7.71706	6.28294	0.59415	7049
TCCCAAGGAGTGCGGGAGA	814	6.73096	281	11.8648	252	11.9643	0.29383	10.1867	3.81333	0.36061	1347
TCCCAAGGAGTGCGTGAGA	178	7.0618	79	9.44304	106	10.0377	0.177995	8.84752	5.15248	0.487247	363
TCCCAAGGAGTGCTTGAGA	380	6.44211	160	11.8313	151	11.7881	0.30927	10.0205	3.97952	0.376326	691
TCCCAAGGAGTGGAGGAGA	479	6.85177	199	12.7236	205	12.4146	0.309896	10.6633	3.33666	0.315533	883
TCCCAAGGAGTGGATGAGA	29	6.58621	2	12	5	10	0.287288	9.52874	4.47126	0.422828	36
TCCCAAGGAGTGGCAGAGA	85	6.30588	18	9.94444	19	10.1053	0.244577	8.7852	5.2148	0.493141	122
TCCCAAGGAGTGGCGGAGA	44	6.47727	6	12	13	10.5385	0.295859	9.67191	4.32809	0.409288	63
TCCCAAGGAGTGGGAGAGA	116	6.06897	29	10.7586	37	11.2432	0.305416	9.35694	4.64306	0.439073	182
TCCCAAGGAGTGGGCGAGA	367	6.05722	105	10.7714	129	10.2558	0.286414	9.02815	4.97185	0.470165	601
TCCCAAGGAGTGGGGGAGA	1667	6.77864	733	9.63165	749	9.6275	0.189646	8.67927	5.32073	0.503158	3149
TCCCAAGGAGTGGGTGAGA	145	6.49655	32	10.8125	40	11.3	0.277234	9.53635	4.46365	0.422108	217
TCCCAAGGAGTGGTAGAGA	2716	1.61377	1854	1.63376	1774	1.71871	0.0336604	1.65542	12.3446	1.16737	6344
TCCCAAGGAGTGGTCGAGA	171	6.85965	59	12.0678	79	12.2025	0.293598	10.3767	3.62334	0.342643	309
TCCCAAGGAGTGGTGGAGA	2610	6.70498	900	10.9233	1012	10.7075	0.251514	9.44527	4.55473	0.43072	4522
TCCCAAGGAGTGTAGGAGA	819	6.62759	303	11.1353	322	11.1863	0.271239	9.64975	4.35025	0.411384	1444
TCCCAAGGAGTGTATGAGA	237	6.76793	99	10.0202	101	10.1485	0.213369	8.97888	5.02112	0.474825	437
TCCCAAGGAGTGTCAGAGA	903	6.53156	271	11.6642	302	11.5828	0.296197	9.92618	4.07382	0.385243	1476
TCCCAAGGAGTGTCCGAGA	94	7.04255	51	7.45098	58	7.25862	0.0281804	7.25072	6.74928	0.63825	203
TCCCAAGGAGTGTCTGAGA	1825	6.53589	591	10.9442	718	11.0195	0.27023	9.49985	4.50015	0.425559	3134
TCCCAAGGAGTGTGAGAGA	281	6.41281	83	9.9759	83	9.61446	0.22626	8.66772	5.33228	0.50425	447
TCCCAAGGAGTGTGCGAGA	538	6.24349	175	10.32	171	10.386	0.264144	8.98315	5.01685	0.474421	884
TCCCAAGGAGTGTGGGAGA	2006	6.5344	586	11.4659	734	11.436	0.289296	9.81208	4.18792	0.396033	3326
TCCCAAGGAGTGTTTGAGA	69	6.11594	53	10.7547	33	10.303	0.282383	9.0579	4.9421	0.467353	155
TCCCAAGGAGTTCGGGAGA	216	6.5463	87	10.1149	99	9.86869	0.225377	8.84331	5.15669	0.487646	402
TCCCAAGGAGTTGAAGAGA	1366	6.806	481	10.3285	516	10.4419	0.22489	9.19212	4.80788	0.45466	2363
TCCCAAGGAGTTGACGAGA	296	6.96622	207	7.13527	240	7.1875	0.0162995	7.09633	6.90367	0.65285	743
TCCCAAGGAGTTGCAGAGA	22	6.45455	7	11	12	10.5833	0.268853	9.34596	4.65404	0.440112	41
TCCCAAGGAGTTGCTGAGA	828	6.73188	283	10.894	332	10.9157	0.253239	9.51385	4.48615	0.424236	1443
TCCCAAGGAGTTGGAGAGA	1175	6.78894	402	12.0473	396	12.0354	0.294685	10.2905	3.70948	0.350789	1973
TCCCAAGGAGTTGTGGAGA	1319	6.73844	479	10.1837	562	10.1459	0.219259	9.02269	4.97731	0.470682	2360
TCCCAAGGAGTTGTTGAGA	71	5.59155	19	10.7895	26	9.80769	0.316349	8.72957	5.27043	0.498401	116
TCCCAAGGAGTTTCTGAGA	304	6.83882	114	9.99123	109	9.80734	0.199271	8.87913	5.12087	0.484258	527
TCCCAAGGAGTTTGAGAGA	85	6.18824	30	10.3333	38	10.5789	0.273109	9.03351	4.96649	0.469659	153
TCCCAAGGAGTTTGTGAGA	1568	7.01084	610	10.0689	679	10.0839	0.195473	9.05455	4.94545	0.46767	2857
TCCCAAGGAGTTTTAGAGA	326	6.86196	135	9.39259	149	9.3557	0.169916	8.53675	5.46325	0.516635	610
TCCCAAGGAGTTTTGGAGA	1128	6.5984	409	10.0807	435	10.1471	0.227011	8.94207	5.05793	0.478306	1972
TCCCAAGGAGTTTTTGAGA	96	6.88542	48	10.625	45	10.4889	0.22724	9.3331	4.6669	0.441328	189
TCCCAAGTAGTAAATGAGA	1061	6.18756	268	11.0597	321	11.1371	0.299693	9.46144	4.53856	0.429191	1650
TCCCAAGTAGTAACTGAGA	741	6.44534	225	11.5289	218	11.8761	0.305543	9.95013	4.04987	0.382979	1184
TCCCAAGTAGTACAGGAGA	914	6.42451	289	11.391	296	11.3682	0.294088	9.72792	4.27208	0.403992	1499
TCCCAAGTAGTACGGGAGA	64	6.34375	41	11.1951	18	11.0556	0.289728	9.53148	4.46852	0.422569	123
TCCCAAGTAGTAGAGGAGA	41	6.58537	7	10.5714	11	12.0909	0.291651	9.74923	4.25077	0.401976	59
TCCCAAGTAGTAGGGGAGA	618	6.75566	261	10.0153	305	10.1082	0.213103	8.95973	5.04027	0.476636	1184
TCCCAAGTAGTAGTGGAGA	436	6.84174	119	11.4286	161	11.1491	0.262207	9.80646	4.19354	0.396564	716
TCCCAAGTAGTATAGGAGA	791	6.70417	291	10.457	340	10.3529	0.23304	9.17139	4.82861	0.456621	1422
TCCCAAGTAGTATCAGAGA	71	6.46479	31	8.70968	32	8.90625	0.168981	8.02691	5.97309	0.564849	134
TCCCAAGTAGTATCCGAGA	479	6.61378	175	10.5771	184	10.4185	0.243814	9.20313	4.79687	0.453618	838
TCCCAAGTAGTATGGGAGA	930	6.6086	341	11.3724	362	11.0276	0.274724	9.66955	4.33045	0.409511	1633
TCCCAAGTAGTATTGGAGA	833	6.7395	298	11.3255	270	11.5741	0.275548	9.87969	4.12031	0.389639	1401
TCCCAAGTAGTCACGGAGA	229	6.67686	104	9.74038	109	10.1193	0.2134	8.8455	5.1545	0.487438	442
TCCCAAGTAGTCCACGAGA	341	6.43988	120	12.0917	159	12.1006	0.319825	10.2107	3.78927	0.358335	620
TCCCAAGTAGTCCAGGAGA	29	6.7931	10	9.5	19	10.3684	0.209828	8.88717	5.11283	0.483497	58
TCCCAAGTAGTCCATGAGA	495	6.21212	160	10.525	171	10.2632	0.268664	9.00009	4.99991	0.472819	826
TCCCAAGTAGTCCGGGAGA	598	6.53344	199	10.5377	236	10.589	0.252363	9.22004	4.77996	0.45202	1033
TCCCAAGTAGTCGCCGAGA	2586	6.83527	877	11.0787	951	11.0315	0.25252	9.6485	4.3515	0.411502	4414
TCCCAAGTAGTCGTCGAGA	584	6.63699	208	11.5529	233	11.8026	0.291368	9.99748	4.00252	0.3785	1025
TCCCAAGTAGTCTAAGAGA	1247	6.82919	507	10.7456	518	10.6062	0.23654	9.39364	4.60636	0.435603	2272
TCCCAAGTAGTGAGGGAGA	596	6.47987	173	11.9538	196	11.4541	0.303781	9.96257	4.03743	0.381802	965
TCCCAAGTAGTGATTGAGA	500	6.814	203	9.04926	212	9.11321	0.157273	8.32549	5.67451	0.536613	915
TCCCAAGTAGTGCAAGAGA	328	6.42378	140	9.26429	162	9.1358	0.193865	8.27462	5.72538	0.541424	630
TCCCAAGTAGTGCATGAGA	885	6.45876	283	10.3074	338	10.5207	0.251339	9.09563	4.90437	0.463785	1506
TCCCAAGTAGTGCGGGAGA	368	6.47554	115	10.5478	133	10.4286	0.253258	9.15065	4.84935	0.458582	616
TCCCAAGTAGTGGATGAGA	1162	6.62909	409	11.0024	441	10.5896	0.256682	9.40703	4.59297	0.434337	2012
TCCCAAGTAGTGGCAGAGA	605	6.8281	258	9.49612	286	9.35664	0.175431	8.56029	5.43971	0.514409	1149
TCCCAAGTAGTGGCGGAGA	1219	6.4758	398	11.9447	443	11.7562	0.308631	10.0589	3.94109	0.372691	2060
TCCCAAGTAGTGGGGGAGA	362	6.4779	115	11.713	122	12	0.3089	10.0636	3.93635	0.372243	599
TCCCAAGTAGTGGGTGAGA	717	6.42538	194	11.6237	230	11.6087	0.303151	9.88593	4.11407	0.389049	1141
TCCCAAGTAGTGGTCGAGA	593	6.66273	196	11.051	176	11.2443	0.268442	9.65269	4.34731	0.411106	965
TCCCAAGTAGTGGTGGAGA	2299	6.63245	811	10.3933	913	10.299	0.235461	9.10827	4.89173	0.462589	4023
TCCCAAGTAGTGTCAGAGA	1192	5.53691	592	7.06757	656	7.26677	0.142892	6.62375	7.37625	0.697539	2440
TCCCAAGTAGTGTCGGAGA	67	5.92537	26	10	21	8.71429	0.253617	8.21322	5.78678	0.54723	114
TCCCAAGTAGTGTGGGAGA	2987	6.82926	1131	10.3086	1223	10.2903	0.219139	9.1427	4.8573	0.459333	5341
TCCCAAGTAGTGTTCGAGA	137	7.35766	64	10.1875	68	10.2059	0.177198	9.25035	4.74965	0.449154	269
TCCCAAGTAGTTAGGGAGA	1237	6.80437	453	10.7042	529	10.7051	0.23944	9.40455	4.59545	0.434571	2219
TCCCAAGTAGTTATTGAGA	383	6.60836	119	10.2437	121	10.6529	0.242838	9.16832	4.83168	0.456911	623
TCCCAAGTAGTTCGAGAGA	348	6.33621	109	11.0642	123	10.9593	0.285611	9.45326	4.54674	0.429965	580
TCCCAAGTAGTTCTTGAGA	415	6.66747	121	12.2479	154	11.8442	0.303503	10.2532	3.74681	0.35432	690
TCCCAAGTAGTTGAAGAGA	28	6.64286	13	11.9231	4	12	0.301412	10.1886	3.81136	0.360423	45
TCCCAAGTAGTTGAGGAGA	39	5.5641	7	9.57143	5	8.8	0.266493	7.97851	6.02149	0.569426	51
TCCCAAGTAGTTGGTGAGA	750	5.40267	516	5.5407	615	5.49106	0.0127628	5.47814	8.52186	0.805875	1881
TCCCAAGTAGTTGTGGAGA	94	6.90426	18	12.5	43	12.5349	0.304406	10.6464	3.35362	0.317137	155
TCCCAAGTAGTTGTTGAGA	262	6.59924	90	11.7889	107	11.9626	0.301242	10.1169	3.88309	0.367206	459
TCCCAAGTAGTTTAAGAGA	1291	7.06042	590	9.2322	623	9.30498	0.149476	8.53253	5.46747	0.517034	2504
TCCCAAGTAGTTTATGAGA	57	6.59649	37	10.6757	31	10.4194	0.247519	9.23051	4.76949	0.45103	125
TCCCAAGTAGTTTCTGAGA	52	5.59615	13	9.07692	20	9.65	0.270589	8.10769	5.89231	0.55721	85
TCCCAAGTAGTTTTCGAGA	481	6.29938	164	10.7195	171	10.6491	0.274529	9.22267	4.77733	0.451771	816
TCCCAATAAGTAAAGGAGA	32	5.875	10	10.2	19	10.3684	0.288962	8.81447	5.18553	0.490372	61
TCCCAATAAGTAAGTGAGA	69	6.73913	25	8.84	28	9.75	0.182895	8.44304	5.55696	0.525497	122
TCCCAATAAGTAATAGAGA	1836	7.52288	1219	7.76456	1314	7.73135	0.017074	7.67293	6.32707	0.598323	4369
TCCCAATAAGTAATGGAGA	1421	7.05348	641	9.59438	707	9.59547	0.167734	8.74778	5.25222	0.496679	2769
TCCCAATAAGTACGCGAGA	638	6.02665	249	9.4257	267	9.603	0.241335	8.35178	5.64822	0.534127	1154
TCCCAATAAGTACTGGAGA	385	6.78701	137	12.3431	147	12.3265	0.305471	10.4855	3.51446	0.332347	669
TCCCAATAAGTAGAAGAGA	132	6.89394	55	9.83636	64	9.71875	0.188955	8.81635	5.18365	0.490195	251
TCCCAATAAGTAGGGGAGA	536	5.91604	271	8.22878	282	7.76596	0.167552	7.30359	6.69641	0.633249	1089
TCCCAATAAGTATACGAGA	16	5.9375	12	9.75	6	11.1667	0.302133	8.95139	5.04861	0.477425	34
TCCCAATAAGTATAGGAGA	1860	6.45161	830	9.10843	888	9.03153	0.184478	8.19719	5.80281	0.548746	3578
TCCCAATAAGTATCGGAGA	231	6.97835	114	10.2105	93	10.0108	0.199765	9.06654	4.93346	0.466535	438
TCCCAATAAGTATGCGAGA	740	6.06351	207	10.6087	259	10.4865	0.286053	9.0529	4.9471	0.467826	1206
TCCCAATAAGTATTTGAGA	103	5.68932	25	10.92	34	10.6471	0.324068	9.08546	4.91454	0.464746	162
TCCCAATAAGTCATCGAGA	343	6.50729	124	9.20161	136	9.09559	0.184549	8.26816	5.73184	0.542034	603
TCCCAATAAGTCGCAGAGA	30	6.56667	4	12	8	11.875	0.305648	10.1472	3.85278	0.36434	42
TCCCAATAAGTCGGGGAGA	1357	6.50847	448	10.8214	479	10.8392	0.265742	9.38972	4.61028	0.435974	2284
TCCCAATAAGTCGGTGAGA	234	7.12821	93	10.0323	114	10.1579	0.188233	9.10612	4.89388	0.462793	441
TCCCAATAAGTCGTGGAGA	664	6.59036	221	10.9095	243	10.8765	0.262633	9.4588	4.5412	0.429441	1128
TCCCAATAAGTCTGGGAGA	335	6.27463	127	11.0866	129	11.2558	0.296499	9.53902	4.46098	0.421855	591
TCCCAATAAGTGAATGAGA	612	7.99837	344	8.94186	393	8.95674	0.0636067	8.63232	5.36768	0.507597	1349
TCCCAATAAGTGAGTGAGA	28	5.75	6	8.33333	12	8.25	0.197197	7.44444	6.55556	0.61993	46
TCCCAATAAGTGATAGAGA	23	6.21739	12	8	22	5.77273	0.176894	6.66337	7.33663	0.693792	57
TCCCAATAAGTGCATGAGA	559	6.44186	216	11.0926	181	11.2597	0.284913	9.59804	4.40196	0.416274	956
TCCCAATAAGTGCGGGAGA	121	6.77686	45	12.5778	54	12.2778	0.309746	10.5441	3.45586	0.326806	220
TCCCAATAAGTGCTAGAGA	435	6.86667	343	6.8863	381	6.99738	0.0101904	6.91678	7.08322	0.669829	1159
TCCCAATAAGTGGAAGAGA	314	6.53503	127	10.1181	110	9.78182	0.224563	8.81165	5.18835	0.490639	551
TCCCAATAAGTGGCAGAGA	542	5.96494	147	9.93878	191	9.61257	0.259383	8.50543	5.49457	0.519597	880
TCCCAATAAGTGGGAGAGA	51	5.52941	17	9.64706	15	10.1333	0.299814	8.4366	5.5634	0.526106	83
TCCCAATAAGTGGGTGAGA	574	6.79443	208	10.1154	253	10.0672	0.211691	8.99233	5.00767	0.473553	1035
TCCCAATAAGTGGTAGAGA	1846	6.41766	754	9.00133	865	9.12023	0.186701	8.17974	5.82026	0.550396	3465
TCCCAATAAGTGGTTGAGA	592	6.11824	175	11.32	202	11.5792	0.318511	9.67248	4.32752	0.409234	969
TCCCAATAAGTGTAAGAGA	78	5.98718	22	10.5909	21	11.381	0.312558	9.31968	4.68032	0.442597	121
TCCCAATAAGTGTCAGAGA	593	7.15852	224	10.4286	248	10.6008	0.206429	9.39596	4.60404	0.435383	1065
TCCCAATAAGTGTCTGAGA	1481	6.18298	711	8.27989	806	8.41935	0.164256	7.62741	6.37259	0.602628	2998
TCCCAATAAGTGTGCGAGA	145	6	41	10.7317	61	10.3443	0.291088	9.02532	4.97468	0.470433	247
TCCCAATAAGTGTGTGAGA	23	7.6087	11	9.45455	12	9.16667	0.113582	8.7433	5.2567	0.497103	46
TCCCAATAAGTTATAGAGA	2501	8.02239	1544	8.29469	1762	8.26334	0.0181837	8.19347	5.80653	0.549098	5807
TCCCAATAAGTTCAAGAGA	103	5.87379	35	9.31429	51	8.82353	0.232507	8.00387	5.99613	0.567028	189
TCCCAATAAGTTCACGAGA	2472	6.95995	1046	9.35277	1191	9.38707	0.162433	8.5666	5.4334	0.513813	4709
TCCCAATAAGTTCCTGAGA	491	6.39104	162	11.6728	172	11.4419	0.303501	9.83525	4.16475	0.393842	825
TCCCAATAAGTTCGGGAGA	90	5.62222	19	9.94737	29	9.27586	0.281052	8.28182	5.71818	0.540743	138
TCCCAATAAGTTCTAGAGA	75	6.06667	20	10.7	32	9.40625	0.274034	8.72431	5.27569	0.498899	127
TCCCAATAAGTTCTTGAGA	28	6.17857	4	11.75	4	12	0.329906	9.97619	4.02381	0.380514	36
TCCCAATAAGTTTAAGAGA	164	6.01829	34	10.9118	40	11	0.306236	9.31002	4.68998	0.443511	238
TCCCAATAAGTTTCGGAGA	50	6.72	29	10.3793	39	9.51282	0.215574	8.87071	5.12929	0.485054	118
TCCCAATAAGTTTGGGAGA	462	6.55195	144	10.9931	167	11.0479	0.270702	9.53097	4.46903	0.422616	773
TCCCAATCAGTAACTGAGA	56	5.66071	7	10.1429	22	10.3636	0.304251	8.7224	5.2776	0.499079	85
TCCCAATCAGTAAGCGAGA	1796	6.05401	586	9.66724	677	9.66913	0.246547	8.46346	5.53654	0.523566	3059
TCCCAATCAGTAATAGAGA	39	7.71795	5	7.8	1	6	0.141701	7.17265	6.82735	0.645632	45
TCCCAATCAGTAATGGAGA	41	7.21951	1	11	1	8	0.228366	8.73984	5.26016	0.49743	43
TCCCAATCAGTACATGAGA	551	6.62976	181	10.5635	167	10.3653	0.241248	9.18619	4.81381	0.455221	899
TCCCAATCAGTAGATGAGA	364	6.90934	159	9.78616	182	9.13187	0.17516	8.60912	5.39088	0.509791	705
TCCCAATCAGTAGCCGAGA	413	6.57627	145	10.131	168	10.1964	0.230988	8.96791	5.03209	0.475862	726
TCCCAATCAGTAGGTGAGA	228	5.87719	74	10.5135	81	10.5185	0.298585	8.96974	5.03026	0.475689	383
TCCCAATCAGTATAGGAGA	59	6.62712	1	12	2	10.5	0.285548	9.70904	4.29096	0.405777	62
TCCCAATCAGTATCTGAGA	18	5.94444	8	10.75	9	9	0.283971	8.56481	5.43519	0.513981	35
TCCCAATCAGTATGTGAGA	1997	6.23135	808	8.48515	875	8.58743	0.17144	7.76797	6.23203	0.589335	3680
TCCCAATCAGTCAAAGAGA	44	5.97727	42	6.11905	31	6.51613	0.0450225	6.20415	7.79585	0.737219	117
TCCCAATCAGTCATCGAGA	4313	7.55901	2821	7.53811	3231	7.54565	0.00140232	7.54759	6.45241	0.610176	10365
TCCCAATCAGTCATTGAGA	287	8.62369	166	8.46988	178	8.60674	0.00984477	8.56677	5.43323	0.513796	631
TCCCAATCAGTCCAGGAGA	141	7.84397	80	7.8	89	7.96629	0.0109487	7.87009	6.12991	0.579679	310
TCCCAATCAGTCCGCGAGA	204	5.7549	47	10.4255	59	10.0508	0.296806	8.74376	5.25624	0.497059	310
TCCCAATCAGTCGAAGAGA	2906	6.51308	983	9.68667	1140	9.66579	0.21182	8.62185	5.37815	0.508588	5029
TCCCAATCAGTCGAGGAGA	115	6.06957	29	11.2759	23	10.9565	0.309312	9.43398	4.56602	0.431788	167
TCCCAATCAGTCGCAGAGA	1691	6.68894	594	10.3956	672	10.3021	0.231525	9.12888	4.87112	0.46064	2957
TCCCAATCAGTCGGAGAGA	137	5.75912	36	9.91667	22	10.5455	0.297577	8.74042	5.25958	0.497376	195
TCCCAATCAGTCGGCGAGA	183	5.72678	57	10.5263	42	10.2619	0.305253	8.83833	5.16167	0.488116	282
TCCCAATCAGTCGGTGAGA	33	8.36364	16	9	21	8.90476	0.0391989	8.75613	5.24387	0.495889	70
TCCCAATCAGTCGTGGAGA	138	7.14493	49	9.16327	51	9.52941	0.149097	8.61253	5.38747	0.509469	238
TCCCAATCAGTCTCGGAGA	119	6.18487	38	11.3947	31	11.1935	0.30774	9.59105	4.40895	0.416935	188
TCCCAATCAGTGAAAGAGA	18862	6.31683	13002	6.37064	14173	6.36718	0.00474173	6.35155	7.64845	0.72328	46037
TCCCAATCAGTGAATGAGA	1071	6.98693	674	7.14243	800	7.12125	0.0119056	7.08354	6.91646	0.654059	2545
TCCCAATCAGTGACAGAGA	1878	5.96486	1237	5.99111	1367	6.01683	0.00433738	5.99093	8.00907	0.757382	4482
TCCCAATCAGTGAGAGAGA	165	7.72727	100	7.63	132	7.71212	0.00680613	7.6898	6.3102	0.596728	397
TCCCAATCAGTGAGGGAGA	81	5.5679	18	9.33333	14	10.2143	0.294787	8.37184	5.62816	0.53223	113
TCCCAATCAGTGATAGAGA	935	5.29626	764	4.77356	867	4.70242	0.0658542	4.92408	9.07592	0.85827	2566
TCCCAATCAGTGCAGGAGA	1064	6.30921	296	11.4054	346	11.5896	0.306803	9.76807	4.23193	0.400195	1706
TCCCAATCAGTGCATGAGA	36	6.30556	11	7.81818	12	7	0.107532	7.04125	6.95875	0.658059	59
TCCCAATCAGTGCGCGAGA	72	5.73611	26	10.0385	17	10.3529	0.296187	8.70917	5.29083	0.50033	115
TCCCAATCAGTGCTAGAGA	143	8.41958	79	8.56962	88	8.95455	0.0319086	8.64792	5.35208	0.506123	310
TCCCAATCAGTGGAAGAGA	26	7.19231	6	6.66667	7	7	0.0382504	6.95299	7.04701	0.666404	39
TCCCAATCAGTGGAGGAGA	845	6.73136	353	10.6459	325	10.3969	0.236737	9.25806	4.74194	0.448424	1523
TCCCAATCAGTGGATGAGA	219	5.82192	50	10.4	61	9.81967	0.287146	8.68053	5.31947	0.503039	330
TCCCAATCAGTGGCAGAGA	119	8.29412	63	8.61905	57	8.80702	0.0302657	8.57339	5.42661	0.51317	239
TCCCAATCAGTGGGAGAGA	34	5.85294	4	9.5	8	8.75	0.23972	8.03431	5.96569	0.564149	46
TCCCAATCAGTGGGGGAGA	150	6.5	66	9.90909	82	9.93902	0.225094	8.78271	5.21729	0.493377	298
TCCCAATCAGTGGGTGAGA	2161	7.22536	1192	7.72735	1363	7.63463	0.0354773	7.52911	6.47089	0.611923	4716
TCCCAATCAGTGGTAGAGA	5723	7.85025	3710	7.9027	4304	7.90915	0.00409563	7.88737	6.11263	0.578045	13737
TCCCAATCAGTGGTTGAGA	27	6.11111	9	7.77778	11	8.18182	0.149198	7.3569	6.6431	0.628208	47
TCCCAATCAGTGTATGAGA	365	5.78904	99	10.4343	132	10.3788	0.30066	8.86739	5.13261	0.485368	596
TCCCAATCAGTGTCAGAGA	190	5.88947	45	10.0444	69	9.82609	0.272328	8.58667	5.41333	0.511915	304
TCCCAATCAGTGTCTGAGA	48	6.29167	8	6	3	8	0.159729	6.76389	7.23611	0.684287	59
TCCCAATCAGTGTGCGAGA	220	6.20909	61	9.01639	98	9.5	0.215599	8.24183	5.75817	0.544525	379
TCCCAATCAGTGTGGGAGA	2227	6.58824	780	11.6013	829	11.5235	0.289984	9.90435	4.09565	0.387308	3836
TCCCAATCAGTGTGTGAGA	130	6.6	38	11.7632	36	11.7778	0.297122	10.047	3.95302	0.37382	204
TCCCAATCAGTGTTAGAGA	676	6.99704	411	7.14112	500	7.116	0.0108633	7.08472	6.91528	0.653947	1587
TCCCAATCAGTTACGGAGA	457	7.09847	180	8.72222	212	8.96226	0.122733	8.26098	5.73902	0.542713	849
TCCCAATCAGTTAGTGAGA	177	8.23729	102	8.59804	118	9.05932	0.0477365	8.63155	5.36845	0.507671	397
TCCCAATCAGTTATAGAGA	115	7.23478	52	6.94231	51	6.4902	0.0544534	6.8891	7.1109	0.672447	218
TCCCAATCAGTTATCGAGA	41	6.29268	15	8.86667	16	8.25	0.172229	7.80312	6.19688	0.586012	72
TCCCAATCAGTTCACGAGA	75	6.44	7	10.1429	8	10.625	0.252473	9.06929	4.93071	0.466276	90
TCCCAATCAGTTCAGGAGA	98	5.61224	33	10.0909	26	10.0769	0.300433	8.59336	5.40664	0.511282	157
TCCCAATCAGTTCCCGAGA	4130	6.3201	1522	9.17214	1752	9.02568	0.196512	8.17264	5.82736	0.551068	7404
TCCCAATCAGTTCCGGAGA	233	7.81974	136	8.94853	129	9.44961	0.0955269	8.73929	5.26071	0.497482	498
TCCCAATCAGTTCGAGAGA	293	6.20137	91	11.033	96	11.3542	0.302925	9.5295	4.4705	0.422755	480
TCCCAATCAGTTCTAGAGA	815	6.88957	310	9.09355	374	9.03476	0.150593	8.33929	5.66071	0.535308	1499
TCCCAATCAGTTCTTGAGA	2035	5.93759	783	6.81737	769	6.6528	0.0722999	6.46925	7.53075	0.71215	3587
TCCCAATCAGTTGAAGAGA	72	5.65278	15	10.1333	26	10.0385	0.29738	8.60819	5.39181	0.50988	113
TCCCAATCAGTTGGTGAGA	468	6.56624	162	11.2407	191	11.3403	0.280783	9.71576	4.28424	0.405141	821
TCCCAATCAGTTGTAGAGA	3179	7.10664	1560	8.54744	1739	8.6544	0.106676	8.10282	5.89718	0.55767	6478
TCCCAATCAGTTTAAGAGA	989	6.66229	377	9.22016	487	9.20739	0.176141	8.36328	5.63672	0.53304	1853
TCCCAATCAGTTTATGAGA	577	5.78856	151	10.3642	153	10.1176	0.29389	8.75682	5.24318	0.495825	881
TCCCAATCAGTTTGGGAGA	634	6.68139	209	11.4545	252	11.4325	0.278958	9.85616	4.14384	0.391865	1095
TCCCAATCAGTTTTTGAGA	734	6.76022	268	9.22015	303	9.51815	0.178083	8.49951	5.50049	0.520157	1305
TCCCAATGAGTAAAGGAGA	1785	6.76022	757	9.38441	861	9.25784	0.174773	8.46749	5.53251	0.523185	3403
TCCCAATGAGTAAGCGAGA	126	7.98413	43	8.72093	71	8.80282	0.0530301	8.50262	5.49738	0.519862	240
TCCCAATGAGTAAGGGAGA	285	6.67018	109	10.4312	128	10.25	0.232645	9.11712	4.88288	0.461752	522
TCCCAATGAGTAATGGAGA	450	6.70667	149	10.4362	189	10.7619	0.242235	9.3016	4.6984	0.444307	788
TCCCAATGAGTACCGGAGA	1270	6.76063	381	11.1024	482	11.1639	0.260929	9.67563	4.32437	0.408936	2133
TCCCAATGAGTACTCGAGA	43	6.04651	1	11	3	11	0.305909	9.34884	4.65116	0.43984	47
TCCCAATGAGTAGCTGAGA	745	6.80403	251	12.0677	277	11.6029	0.286871	10.1582	3.84179	0.363301	1273
TCCCAATGAGTAGGGGAGA	1953	6.65182	586	12.1075	596	12.0218	0.304609	10.2604	3.73962	0.353639	3135
TCCCAATGAGTAGTAGAGA	497	6.70423	182	12.2582	174	12.0517	0.304573	10.3381	3.66194	0.346293	853
TCCCAATGAGTATCCGAGA	193	5.92228	77	10.7662	70	10.8	0.306287	9.16284	4.83716	0.457429	340
TCCCAATGAGTATCTGAGA	21	8	12	9.33333	8	8.875	0.0775437	8.73611	5.26389	0.497783	41
TCCCAATGAGTATGAGAGA	193	6.03109	46	11.0652	58	11.0517	0.309354	9.38268	4.61732	0.43664	297
TCCCAATGAGTATTAGAGA	2171	6.67803	774	10.4147	886	10.5034	0.237362	9.19871	4.80129	0.454036	3831
TCCCAATGAGTCACTGAGA	944	6.33369	293	11.3174	350	11.4857	0.301387	9.71227	4.28773	0.405472	1587
TCCCAATGAGTCAGGGAGA	459	6.65359	185	10.8865	208	10.6538	0.253198	9.39798	4.60202	0.435193	852
TCCCAATGAGTCGCCGAGA	181	6.83425	79	10.2025	72	9.91667	0.207873	8.98448	5.01552	0.474295	332
TCCCAATGAGTCGCGGAGA	68	5.95588	20	9.6	16	10.9375	0.291953	8.83113	5.16887	0.488797	104
TCCCAATGAGTCGGCGAGA	41	6.04878	17	10.4706	23	10.8261	0.291986	9.11515	4.88485	0.461939	81
TCCCAATGAGTCGGGGAGA	400	7.0825	125	10.288	128	9.94531	0.193309	9.10527	4.89473	0.462873	653
TCCCAATGAGTCGTCGAGA	783	6.68455	286	11.0594	300	11.09	0.263721	9.61133	4.38867	0.415017	1369
TCCCAATGAGTCGTTGAGA	65	6.76923	15	12.4	15	12	0.302397	10.3897	3.61026	0.341406	95
TCCCAATGAGTCTAGGAGA	457	6.11379	120	10.6667	112	10.7679	0.289488	9.18277	4.81723	0.455544	689
TCCCAATGAGTCTGCGAGA	529	7.16635	235	10.3447	232	10.4914	0.201282	9.33414	4.66586	0.44123	996
TCCCAATGAGTCTTCGAGA	375	6.28267	141	11.4681	116	11.6724	0.311438	9.80772	4.19228	0.396445	632
TCCCAATGAGTCTTGGAGA	339	7.25074	124	10.9758	144	11.1181	0.224186	9.78153	4.21847	0.398922	607
TCCCAATGAGTGAAAGAGA	5233	6.55093	2299	8.41279	2605	8.4595	0.139436	7.80774	6.19226	0.585575	10137
TCCCAATGAGTGAATGAGA	3418	6.31305	1385	8.50397	1597	8.49468	0.162441	7.77057	6.22943	0.58909	6400
TCCCAATGAGTGACAGAGA	299	7.50167	18	7.61111	23	7.56522	0.00726998	7.55933	6.44067	0.609065	340
TCCCAATGAGTGACCGAGA	44	5.5	12	9.75	14	10.2857	0.308051	8.5119	5.4881	0.518985	70
TCCCAATGAGTGAGCGAGA	40	5.975	4	10	6	10.6667	0.285823	8.88056	5.11944	0.484123	50
TCCCAATGAGTGAGTGAGA	28	5.64286	9	9.22222	17	8.94118	0.250823	7.93542	6.06458	0.573501	54
TCCCAATGAGTGATAGAGA	4329	6.32779	2991	6.33367	3255	6.29892	0.00294229	6.32013	7.67987	0.726252	10575
TCCCAATGAGTGATCGAGA	131	6.05344	37	9.2973	37	10.2973	0.259505	8.54934	5.45066	0.515445	205
TCCCAATGAGTGATTGAGA	163	6.16564	60	5.15	46	4.93478	0.121359	5.41681	8.58319	0.811674	269
TCCCAATGAGTGCAAGAGA	103	6.60194	1	9	3	10	0.20463	8.53398	5.46602	0.516897	107
TCCCAATGAGTGCATGAGA	28	6.21429	12	11.5	14	11	0.304876	9.57143	4.42857	0.41879	54
TCCCAATGAGTGCCAGAGA	50	5	18	6.5	19	6.10526	0.132496	5.86842	8.13158	0.768967	87
TCCCAATGAGTGCCCGAGA	1136	6.65669	404	10.2649	424	10.2689	0.229971	9.06347	4.93653	0.466826	1964
TCCCAATGAGTGCCGGAGA	23	6.82609	2	10.5	7	12	0.272316	9.77536	4.22464	0.399505	32
TCCCAATGAGTGCTGGAGA	2857	6.39377	1137	9.4978	1234	9.49595	0.211708	8.46251	5.53749	0.523656	5228
TCCCAATGAGTGGCAGAGA	865	6.97457	337	9.92582	360	9.85556	0.188817	8.91865	5.08135	0.480521	1562
TCCCAATGAGTGGCCGAGA	1344	6.66146	478	10.0669	549	9.96721	0.21779	8.89854	5.10146	0.482423	2371
TCCCAATGAGTGGCTGAGA	101	6.90099	26	12.3077	32	11.5625	0.285679	10.2571	3.74294	0.353953	159
TCCCAATGAGTGGGAGAGA	103	7.51456	48	9.60417	54	9.57407	0.134625	8.8976	5.1024	0.482511	205
TCCCAATGAGTGGGCGAGA	878	6.65718	251	10.7888	338	10.7396	0.252399	9.39522	4.60478	0.435454	1467
TCCCAATGAGTGGGTGAGA	244	6.95492	87	9.82759	100	9.87	0.188078	8.88417	5.11583	0.483782	431
TCCCAATGAGTGGTCGAGA	489	6.41718	140	11.2286	192	11.2812	0.28968	9.64233	4.35767	0.412085	821
TCCCAATGAGTGGTTGAGA	39	6.12821	11	8.63636	12	10.0833	0.241608	8.28263	5.71737	0.540666	62
TCCCAATGAGTGTAAGAGA	104	6.25962	28	10.7143	23	10	0.266092	8.9913	5.0087	0.473651	155
TCCCAATGAGTGTAGGAGA	56	6.28571	19	10.9474	21	11	0.287612	9.41103	4.58897	0.433959	96
TCCCAATGAGTGTCAGAGA	77	6.03896	16	11.1875	22	10.5909	0.303709	9.27246	4.72754	0.447063	115
TCCCAATGAGTGTGAGAGA	36	5.97222	15	10.5333	12	10.1667	0.285033	8.89074	5.10926	0.48316	63
TCCCAATGAGTGTGCGAGA	36	6.75	16	12.625	15	12.7333	0.319883	10.7028	3.29722	0.311804	67
TCCCAATGAGTGTGGGAGA	757	6.57992	265	10.483	299	10.6957	0.250439	9.25286	4.74714	0.448916	1321
TCCCAATGAGTGTGTGAGA	1644	6.9264	583	10.6244	648	10.5741	0.226204	9.37494	4.62506	0.437371	2875
TCCCAATGAGTGTTCGAGA	462	6.17965	148	10.4527	134	10.5746	0.275994	9.06899	4.93101	0.466303	744
TCCCAATGAGTTAACGAGA	623	6.83949	235	10.4511	278	10.6151	0.229424	9.30189	4.69811	0.44428	1136
TCCCAATGAGTTATAGAGA	1152	5.65538	602	6.9701	613	6.99511	0.117179	6.5402	7.4598	0.705441	2367
TCCCAATGAGTTATCGAGA	391	6.76982	154	9.31169	203	9.33498	0.174019	8.47216	5.52784	0.522743	748
TCCCAATGAGTTATGGAGA	956	6.61297	431	9.02552	446	9.27803	0.177136	8.30551	5.69449	0.538503	1833
TCCCAATGAGTTCAAGAGA	1337	6.50711	452	9.33186	609	9.42036	0.1968	8.41978	5.58022	0.527697	2398
TCCCAATGAGTTCAGGAGA	460	6.81522	166	10.3614	173	10.4451	0.225038	9.20725	4.79275	0.453229	799
TCCCAATGAGTTGAAGAGA	36	7.27778	10	12	21	10.3333	0.242636	9.87037	4.12963	0.390521	67
TCCCAATGAGTTGGCGAGA	571	6.50788	145	11.6207	191	11.6283	0.297821	9.91895	4.08105	0.385927	907
TCCCAATGAGTTGGGGAGA	160	5.89375	31	10.5806	49	10.5102	0.298601	8.99487	5.00513	0.473313	240
TCCCAATGAGTTGGTGAGA	2051	6.81082	685	10.8029	818	10.8863	0.245187	9.50002	4.49998	0.425543	3554
TCCCAATGAGTTGTGGAGA	445	6.82472	184	11.4185	197	11.4213	0.268303	9.88817	4.11183	0.388837	826
TCCCAATGAGTTGTTGAGA	58	6.41379	20	11.4	13	11.3846	0.295327	9.7328	4.2672	0.40353	91
TCCCAATGAGTTTGGGAGA	822	6.57786	243	10.177	283	10.2155	0.232385	8.99012	5.00988	0.473762	1348
TCCCAATGAGTTTTGGAGA	1841	6.56926	559	10.6243	597	10.7203	0.254645	9.30462	4.69538	0.444022	2997
TCCCAATTAGTAAAGGAGA	1111	6.91269	634	8.27445	682	8.27713	0.100619	7.82142	6.17858	0.584281	2427
TCCCAATTAGTAACCGAGA	173	7.04046	86	8.17442	90	8.44444	0.0944629	7.88644	6.11356	0.578132	349
TCCCAATTAGTAATCGAGA	151	6.37748	57	11.3509	46	11.5217	0.299687	9.75003	4.24997	0.401901	254
TCCCAATTAGTACTAGAGA	21	6.19048	7	12	16	12.6875	0.34677	10.2927	3.70734	0.350587	44
TCCCAATTAGTACTCGAGA	1514	6.19617	573	9.03316	643	9.32348	0.211119	8.18427	5.81573	0.549968	2730
TCCCAATTAGTAGAGGAGA	97	5.79381	28	10.1786	26	9.76923	0.282271	8.58054	5.41946	0.512494	151
TCCCAATTAGTATAGGAGA	223	6.69058	82	12.3537	80	11.9875	0.30638	10.3439	3.65609	0.34574	385
TCCCAATTAGTATGTGAGA	245	6.6	67	12.1343	76	11.4737	0.300182	10.0693	3.93066	0.371705	388
TCCCAATTAGTATTGGAGA	530	6.10566	229	10.0742	236	10.1186	0.262849	8.76618	5.23382	0.494939	995
TCCCAATTAGTCACAGAGA	267	6.50562	113	9.76991	131	9.16031	0.204708	8.47861	5.52139	0.522133	511
TCCCAATTAGTCATAGAGA	53	5.9434	15	10.6	21	9.52381	0.280576	8.68907	5.31093	0.502231	89
TCCCAATTAGTCCCGGAGA	186	6.37097	76	11.9868	85	11.8235	0.317702	10.0604	3.93955	0.372546	347
TCCCAATTAGTCCGAGAGA	40	5.525	11	10.4545	15	10	0.314596	8.65985	5.34015	0.504995	66
TCCCAATTAGTCCTCGAGA	26	5.76923	22	8.81818	18	10.1111	0.270786	8.23284	5.76716	0.545375	66
TCCCAATTAGTCGCAGAGA	38	5.97368	17	10.2353	17	10.8235	0.293718	9.01084	4.98916	0.471803	72
TCCCAATTAGTCTACGAGA	408	6.42647	170	10.6471	207	10.1787	0.25467	9.08409	4.91591	0.464876	785
TCCCAATTAGTCTAGGAGA	1799	6.49694	602	10.2359	665	10.2466	0.240381	8.99315	5.00685	0.473476	3066
TCCCAATTAGTCTATGAGA	639	6.24257	189	11.2328	189	11.4603	0.305746	9.64523	4.35477	0.411811	1017
TCCCAATTAGTCTGTGAGA	59	5.89831	20	10.95	21	10.619	0.308647	9.15578	4.84422	0.458096	100
TCCCAATTAGTGAAAGAGA	34	6.76471	9	8.77778	10	7.8	0.129379	7.78083	6.21917	0.58812	53
TCCCAATTAGTGAACGAGA	58	5.55172	12	9.08333	22	9.77273	0.278318	8.13593	5.86407	0.554539	92
TCCCAATTAGTGACAGAGA	10195	7.51574	6065	7.90486	6736	7.96348	0.0312201	7.7947	6.2053	0.586808	22996
TCCCAATTAGTGACTGAGA	38	5.94737	10	9.4	12	9	0.232698	8.11579	5.88421	0.556444	60
TCCCAATTAGTGATAGAGA	81	6.93827	40	7.8	37	7.78378	0.0656563	7.50735	6.49265	0.613981	158
TCCCAATTAGTGATGGAGA	379	7.30079	153	9.43137	182	9.68132	0.148586	8.80449	5.19551	0.491316	714
TCCCAATTAGTGATTGAGA	3248	7.56312	1813	8.35576	2021	8.27214	0.0540086	8.06367	5.93633	0.561372	7082
TCCCAATTAGTGCAAGAGA	3554	6.6027	1390	10.0079	1539	10.0292	0.222094	8.87995	5.12005	0.48418	6483
TCCCAATTAGTGCGAGAGA	91	5.63736	18	10.2778	37	10.027	0.301799	8.64739	5.35261	0.506173	146
TCCCAATTAGTGCGCGAGA	33	5.9697	5	11	14	10.7143	0.306175	9.22799	4.77201	0.451268	52
TCCCAATTAGTGCGGGAGA	198	6.0404	60	11.0667	59	11.339	0.314662	9.48202	4.51798	0.427246	317
TCCCAATTAGTGGCTGAGA	140	6.49286	41	11.878	32	11.375	0.299999	9.9153	4.0847	0.386272	213
TCCCAATTAGTGGGAGAGA	73	6.50685	14	11.2857	15	11.8667	0.297496	9.88641	4.11359	0.389004	102
TCCCAATTAGTGGTAGAGA	49	5.87755	17	9.47059	14	10	0.265457	8.44938	5.55062	0.524898	80
TCCCAATTAGTGGTCGAGA	47	5.55319	5	10.6	16	10	0.316245	8.71773	5.28227	0.499521	68
TCCCAATTAGTGTAAGAGA	2249	6.72076	898	10.3909	1012	10.4881	0.233433	9.19993	4.80007	0.453922	4159
TCCCAATTAGTGTTAGAGA	779	6.50449	322	8.56522	337	8.65579	0.153853	7.9085	6.0915	0.576046	1438
TCCCAATTAGTGTTCGAGA	35	6.25714	4	11.5	7	10.1429	0.292597	9.3	4.7	0.444458	46
TCCCAATTAGTTAACGAGA	562	6.29359	178	10.5225	194	11.0206	0.279917	9.27889	4.72111	0.446454	934
TCCCAATTAGTTCAGGAGA	1329	6.47178	459	11.3355	466	11.3755	0.289866	9.72761	4.27239	0.404021	2254
TCCCAATTAGTTGCGGAGA	651	6.95084	277	10.1949	333	9.84084	0.19783	8.99554	5.00446	0.473249	1261
TCCCAATTAGTTGGAGAGA	615	6.81626	262	10.145	275	10.2764	0.215975	9.07922	4.92078	0.465336	1152
TCCCAATTAGTTGGCGAGA	836	6.82656	349	10.2894	365	10.3562	0.220459	9.15737	4.84263	0.457946	1550
TCCCAATTAGTTGTAGAGA	20	5.95	7	11.4286	6	10.5	0.31551	9.29286	4.70714	0.445134	33
TCCCAATTAGTTGTGGAGA	379	7.4248	199	9.21106	201	8.97015	0.113559	8.53534	5.46466	0.516769	779
TCCCAATTAGTTGTTGAGA	588	6.53571	192	11.4792	210	11.7667	0.296218	9.92718	4.07282	0.385148	990
TCCCAATTAGTTTACGAGA	104	6.23077	41	10.8049	56	11.2857	0.295542	9.44045	4.55955	0.431176	201
TCCCAATTAGTTTAGGAGA	478	6.7636	193	10.513	194	10.4948	0.233278	9.25713	4.74287	0.448512	865
TCCCAATTAGTTTGAGAGA	1467	6.59918	526	9.90684	580	9.94138	0.21776	8.8158	5.1842	0.490247	2573
TCCCAATTAGTTTGCGAGA	2911	6.69907	1045	10.7828	1151	10.7454	0.249442	9.4091	4.5909	0.434142	5107
TCCCACAAAGTAATTGAGA	119	5.89076	43	10.4186	47	10.2553	0.290045	8.85489	5.14511	0.48655	209
TCCCACAAAGTAGAAGAGA	898	7.01448	342	10.3129	385	10.626	0.214734	9.31777	4.68223	0.442778	1625
TCCCACAAAGTAGGGGAGA	354	6.33616	109	10.6239	121	10.7934	0.273033	9.25113	4.74887	0.449079	584
TCCCACAAAGTATAGGAGA	1607	7.04854	681	10.0117	785	9.90318	0.186958	8.98782	5.01218	0.473979	3073
TCCCACAAAGTATGAGAGA	572	6.9965	228	9.46491	251	9.37849	0.162638	8.6133	5.3867	0.509396	1051
TCCCACAAAGTCAGTGAGA	146	6.89041	66	12.6818	59	12.3559	0.305719	10.6427	3.35728	0.317483	271
TCCCACAAAGTCATTGAGA	830	6.70602	320	10.0156	388	9.83763	0.210271	8.85309	5.14691	0.48672	1538
TCCCACAAAGTCCTCGAGA	3238	7.50463	1521	9.06903	1668	9.0036	0.103794	8.52575	5.47425	0.517675	6427
TCCCACAAAGTCGAAGAGA	368	6.4837	141	9.88652	163	10.1534	0.231418	8.8412	5.1588	0.487845	672
TCCCACAAAGTCTGTGAGA	1101	6.25886	569	7.81898	551	7.91289	0.12674	7.33024	6.66976	0.63073	2221
TCCCACAAAGTGAAAGAGA	2088	6.50479	910	8.77143	1045	8.75981	0.162918	8.01201	5.98799	0.566258	4043
TCCCACAAAGTGCAGGAGA	752	6.8258	290	11.8379	262	11.9695	0.287185	10.2111	3.78894	0.358303	1304
TCCCACAAAGTGCGTGAGA	244	6.65164	104	12.2788	107	12.2897	0.312491	10.4067	3.59326	0.339799	455
TCCCACAAAGTGGCGGAGA	1877	6.92701	704	10.0497	814	9.8145	0.194725	8.93041	5.06959	0.479409	3395
TCCCACAAAGTGGGAGAGA	1244	7.05949	516	10.5194	529	10.3573	0.20967	9.31205	4.68795	0.443319	2289
TCCCACAAAGTGGGTGAGA	1061	6.74458	426	11.4977	447	11.3915	0.274761	9.87791	4.12209	0.389808	1934
TCCCACAAAGTGGTCGAGA	105	6.40952	29	10.4138	42	10.4048	0.254436	9.07603	4.92397	0.465638	176
TCCCACAAAGTGTCCGAGA	1547	6.2424	520	10.0192	628	9.79299	0.243903	8.68488	5.31512	0.502628	2695
TCCCACAAAGTGTGAGAGA	335	6.62687	113	11.6726	145	11.8552	0.295204	10.0515	3.94847	0.373389	593
TCCCACAAAGTTAGCGAGA	41	5.70732	7	9.85714	15	10	0.286122	8.52149	5.47851	0.518079	63
TCCCACAAAGTTAGGGAGA	54	5.62963	27	9.81481	21	10.1429	0.295033	8.5291	5.4709	0.517359	102
TCCCACAAAGTTCTGGAGA	1065	6.47981	382	10.4921	420	10.1452	0.24595	9.03907	4.96093	0.469134	1867
TCCCACAAAGTTGAAGAGA	811	7.43896	526	7.64259	630	7.59683	0.014132	7.55946	6.44054	0.609054	1967
TCCCACAAAGTTGGAGAGA	178	6.71348	61	9.70492	64	9.71875	0.198696	8.71238	5.28762	0.500027	303
TCCCACAAAGTTGGCGAGA	192	5.68229	52	10.4615	66	9.51515	0.295889	8.55299	5.44701	0.515099	310
TCCCACAAAGTTTAAGAGA	65	5.63077	21	10.4762	17	9.88235	0.305065	8.6631	5.3369	0.504687	103
TCCCACAAAGTTTGAGAGA	126	6.43651	58	11.6897	53	11.5849	0.303233	9.90369	4.09631	0.38737	237
TCCCACACAGTACGCGAGA	236	5.97458	82	11.2073	103	10.6505	0.309772	9.27746	4.72254	0.44659	421
TCCCACACAGTAGGGGAGA	413	6.56174	137	11.1387	169	11.1065	0.274232	9.60231	4.39769	0.41587	719
TCCCACACAGTAGTTGAGA	54	6.48148	12	9.58333	29	11.8621	0.290125	9.30896	4.69104	0.443611	95
TCCCACACAGTATGGGAGA	1244	6.88826	482	10.0871	551	9.94374	0.20137	8.97305	5.02695	0.475377	2277
TCCCACACAGTATGTGAGA	176	6.43182	46	11.6739	47	11.5532	0.30267	9.88631	4.11369	0.389014	269
TCCCACACAGTCCGAGAGA	392	7.09439	121	7.33884	148	7.16892	0.0173998	7.20072	6.79928	0.642978	661
TCCCACACAGTCCTCGAGA	93	7.94624	7	8.28571	3	9	0.0639518	8.41065	5.58935	0.52856	103
TCCCACACAGTCGGAGAGA	106	6.14151	43	9.67442	45	9.53333	0.236722	8.44975	5.55025	0.524862	194
TCCCACACAGTCGGGGAGA	353	6.983	141	11.8156	170	11.3471	0.265228	10.0486	3.95145	0.373671	664
TCCCACACAGTGAAAGAGA	49	6.81633	4	8	4	7.25	0.0814145	7.35544	6.64456	0.628346	57
TCCCACACAGTGCAGGAGA	2150	7.13767	793	10.9407	950	10.8316	0.22465	9.63666	4.36334	0.412622	3893
TCCCACACAGTGGCGGAGA	34	7	5	10	3	9.33333	0.179461	8.77778	5.22222	0.493842	42
TCCCACACAGTGGGAGAGA	31	7.12903	1	9	2	10	0.167324	8.70968	5.29032	0.500282	34
TCCCACACAGTGGGTGAGA	37	6.59459	4	11.25	6	11.5	0.28245	9.78153	4.21847	0.398922	47
TCCCACACAGTGTAGGAGA	593	6.64755	180	10.4444	197	10.1929	0.233453	9.09496	4.90504	0.463848	970
TCCCACACAGTGTCCGAGA	48	6.1875	2	11	1	10	0.280224	9.0625	4.9375	0.466918	51
TCCCACACAGTGTGTGAGA	877	6.561	279	11.9892	349	11.9341	0.306866	10.1614	3.83855	0.362995	1505
TCCCACACAGTTAGGGAGA	1270	6.78898	500	10.292	556	10.2878	0.221558	9.12292	4.87708	0.461204	2326
TCCCACACAGTTATCGAGA	1356	6.40118	449	10.7528	531	10.6949	0.268865	9.28296	4.71704	0.44607	2336
TCCCACACAGTTCAGGAGA	193	6.19171	59	10.5932	54	11.0741	0.289758	9.28633	4.71367	0.44575	306
TCCCACACAGTTCGGGAGA	109	8.6422	92	9.23913	88	9.04545	0.0339291	8.9756	5.0244	0.475136	289
TCCCACACAGTTGCAGAGA	3042	6.76627	1191	9.80605	1281	9.64793	0.195787	8.74008	5.25992	0.497407	5514
TCCCACACAGTTGGGGAGA	312	6.67949	85	12.2706	107	12.0187	0.305904	10.3229	3.67708	0.347725	504
TCCCACACAGTTTCGGAGA	422	7.0237	187	10.8021	210	10.4952	0.222291	9.44036	4.55964	0.431185	819
TCCCACAGAGTAACTGAGA	714	7.07983	328	9.72561	396	9.64141	0.170586	8.81562	5.18438	0.490264	1438
TCCCACAGAGTAAGAGAGA	42	7.59524	14	8	22	8.18182	0.0378855	7.92569	6.07431	0.574421	78
TCCCACAGAGTACGCGAGA	268	6.64552	85	11.9412	90	11.9444	0.300518	10.177	3.82295	0.36152	443
TCCCACAGAGTAGATGAGA	44	6.40909	9	11.7778	17	11.7059	0.309012	9.96425	4.03575	0.381643	70
TCCCACAGAGTAGCCGAGA	103	6.91262	47	12.9362	34	12.9412	0.318312	10.93	3.07001	0.290317	184
TCCCACAGAGTAGTGGAGA	48	6.41667	8	10.625	10	10.9	0.269794	9.31389	4.68611	0.443145	66
TCCCACAGAGTATAAGAGA	59	5.49153	16	10.125	21	9.57143	0.301396	8.39598	5.60402	0.529947	96
TCCCACAGAGTATGGGAGA	957	6.64681	324	11.6944	342	11.7456	0.292068	10.029	3.97104	0.375524	1623
TCCCACAGAGTCAATGAGA	130	6.05385	7	8.57143	7	10.2857	0.256345	8.30366	5.69634	0.538677	144
TCCCACAGAGTCACAGAGA	278	6.27338	70	11.2857	97	11.1753	0.29886	9.57812	4.42188	0.418158	445
TCCCACAGAGTCAGGGAGA	51	5.78431	28	10	16	10.0625	0.284619	8.6156	5.3844	0.509178	95
TCCCACAGAGTCCGAGAGA	119	5.7563	47	10.1064	39	10.2821	0.294178	8.71491	5.28509	0.499787	205
TCCCACAGAGTCGGGGAGA	117	6.88889	29	12.8621	28	12.9643	0.31898	10.9051	3.09492	0.292673	174
TCCCACAGAGTCGGTGAGA	404	6.89851	116	11.0172	146	11.2055	0.250756	9.70708	4.29292	0.405963	666
TCCCACAGAGTCGTGGAGA	395	7.25823	155	10.0839	175	10.2514	0.182852	9.19784	4.80216	0.454119	725
TCCCACAGAGTCTGGGAGA	26	5.65385	3	11.6667	11	9.54545	0.340528	8.95532	5.04468	0.477053	40
TCCCACAGAGTGAACGAGA	52	7.03846	8	9.625	6	10.3333	0.19273	8.99893	5.00107	0.472929	66
TCCCACAGAGTGAATGAGA	2659	6.99248	1184	9.01436	1293	9.05491	0.141157	8.35392	5.64608	0.533925	5136
TCCCACAGAGTGACGGAGA	135	6.6963	40	12.525	40	12.725	0.321577	10.6488	3.35123	0.316911	215
TCCCACAGAGTGACTGAGA	279	6.49462	122	9.91803	112	10.3125	0.235695	8.90839	5.09161	0.481491	513
TCCCACAGAGTGCAAGAGA	72	6.55556	2	8	3	9.33333	0.174465	7.96296	6.03704	0.570896	77
TCCCACAGAGTGCGAGAGA	167	6.19162	43	10.8605	32	10.9062	0.290669	9.31944	4.68056	0.44262	242
TCCCACAGAGTGCTAGAGA	637	6.40659	217	10.8433	185	10.5838	0.26838	9.2779	4.7221	0.446548	1039
TCCCACAGAGTGCTTGAGA	273	6.58608	111	9.25225	137	8.57664	0.170315	8.13833	5.86167	0.554313	521
TCCCACAGAGTGGCAGAGA	1889	6.57861	732	9.50273	877	9.54276	0.199021	8.54137	5.45863	0.516199	3498
TCCCACAGAGTGGCCGAGA	591	6.44332	211	10.6114	230	10.2478	0.253674	9.10084	4.89916	0.463292	1032
TCCCACAGAGTGGCGGAGA	668	6.80988	258	9.9845	289	10.083	0.207829	8.95914	5.04086	0.476692	1215
TCCCACAGAGTGGGAGAGA	65	6.76923	2	10.5	8	10.625	0.235633	9.29808	4.70192	0.44464	75
TCCCACAGAGTGGGGGAGA	2466	6.61273	885	11.304	967	11.1613	0.275286	9.69267	4.30733	0.407325	4318
TCCCACAGAGTGGGTGAGA	895	6.88827	337	11.6053	402	11.7313	0.273995	10.075	3.92502	0.371171	1634
TCCCACAGAGTTAATGAGA	2874	6.62248	1006	11.1789	1080	11.0185	0.269148	9.60664	4.39336	0.415461	4960
TCCCACAGAGTTAGGGAGA	163	5.96933	35	10.5714	40	10.925	0.301985	9.15525	4.84475	0.458146	238
TCCCACAGAGTTATGGAGA	852	6.80047	285	11.186	297	11.4007	0.265031	9.7957	4.2043	0.397582	1434
TCCCACAGAGTTCACGAGA	233	6.45923	72	10.2083	90	10.2333	0.2422	8.96696	5.03304	0.475952	395
TCCCACAGAGTTGTTGAGA	2195	6.82141	822	11.2214	862	11.1995	0.25997	9.74745	4.25255	0.402145	3879
TCCCACAGAGTTTGGGAGA	363	6.86501	109	10.9083	119	10.8992	0.243971	9.55748	4.44252	0.42011	591
TCCCACATAGTAAGAGAGA	328	6.32622	152	10.0329	154	10.4416	0.25379	8.93356	5.06644	0.479111	634
TCCCACATAGTACCGGAGA	158	6.31646	34	11.1471	29	10.1034	0.276616	9.18899	4.81101	0.454956	221
TCCCACATAGTACTTGAGA	773	7.3066	314	10.7675	365	10.4	0.200284	9.49137	4.50863	0.426361	1452
TCCCACATAGTAGAGGAGA	453	6.47682	159	11.7296	178	11.2247	0.295397	9.81037	4.18963	0.396195	790
TCCCACATAGTAGATGAGA	524	6.15458	168	10.0238	197	10.269	0.261797	8.81581	5.18419	0.490246	889
TCCCACATAGTAGGAGAGA	79	6.05063	24	10.5833	25	11.04	0.299009	9.22466	4.77534	0.451583	128
TCCCACATAGTAGTGGAGA	812	6.54557	272	11.2463	304	11.2829	0.28113	9.69159	4.30841	0.407427	1388
TCCCACATAGTAGTTGAGA	92	5.80435	30	10.8667	37	10.5676	0.312828	9.07953	4.92047	0.465307	159
TCCCACATAGTATGTGAGA	484	1.17149	336	1.46726	351	1.25926	0.11691	1.29934	12.7007	1.20105	1171
TCCCACATAGTCAATGAGA	5847	6.06328	2507	7.99721	2973	7.86344	0.147785	7.30798	6.69202	0.632835	11327
TCCCACATAGTCACAGAGA	206	8.07767	118	8.12712	127	8.10236	0.00305149	8.10238	5.89762	0.557712	451
TCCCACATAGTCCATGAGA	23	6.3913	5	9.8	9	10.8889	0.259937	9.02673	4.97327	0.4703	37
TCCCACATAGTCGAGGAGA	47	5.51064	11	9.27273	17	11.1176	0.330984	8.63367	5.36633	0.50747	75
TCCCACATAGTCGCGGAGA	66	6.16667	17	11.4706	15	11.2	0.310762	9.61242	4.38758	0.414914	98
TCCCACATAGTCGGGGAGA	1063	6.7667	425	10.5506	490	10.6633	0.237794	9.32685	4.67315	0.441919	1978
TCCCACATAGTGAACGAGA	1679	7.18761	802	8.94638	979	8.89785	0.120053	8.34395	5.65605	0.534868	3460
TCCCACATAGTGAAGGAGA	1022	6.77984	393	10.9262	423	10.9173	0.250634	9.5411	4.4589	0.421658	1838
TCCCACATAGTGACCGAGA	51	6.01961	10	8.8	14	10.6429	0.274217	8.48749	5.51251	0.521294	75
TCCCACATAGTGACGGAGA	1031	6.2968	375	10.632	431	10.6381	0.272575	9.18895	4.81105	0.45496	1837
TCCCACATAGTGATTGAGA	444	6.19595	125	11.024	147	11.2245	0.300282	9.48148	4.51852	0.427297	716
TCCCACATAGTGCAAGAGA	3171	6.71649	1243	9.36283	1364	9.29692	0.178419	8.45875	5.54125	0.524012	5778
TCCCACATAGTGCAGGAGA	577	6.36742	172	11.5116	196	11.4133	0.301311	9.7641	4.2359	0.40057	945
TCCCACATAGTGCATGAGA	790	6.68734	196	10.2143	199	10.1608	0.22404	9.02081	4.97919	0.47086	1185
TCCCACATAGTGCGAGAGA	1287	6.73271	503	11.173	519	11.0019	0.261073	9.63587	4.36413	0.412697	2309
TCCCACATAGTGCTAGAGA	23	6.34783	8	11	11	11.4545	0.294382	9.60079	4.39921	0.416014	42
TCCCACATAGTGGCGGAGA	44	6.70455	8	11.75	12	11.1667	0.279535	9.87374	4.12626	0.390202	64
TCCCACATAGTGGGAGAGA	1788	6.77461	532	11.6447	637	11.5259	0.278318	9.98175	4.01825	0.379988	2957
TCCCACATAGTGGGCGAGA	264	6.32955	55	11.4545	87	11.3678	0.301957	9.7173	4.2827	0.404996	406
TCCCACATAGTGGGGGAGA	127	6.90551	26	12.5	39	12.641	0.306253	10.6822	3.31782	0.313752	192
TCCCACATAGTGGTGGAGA	168	6.60119	104	9.16346	85	9.32941	0.18285	8.36469	5.63531	0.532907	357
TCCCACATAGTGTATGAGA	526	6.52281	185	10.2486	213	10.5211	0.245553	9.09753	4.90247	0.463605	924
TCCCACATAGTGTGCGAGA	210	6.04762	64	10.7188	85	10.5647	0.291265	9.11036	4.88964	0.462392	359
TCCCACATAGTTAAGGAGA	60	5.83333	22	10.3182	23	10.2174	0.291335	8.78964	5.21036	0.492721	105
TCCCACATAGTTAATGAGA	1027	6.22201	364	11.2115	396	11.3813	0.30515	9.60495	4.39505	0.41562	1787
TCCCACATAGTTACAGAGA	72	6.47222	17	10.8235	19	11.4211	0.2822	9.57227	4.42773	0.418711	108
TCCCACATAGTTCTAGAGA	415	7.0747	194	9.43299	216	9.61111	0.162617	8.70627	5.29373	0.500605	825
TCCCACATAGTTCTTGAGA	838	6.02506	269	10.6394	284	10.4437	0.288779	9.03604	4.96396	0.46942	1391
TCCCACATAGTTGCCGAGA	1868	6.59422	646	10.4613	759	10.4401	0.242936	9.16519	4.83481	0.457207	3273
TCCCACATAGTTGGAGAGA	378	6.9127	124	10.3226	173	10.3006	0.213799	9.17862	4.82138	0.455937	675
TCCCACATAGTTGTAGAGA	120	7.475	77	9.15584	76	9.06579	0.110386	8.56554	5.43446	0.513912	273
TCCCACATAGTTGTTGAGA	66	5.98485	20	9.6	25	9.32	0.242273	8.30162	5.69838	0.538871	111
TCCCACATAGTTTAAGAGA	365	6.39178	105	11.381	127	11.378	0.296353	9.7169	4.2831	0.405034	597
TCCCACATAGTTTAGGAGA	422	5.92417	135	10.6667	156	10.4744	0.297536	9.02173	4.97827	0.470773	713
TCCCACATAGTTTTTGAGA	14	5.5	8	7.125	8	10	0.302155	7.54167	6.45833	0.610736	30
TCCCACCAAGTAAAGGAGA	19	5.73684	7	8.28571	12	9.58333	0.248693	7.86863	6.13137	0.579817	38
TCCCACCAAGTAAGTGAGA	384	6.36979	105	11.7048	138	11.4275	0.305401	9.83403	4.16597	0.393957	627
TCCCACCAAGTACAGGAGA	191	6.2356	51	10.5686	77	11.4416	0.29612	9.41526	4.58474	0.433558	319
TCCCACCAAGTACGCGAGA	32	5.90625	2	11	3	10.3333	0.304913	9.07986	4.92014	0.465276	37
TCCCACCAAGTAGGAGAGA	1164	6.75344	476	10.1282	548	10.208	0.21837	9.02987	4.97013	0.470003	2188
TCCCACCAAGTCAATGAGA	1292	3.50929	653	3.71822	738	3.86043	0.0477887	3.69598	10.304	0.974405	2683
TCCCACCAAGTCCCTGAGA	899	6.53949	348	9.18391	415	9.07229	0.180948	8.26523	5.73477	0.542312	1662
TCCCACCAAGTCCGAGAGA	21	5.61905	5	7.6	4	8.5	0.203584	7.23968	6.76032	0.639293	30
TCCCACCAAGTCCGGGAGA	335	6.06567	54	11.0926	97	10.8351	0.303381	9.33111	4.66889	0.441517	486
TCCCACCAAGTCGGCGAGA	138	6.53623	15	12.1333	26	12	0.312397	10.2232	3.77681	0.357156	179
TCCCACCAAGTCTAGGAGA	2101	6.54165	746	10.618	826	10.862	0.259833	9.34053	4.65947	0.440625	3673
TCCCACCAAGTGAGAGAGA	520	6.21538	182	10.956	172	10.6395	0.2859	9.27032	4.72968	0.447265	874
TCCCACCAAGTGAGGGAGA	584	7.2774	269	9.55762	296	9.875	0.159156	8.90334	5.09666	0.481969	1149
TCCCACCAAGTGATCGAGA	73	5.54795	34	9.94118	15	9.73333	0.29481	8.40749	5.59251	0.528859	122
TCCCACCAAGTGCCCGAGA	18	6	8	10.25	8	9.75	0.268026	8.66667	5.33333	0.50435	34
TCCCACCAAGTGCTCGAGA	26	6.03846	5	8.2	8	10.75	0.283143	8.32949	5.67051	0.536235	39
TCCCACCAAGTGGAAGAGA	112	6.54464	33	10.303	38	9.89474	0.231337	8.91414	5.08586	0.480948	183
TCCCACCAAGTGGATGAGA	937	6.29883	216	11.5139	294	11.6327	0.310315	9.81512	4.18488	0.395745	1447
TCCCACCAAGTGGCAGAGA	40	7.125	3	8.66667	3	9	0.121043	8.26389	5.73611	0.542439	46
TCCCACCAAGTGGGTGAGA	496	6.43548	145	11.7034	189	11.5344	0.302681	9.89111	4.10889	0.38856	830
TCCCACCAAGTGGTTGAGA	308	5.91558	88	10.4659	102	10.7353	0.29962	9.03893	4.96107	0.469147	498
TCCCACCAAGTGTAGGAGA	607	6.71499	226	11.1814	213	11.2066	0.266569	9.70099	4.29901	0.406538	1046
TCCCACCAAGTGTCAGAGA	233	7.00429	116	9.71552	147	9.62585	0.175372	8.78189	5.21811	0.493454	496
TCCCACCAAGTGTCGGAGA	66	6.87879	21	11.8571	34	11.5882	0.276993	10.1081	3.89194	0.368044	121
TCCCACCAAGTGTTCGAGA	30	5.5	4	10	7	8.28571	0.286452	7.92857	6.07143	0.574148	41
TCCCACCAAGTTACGGAGA	539	6.83117	216	10.463	253	10.6087	0.230098	9.30094	4.69906	0.444369	1008
TCCCACCAAGTTGACGAGA	554	6.69856	212	9.90566	252	9.76587	0.206213	8.79003	5.20997	0.492684	1018
TCCCACCAAGTTTGAGAGA	1571	6.86696	661	10.2663	662	10.2326	0.214093	9.12195	4.87805	0.461295	2894
TCCCACCAAGTTTTGGAGA	310	6.29677	86	10.1163	108	10.3148	0.254193	8.90929	5.09071	0.481406	504
TCCCACCCAGTAACCGAGA	495	6.05657	151	10.6821	163	10.9387	0.297819	9.22578	4.77422	0.451477	809
TCCCACCCAGTACCTGAGA	40	6.075	17	11.5294	19	11.0526	0.316246	9.55235	4.44765	0.420595	76
TCCCACCCAGTAGACGAGA	246	5.94715	78	11.2051	101	11.1089	0.319339	9.4204	4.5796	0.433073	425
TCCCACCCAGTAGCAGAGA	1378	6.94775	567	9.25044	595	9.14622	0.153929	8.44814	5.55186	0.525015	2540
TCCCACCCAGTAGTGGAGA	55	6.07273	22	11.1364	21	10.619	0.300364	9.27605	4.72395	0.446723	98
TCCCACCCAGTCAGAGAGA	120	5.675	25	9.56	37	10.1081	0.286092	8.4477	5.5523	0.525056	182
TCCCACCCAGTCAGGGAGA	1133	6.97529	423	9.88652	549	10.1403	0.195389	9.00069	4.99931	0.472763	2105
TCCCACCCAGTCCCTGAGA	812	6.90271	414	7.78986	511	8.05871	0.0797666	7.58376	6.41624	0.606756	1737
TCCCACCCAGTCGGAGAGA	35	6.14286	15	10.8667	16	11	0.296319	9.33651	4.66349	0.441006	66
TCCCACCCAGTCTAGGAGA	42	6.52381	2	10	1	13	0.329329	9.84127	4.15873	0.393273	45
TCCCACCCAGTCTCAGAGA	2078	6.19875	736	9.53533	788	9.46701	0.227009	8.40036	5.59964	0.529533	3602
TCCCACCCAGTGATAGAGA	22	6.81818	7	8.57143	10	6.1	0.17748	7.1632	6.8368	0.646526	39
TCCCACCCAGTGATCGAGA	23	6.13043	5	10.6	10	9	0.264042	8.57681	5.42319	0.512847	38
TCCCACCCAGTGATTGAGA	71	5.57746	18	9.22222	18	8.55556	0.249284	7.78508	6.21492	0.587717	107
TCCCACCCAGTGCGAGAGA	398	6.50251	128	10.3516	167	10.1437	0.240547	8.99926	5.00074	0.472898	693
TCCCACCCAGTGCTTGAGA	651	7.15207	260	10.0923	303	9.9967	0.183983	9.08036	4.91964	0.465229	1214
TCCCACCCAGTGGACGAGA	576	7.12153	237	9.57384	309	9.57282	0.161665	8.75606	5.24394	0.495896	1122
TCCCACCCAGTGGCAGAGA	7813	6.6022	4056	7.93688	4671	7.88825	0.101251	7.47578	6.52422	0.616967	16540
TCCCACCCAGTGGGGGAGA	164	6.77439	45	11.9111	70	12.2571	0.297692	10.3142	3.68579	0.348548	279
TCCCACCCAGTGGTAGAGA	952	6.5063	246	9.52846	232	9.26724	0.198546	8.434	5.566	0.526352	1430
TCCCACCCAGTGGTCGAGA	566	6.18905	196	10.5102	224	10.308	0.270878	9.00243	4.99757	0.472598	986
TCCCACCCAGTGTAAGAGA	1062	6.82109	343	9.84548	428	9.94159	0.200073	8.86939	5.13061	0.485179	1833
TCCCACCCAGTGTGGGAGA	78	6.02564	15	10.9333	20	11.45	0.316144	9.46966	4.53034	0.428414	113
TCCCACCCAGTTAAGGAGA	1008	6.25992	391	9.6624	427	9.55504	0.227752	8.49245	5.50755	0.520824	1826
TCCCACCCAGTTAGGGAGA	192	5.70312	49	10.4082	41	10.1463	0.302097	8.75254	5.24746	0.496229	282
TCCCACCCAGTTCCTGAGA	896	6.16071	301	9.69103	328	9.47866	0.234474	8.44347	5.55653	0.525457	1525
TCCCACCCAGTTCGCGAGA	439	6.68793	148	12.1081	161	12.118	0.303959	10.3047	3.69532	0.34945	748
TCCCACCGAGTAATTGAGA	69	5.69565	17	10.6471	24	10.625	0.317307	8.98924	5.01076	0.473846	110
TCCCACCGAGTACACGAGA	1839	6.51822	585	9.87179	763	9.88598	0.221529	8.75866	5.24134	0.49565	3187
TCCCACCGAGTACAGGAGA	264	7.51515	135	11.1259	93	10.7527	0.202668	9.79792	4.20208	0.397372	492
TCCCACCGAGTACGGGAGA	114	6.35088	39	11.3846	40	11.55	0.302723	9.76183	4.23817	0.400785	193
TCCCACCGAGTAGGCGAGA	68	6.35294	9	11.1111	13	11.2308	0.290887	9.56494	4.43506	0.419404	90
TCCCACCGAGTAGGGGAGA	44	6.70455	2	9.5	4	10.75	0.230537	8.98485	5.01515	0.474261	50
TCCCACCGAGTAGTCGAGA	1372	6.78353	625	8.704	718	8.60028	0.134519	8.02927	5.97073	0.564626	2715
TCCCACCGAGTATCAGAGA	66	5.80303	20	9.7	15	10.4	0.286859	8.63434	5.36566	0.507406	101
TCCCACCGAGTATTCGAGA	675	6.95852	217	11.8203	250	11.816	0.275116	10.1983	3.80173	0.359513	1142
TCCCACCGAGTCAAGGAGA	33	5.81818	4	10.5	10	10.8	0.309056	9.03939	4.96061	0.469103	47
TCCCACCGAGTCCTGGAGA	629	6.23529	207	10.401	234	10.3376	0.265476	8.99129	5.00871	0.473652	1070
TCCCACCGAGTCGCAGAGA	471	7.60934	232	9.31466	279	9.09677	0.107001	8.67359	5.32641	0.503695	982
TCCCACCGAGTCGCGGAGA	765	6.65229	240	11.2958	285	11.393	0.277028	9.78037	4.21963	0.399032	1290
TCCCACCGAGTCGGGGAGA	31	7.06452	4	7	9	8.44444	0.108752	7.50299	6.49701	0.614394	44
TCCCACCGAGTCTGGGAGA	136	6.07353	34	10.9412	39	11.2308	0.307754	9.41516	4.58484	0.433568	209
TCCCACCGAGTCTTGGAGA	282	6.48582	60	11.7667	81	12.0617	0.310503	10.1047	3.89526	0.368358	423
TCCCACCGAGTGACTGAGA	21	6.90476	3	11	6	8.5	0.234527	8.80159	5.19841	0.491591	30
TCCCACCGAGTGAGAGAGA	4130	6.88378	1836	8.64325	2080	8.61683	0.125285	8.04795	5.95205	0.562859	8046
TCCCACCGAGTGATAGAGA	3641	1.33837	2381	1.39395	2438	1.40976	0.0271587	1.38069	12.6193	1.19335	8460
TCCCACCGAGTGATCGAGA	75	5.53333	13	9.84615	27	9.51852	0.289303	8.29934	5.70066	0.539087	115
TCCCACCGAGTGCCGGAGA	1848	6.72294	643	11.1166	764	10.9987	0.260419	9.61276	4.38724	0.414882	3255
TCCCACCGAGTGCGTGAGA	944	6.9661	300	10.6167	344	10.2238	0.216197	9.26887	4.73113	0.447402	1588
TCCCACCGAGTGGAAGAGA	25	5.72	4	7.75	3	10.6667	0.309058	8.04556	5.95444	0.563086	32
TCCCACCGAGTGGAGGAGA	1197	6.5614	376	11.2979	393	11.2824	0.281057	9.71391	4.28609	0.405317	1966
TCCCACCGAGTGGATGAGA	4285	6.57783	1357	11.8254	1467	11.8357	0.30087	10.0796	3.92037	0.370732	7109
TCCCACCGAGTGGCAGAGA	2047	6.30435	898	7.77617	940	7.98723	0.124632	7.35592	6.64408	0.628302	3885
TCCCACCGAGTGGCTGAGA	4502	6.53021	2099	7.85755	2578	7.87975	0.10412	7.4225	6.5775	0.622005	9179
TCCCACCGAGTGGGAGAGA	741	7.0027	343	9.50729	392	9.31888	0.162007	8.60962	5.39038	0.509744	1476
TCCCACCGAGTGGGGGAGA	488	6.79303	157	10.9108	195	10.4564	0.240519	9.38676	4.61324	0.436254	840
TCCCACCGAGTGGGTGAGA	232	6.12931	53	10.3396	72	11.0417	0.289719	9.1702	4.8298	0.456733	357
TCCCACCGAGTGGTGGAGA	126	6.18254	32	11.5312	41	11.1951	0.310883	9.6363	4.3637	0.412655	199
TCCCACCGAGTGTAGGAGA	856	6.42874	242	11.4669	285	11.6772	0.301428	9.85762	4.14238	0.391726	1383
TCCCACCGAGTGTGCGAGA	943	6.23224	270	11.1741	333	11.3033	0.302115	9.56987	4.43013	0.418938	1546
TCCCACCGAGTGTTGGAGA	189	6.57143	50	9.98	65	9.81538	0.218705	8.78894	5.21106	0.492787	304
TCCCACCGAGTTAATGAGA	305	6.42295	119	9.80672	120	10.4	0.241703	8.87656	5.12344	0.484501	544
TCCCACCGAGTTAGAGAGA	997	6.06219	331	9.49849	391	9.61637	0.240557	8.39235	5.60765	0.530291	1719
TCCCACCGAGTTAGCGAGA	1122	6.64439	416	11.4591	453	11.3907	0.280759	9.83142	4.16858	0.394205	1991
TCCCACCGAGTTAGTGAGA	470	6.93404	181	10.4475	172	10.5349	0.220751	9.30548	4.69452	0.44394	823
TCCCACCGAGTTCTCGAGA	97	5.84536	25	10.4	35	10.8286	0.306014	9.02464	4.97536	0.470497	157
TCCCACCGAGTTCTGGAGA	223	5.88789	70	10.3143	76	10.3421	0.28974	8.84809	5.15191	0.487193	369
TCCCACCGAGTTGATGAGA	44	5.5	11	10.1818	7	10	0.309805	8.56061	5.43939	0.514379	62
TCCCACCGAGTTGCTGAGA	44	6.27273	1	8	2	9	0.177852	7.75758	6.24242	0.590318	47
TCCCACCGAGTTGGGGAGA	1007	7.04171	376	10.133	442	9.9638	0.192122	9.04616	4.95384	0.468463	1825
TCCCACCGAGTTGTAGAGA	405	6.62716	139	12.2302	125	12.24	0.31235	10.3658	3.63421	0.343671	669
TCCCACCGAGTTGTGGAGA	1498	6.74766	533	11.5122	608	11.4243	0.27548	9.89473	4.10527	0.388217	2639
TCCCACCGAGTTTGTGAGA	781	6.87324	275	10.8582	315	10.8984	0.242308	9.54328	4.45672	0.421453	1371
TCCCACCGAGTTTTGGAGA	114	6.31579	41	9.73171	38	9.13158	0.217299	8.39303	5.60697	0.530227	193
TCCCACCGAGTTTTTGAGA	887	6.16911	374	8.22995	384	8.26823	0.158955	7.55576	6.44424	0.609403	1645
TCCCACCTAGTACTGGAGA	612	6.43301	262	9.8626	265	10.1396	0.234312	8.81174	5.18826	0.490631	1139
TCCCACCTAGTAGCTGAGA	396	6.40657	162	10.679	183	10.4918	0.262658	9.19246	4.80754	0.454628	741
TCCCACCTAGTAGGCGAGA	614	6.33388	193	11.4767	216	11.4491	0.303619	9.75321	4.24679	0.4016	1023
TCCCACCTAGTAGGGGAGA	1466	6.98499	554	10.6859	682	10.5249	0.222565	9.39861	4.60139	0.435133	2702
TCCCACCTAGTAGGTGAGA	367	6.88556	129	11.1008	139	10.6763	0.242913	9.5542	4.4458	0.42042	635
TCCCACCTAGTATATGAGA	183	7.31148	106	8.25472	128	8.375	0.0729809	7.9804	6.0196	0.569247	417
TCCCACCTAGTATCCGAGA	32	5.5	11	9.09091	8	10	0.290286	8.19697	5.80303	0.548767	51
TCCCACCTAGTATCGGAGA	547	7.0841	229	7.15284	286	7.15385	0.00560752	7.13026	6.86974	0.649641	1062
TCCCACCTAGTATTCGAGA	86	7.04651	57	7.29825	67	7.62687	0.0397364	7.32387	6.67613	0.631332	210
TCCCACCTAGTCCGGGAGA	162	6.6358	58	9.51724	65	9.66154	0.198351	8.60486	5.39514	0.510194	285
TCCCACCTAGTCGAAGAGA	205	5.70244	67	10.1493	74	10.2838	0.299257	8.71183	5.28817	0.500079	346
TCCCACCTAGTCGCCGAGA	366	5.96448	108	10.3519	132	10.3636	0.285209	8.89332	5.10668	0.482916	606
TCCCACCTAGTCGGGGAGA	709	6.15656	233	11.3519	232	11.2586	0.310039	9.58904	4.41096	0.417125	1174
TCCCACCTAGTCTCTGAGA	262	6.51527	115	8.86957	136	9	0.172045	8.12828	5.87172	0.555263	513
TCCCACCTAGTCTGCGAGA	127	5.79528	46	10.587	52	10.4615	0.30521	8.94792	5.05208	0.477753	225
TCCCACCTAGTCTGGGAGA	340	6.08824	108	10.463	98	10.6633	0.285015	9.07149	4.92851	0.466068	546
TCCCACCTAGTCTGTGAGA	167	6.26946	62	11.8548	65	12.0769	0.326878	10.0671	3.93293	0.371919	294
TCCCACCTAGTGACGGAGA	1810	6.4337	557	11.7343	630	11.6524	0.305522	9.94012	4.05988	0.383924	2997
TCCCACCTAGTGACTGAGA	980	6.85306	365	9.81096	477	9.7044	0.190891	8.78947	5.21053	0.492736	1822
TCCCACCTAGTGAGAGAGA	29	7.2069	1	8	1	8	0.0591934	7.73563	6.26437	0.592394	31
TCCCACCTAGTGAGCGAGA	215	5.93488	51	9.72549	63	9.96825	0.264764	8.54288	5.45712	0.516056	329
TCCCACCTAGTGATAGAGA	1858	7.27234	947	8.31151	1016	8.28051	0.0743228	7.95479	6.04521	0.571669	3821
TCCCACCTAGTGCGCGAGA	313	6.5623	115	10.3304	125	10.088	0.234505	8.99358	5.00642	0.473435	553
TCCCACCTAGTGCGTGAGA	1178	6.73599	391	10.5934	466	10.588	0.239152	9.30578	4.69422	0.443912	2035
TCCCACCTAGTGGAAGAGA	1208	5.8096	566	7.38163	644	7.59006	0.140517	6.9271	7.0729	0.668853	2418
TCCCACCTAGTGGATGAGA	30	6.73333	3	12.3333	1	11	0.291876	10.0222	3.97778	0.376161	34
TCCCACCTAGTGGCAGAGA	58	6.31034	23	10.2609	22	10.8636	0.270452	9.14495	4.85505	0.459121	103
TCCCACCTAGTGGGTGAGA	492	6.33943	139	11.4532	157	11.1019	0.296572	9.63153	4.36847	0.413107	788
TCCCACCTAGTGGTGGAGA	489	7.48057	266	8.94361	273	8.8315	0.0967212	8.41856	5.58144	0.527812	1028
TCCCACCTAGTGTTAGAGA	43	6.81395	21	7.19048	34	7.20588	0.0313951	7.0701	6.9299	0.65533	98
TCCCACCTAGTTAACGAGA	1258	6.6558	843	7.32859	891	7.35915	0.0558785	7.11451	6.88549	0.65113	2992
TCCCACCTAGTTGCTGAGA	1505	6.23256	570	9.43158	644	9.24379	0.216221	8.30264	5.69736	0.538774	2719
TCCCACCTAGTTGGGGAGA	73	6.24658	21	10.5714	26	10.4615	0.271175	9.09318	4.90682	0.464016	120
TCCCACCTAGTTGTAGAGA	1042	6.17274	381	10.0472	381	9.77428	0.249569	8.66476	5.33524	0.50453	1804
TCCCACCTAGTTTGGGAGA	1896	6.46414	695	10.2892	742	10.5067	0.250235	9.08669	4.91331	0.46463	3333
TCCCACCTAGTTTTGGAGA	264	6.5	104	9.43269	112	9.16964	0.193918	8.36745	5.63255	0.532646	480
TCCCACGAAGTAATAGAGA	2173	6.9641	932	9.27146	1106	9.12116	0.152735	8.45224	5.54776	0.524627	4211
TCCCACGAAGTACTAGAGA	233	6.28755	74	11.4324	62	11.4355	0.305735	9.71849	4.28151	0.404883	369
TCCCACGAAGTAGATGAGA	448	6.98884	116	11.4483	137	11.7664	0.265324	10.0678	3.93215	0.371846	701
TCCCACGAAGTAGCGGAGA	1964	6.84267	707	11.2136	789	11.0253	0.254904	9.69387	4.30613	0.407212	3460
TCCCACGAAGTATCCGAGA	425	6.56941	168	10.2143	215	10.3907	0.238139	9.05813	4.94187	0.467331	808
TCCCACGAAGTATCGGAGA	758	6.38918	221	11.4615	250	11.568	0.301822	9.80624	4.19376	0.396585	1229
TCCCACGAAGTCAACGAGA	75	5.33333	14	8.78571	13	8.76923	0.260635	7.62943	6.37057	0.602437	102
TCCCACGAAGTCACAGAGA	605	6.86116	229	10.2183	261	10.3027	0.215075	9.12739	4.87261	0.460781	1095
TCCCACGAAGTCAGCGAGA	726	6.88981	324	8.50926	425	8.52706	0.117884	7.97538	6.02462	0.569722	1475
TCCCACGAAGTCGATGAGA	53	7.24528	32	9.0625	29	8.93103	0.120452	8.41294	5.58706	0.528344	114
TCCCACGAAGTGACGGAGA	1217	6.87757	414	11.3357	472	11.2987	0.260569	9.83735	4.16265	0.393644	2103
TCCCACGAAGTGAGGGAGA	2302	6.66594	728	11.5632	865	11.6092	0.28562	9.94613	4.05387	0.383357	3895
TCCCACGAAGTGCCGGAGA	1812	6.87417	699	9.8412	809	9.85538	0.193874	8.85692	5.14308	0.486359	3320
TCCCACGAAGTGCGTGAGA	475	6.20421	139	11.1871	163	11.092	0.300156	9.49443	4.50557	0.426072	777
TCCCACGAAGTGCTCGAGA	174	5.5977	80	6.3125	84	7.2381	0.128855	6.38277	7.61723	0.720328	338
TCCCACGAAGTGGTAGAGA	197	7.03046	88	11.6477	97	11	0.252697	9.89273	4.10727	0.388407	382
TCCCACGAAGTGGTCGAGA	96	6.88542	23	12.3043	23	13	0.311983	10.7299	3.27008	0.309237	142
TCCCACGAAGTGGTGGAGA	22	6.77273	3	13	6	13	0.329114	10.9242	3.07576	0.290861	31
TCCCACGAAGTGTGTGAGA	269	6.14498	67	11.1045	98	11.2755	0.306468	9.50832	4.49168	0.424758	434
TCCCACGAAGTGTTAGAGA	132	6.39394	48	11.5833	37	11.7297	0.306922	9.90233	4.09767	0.387498	217
TCCCACGAAGTGTTGGAGA	35	6.6	1	12	6	11.3333	0.295073	9.97778	4.02222	0.380364	42
TCCCACGAAGTTAAGGAGA	664	6.79066	371	8.3558	429	8.56177	0.122563	7.90274	6.09726	0.576591	1464
TCCCACGAAGTTCCAGAGA	307	6.49511	119	9.94118	110	10.0091	0.227958	8.81513	5.18487	0.490311	536
TCCCACGAAGTTCGAGAGA	684	6.58918	240	10.3125	269	10.3123	0.236966	9.07132	4.92868	0.466084	1193
TCCCACGAAGTTTGTGAGA	210	7.49048	67	9.64179	118	9.66102	0.139697	8.93109	5.06891	0.479344	395
TCCCACGAAGTTTTTGAGA	345	7.36232	147	9.72789	182	10.1044	0.163976	9.06487	4.93513	0.466694	674
TCCCACGCAGTAAGTGAGA	1424	6.72963	520	10.6558	581	10.7573	0.24482	9.38091	4.61909	0.436807	2525
TCCCACGCAGTAGCTGAGA	364	6.97802	117	11.7009	145	11.6345	0.267978	10.1045	3.89555	0.368385	626
TCCCACGCAGTAGGCGAGA	965	6.57927	323	10.5759	406	10.2463	0.24288	9.13381	4.86619	0.460174	1694
TCCCACGCAGTAGGGGAGA	266	5.64662	134	6.19403	157	5.92357	0.0462243	5.9214	8.0786	0.763957	557
TCCCACGCAGTATTGGAGA	854	6.76815	307	9.50489	362	9.33702	0.179683	8.53668	5.46332	0.516642	1523
TCCCACGCAGTCAAAGAGA	3385	6.4969	1119	10.2163	1303	10.0015	0.234495	8.9049	5.0951	0.481821	5807
TCCCACGCAGTCATTGAGA	40	5.55	11	9.54545	7	9.71429	0.285012	8.26991	5.73009	0.541869	58
TCCCACGCAGTCCGTGAGA	104	6.88462	30	12.5667	37	12.4595	0.305542	10.6369	3.36309	0.318032	171
TCCCACGCAGTCGCTGAGA	368	6.87772	150	10.14	160	10.1813	0.20907	9.06632	4.93368	0.466556	678
TCCCACGCAGTCGGGGAGA	302	5.80132	100	10.33	122	10.1803	0.293313	8.77055	5.22945	0.494526	524
TCCCACGCAGTCGGTGAGA	927	6.52427	326	10.5951	362	10.9365	0.262488	9.35194	4.64806	0.439546	1615
TCCCACGCAGTCGTGGAGA	513	7.05653	230	9.6	246	9.52846	0.165927	8.72833	5.27167	0.498519	989
TCCCACGCAGTCGTTGAGA	98	5.45918	30	9.73333	32	10.0625	0.305046	8.41834	5.58166	0.527833	160
TCCCACGCAGTCTAGGAGA	531	6.51601	170	9.90588	195	10.159	0.22958	8.86029	5.13971	0.48604	896
TCCCACGCAGTCTGGGAGA	275	6.53091	92	12.163	122	11.9836	0.313047	10.2259	3.77415	0.356904	489
TCCCACGCAGTGAACGAGA	329	6.8693	140	9.37857	156	9.22436	0.16563	8.49074	5.50926	0.520986	625
TCCCACGCAGTGAATGAGA	918	6.3268	240	10.1667	340	10.1265	0.248547	8.87331	5.12669	0.484808	1498
TCCCACGCAGTGACAGAGA	2669	6.53691	978	9.89571	1097	9.78851	0.218413	8.74037	5.25963	0.49738	4744
TCCCACGCAGTGAGCGAGA	468	6.6047	131	12.0382	172	11.8895	0.304103	10.1775	3.82253	0.36148	771
TCCCACGCAGTGAGGGAGA	215	6.84651	55	12.7818	52	12.3462	0.310388	10.6582	3.34184	0.316023	322
TCCCACGCAGTGATAGAGA	220	7.94545	114	9.04386	137	9.07299	0.073985	8.68744	5.31256	0.502386	471
TCCCACGCAGTGCAAGAGA	1920	6.65833	775	9.26323	860	9.38953	0.182729	8.43703	5.56297	0.526065	3555
TCCCACGCAGTGCAGGAGA	77	6.90909	41	7.5122	31	7.25806	0.0419006	7.22645	6.77355	0.640545	149
TCCCACGCAGTGCGAGAGA	30	5.93333	9	10.4444	15	9.73333	0.278665	8.7037	5.2963	0.500847	54
TCCCACGCAGTGCGCGAGA	1716	6.74825	594	10.9663	693	11.2222	0.260475	9.6456	4.3544	0.411776	3003
TCCCACGCAGTGCGGGAGA	171	6.11696	62	11.3226	54	11	0.307685	9.47985	4.52015	0.427451	287
TCCCACGCAGTGGACGAGA	2183	6.65918	672	11.3333	760	11.2105	0.273658	9.73435	4.26565	0.403384	3615
TCCCACGCAGTGGGGGAGA	1229	6.94386	436	11.2959	525	11.2324	0.253919	9.82404	4.17596	0.394902	2190
TCCCACGCAGTGGTAGAGA	209	7.19139	97	11.6907	89	11.3371	0.248371	10.0731	3.92694	0.371353	395
TCCCACGCAGTGGTCGAGA	1717	6.71171	594	10.6953	628	10.6736	0.245046	9.36019	4.63981	0.438767	2939
TCCCACGCAGTGGTGGAGA	42	5.85714	6	10.8333	5	8.8	0.294452	8.49683	5.50317	0.520411	53
TCCCACGCAGTGTGAGAGA	175	7.05143	93	9.01075	104	8.84615	0.130899	8.30278	5.69722	0.538761	372
TCCCACGCAGTGTGTGAGA	155	6.74194	41	10.122	69	10.7536	0.234313	9.20584	4.79416	0.453363	265
TCCCACGCAGTGTTGGAGA	3209	6.66158	1452	8.97107	1525	8.96525	0.162418	8.1993	5.8007	0.548547	6186
TCCCACGCAGTGTTTGAGA	103	6.45631	23	11.6522	36	11.3611	0.297199	9.8232	4.1768	0.394982	162
TCCCACGCAGTTGGGGAGA	1376	6.77544	470	11.9532	557	12.0485	0.294108	10.259	3.74097	0.353767	2403
TCCCACGCAGTTGTGGAGA	716	6.63408	256	11.5586	242	11.4339	0.284326	9.87552	4.12448	0.390034	1214
TCCCACGCAGTTGTTGAGA	825	6.96606	337	9.99407	363	9.96419	0.193839	8.97477	5.02523	0.475214	1525
TCCCACGCAGTTTGCGAGA	2301	6.66841	766	10.9896	852	11.0516	0.262588	9.56987	4.43013	0.418938	3919
TCCCACGGAGTAAACGAGA	247	7.23482	106	10.066	111	10.8468	0.20256	9.38257	4.61743	0.43665	464
TCCCACGGAGTAAAGGAGA	670	6.23433	183	10.9563	230	11.0087	0.291654	9.39977	4.60023	0.435023	1083
TCCCACGGAGTAAGGGAGA	47	7.25532	20	10.6	24	10.0417	0.192683	9.299	4.701	0.444553	91
TCCCACGGAGTACCAGAGA	45	5.62222	8	10.25	4	10	0.301793	8.62407	5.37593	0.508378	57
TCCCACGGAGTAGCAGAGA	186	6.8172	42	12.7619	44	12.3409	0.311779	10.64	3.35999	0.31774	272
TCCCACGGAGTAGCCGAGA	700	6.42286	243	11.3457	277	11.3502	0.292955	9.70624	4.29376	0.406042	1220
TCCCACGGAGTATAAGAGA	490	6.95102	172	9.81977	197	9.62944	0.182289	8.80008	5.19992	0.491734	859
TCCCACGGAGTATCGGAGA	826	7.32688	337	10.2641	371	10.4367	0.187074	9.34254	4.65746	0.440435	1534
TCCCACGGAGTCAATGAGA	109	5.55046	29	9.13793	20	9.4	0.267873	8.02946	5.97054	0.564607	158
TCCCACGGAGTCACCGAGA	156	6.07692	35	10.9429	44	11.0455	0.303517	9.35508	4.64492	0.43925	235
TCCCACGGAGTCAGCGAGA	20	5.95	7	9.28571	8	8.625	0.222078	7.95357	6.04643	0.571784	35
TCCCACGGAGTCATCGAGA	837	6.77419	429	7.4965	537	7.59032	0.0612841	7.287	6.713	0.634818	1803
TCCCACGGAGTCCGAGAGA	258	6.45349	81	11.963	93	11.5054	0.306536	9.97394	4.02606	0.380726	432
TCCCACGGAGTCCTCGAGA	1845	7.10461	1075	7.73209	1180	7.55424	0.0433305	7.46365	6.53635	0.618114	4100
TCCCACGGAGTCGACGAGA	2433	6.76901	895	10.4291	1019	10.4573	0.230118	9.21846	4.78154	0.452169	4347
TCCCACGGAGTCGCAGAGA	84	5.79762	21	10.8095	28	10.1786	0.305735	8.92857	5.07143	0.479583	133
TCCCACGGAGTCGCCGAGA	808	6.65842	288	9.47569	358	9.62849	0.194749	8.58753	5.41247	0.511833	1454
TCCCACGGAGTCGCGGAGA	3159	6.68661	936	11.5299	1087	11.3882	0.279309	9.86825	4.13175	0.390721	5182
TCCCACGGAGTCGCTGAGA	594	7.27273	272	9.62132	288	9.52431	0.1509	8.80612	5.19388	0.491162	1154
TCCCACGGAGTCGGCGAGA	73	6.35616	18	11.7222	18	11.5	0.307925	9.85946	4.14054	0.391552	109
TCCCACGGAGTCGGGGAGA	1445	6.54602	491	10.7291	630	10.7063	0.258232	9.32716	4.67284	0.441889	2566
TCCCACGGAGTCGTGGAGA	597	6.66499	197	11.2335	200	11.16	0.270145	9.68616	4.31384	0.40794	994
TCCCACGGAGTCTCGGAGA	150	6.26667	34	11.2059	36	11.3056	0.300318	9.5927	4.4073	0.416779	220
TCCCACGGAGTCTGCGAGA	255	6.56471	61	12.2459	67	12.1343	0.314912	10.315	3.68502	0.348476	383
TCCCACGGAGTCTGGGAGA	158	6.65823	54	11.8148	48	11.75	0.293679	10.0743	3.92565	0.371232	260
TCCCACGGAGTGAAGGAGA	1216	6.35362	373	10.0027	454	9.95374	0.238632	8.77001	5.22999	0.494577	2043
TCCCACGGAGTGAATGAGA	712	6.66854	252	9.63889	279	9.88172	0.20495	8.72972	5.27028	0.498387	1243
TCCCACGGAGTGAGAGAGA	5636	6.83126	2569	8.54768	2928	8.66018	0.127916	8.01304	5.98696	0.56616	11133
TCCCACGGAGTGAGGGAGA	1097	6.20146	289	11.2388	328	11.0579	0.300811	9.49938	4.50062	0.425604	1714
TCCCACGGAGTGATAGAGA	36	7.16667	10	9.3	9	8.22222	0.129615	8.22963	5.77037	0.545678	55
TCCCACGGAGTGATCGAGA	668	6.95359	237	10.2025	297	10.3333	0.208951	9.16315	4.83685	0.457399	1202
TCCCACGGAGTGCACGAGA	3608	6.86114	1306	10.0536	1533	10.1722	0.208035	9.02898	4.97102	0.470087	6447
TCCCACGGAGTGCCGGAGA	25	6.12	2	13	3	9	0.368616	9.37333	4.62667	0.437523	30
TCCCACGGAGTGCGCGAGA	2899	6.91721	1032	11.6076	1139	11.5487	0.268457	10.0245	3.9755	0.375946	5070
TCCCACGGAGTGCGGGAGA	846	6.79078	292	10.5582	389	10.6067	0.234935	9.31856	4.68144	0.442703	1527
TCCCACGGAGTGCGTGAGA	1414	6.45969	393	11.743	431	11.5708	0.302468	9.92449	4.07551	0.385403	2238
TCCCACGGAGTGGAAGAGA	29	6	3	12	7	11.4286	0.337579	9.80952	4.19048	0.396275	39
TCCCACGGAGTGGAGGAGA	965	6.9886	368	10.4538	402	10.3905	0.213699	9.27765	4.72235	0.446572	1735
TCCCACGGAGTGGGCGAGA	2060	6.59951	675	10.5807	772	10.3977	0.244498	9.19264	4.80736	0.454611	3507
TCCCACGGAGTGGGGGAGA	475	7.14526	191	10.8429	175	10.7143	0.219357	9.56749	4.43251	0.419163	841
TCCCACGGAGTGGGTGAGA	813	6.70849	295	10.5017	327	10.4924	0.236872	9.23418	4.76582	0.450683	1435
TCCCACGGAGTGGTAGAGA	39	6.64103	5	5.8	4	7.5	0.127879	6.64701	7.35299	0.69534	48
TCCCACGGAGTGGTCGAGA	810	6.8716	310	11.871	315	11.6476	0.278786	10.1301	3.86994	0.365963	1435
TCCCACGGAGTGGTGGAGA	208	6.625	48	12.0625	66	12.3485	0.311742	10.3453	3.65467	0.345606	322
TCCCACGGAGTGTACGAGA	690	6.64783	308	9.81169	305	10.1279	0.217144	8.86246	5.13754	0.485834	1303
TCCCACGGAGTGTATGAGA	83	6.50602	38	11.7632	26	11.9615	0.307045	10.0769	3.92309	0.37099	147
TCCCACGGAGTGTCGGAGA	2956	6.6935	987	11.1479	1179	10.9703	0.262607	9.60391	4.39609	0.415718	5122
TCCCACGGAGTGTCTGAGA	1656	6.86353	578	12.3772	667	12.3298	0.301204	10.5235	3.47649	0.328756	2901
TCCCACGGAGTGTGGGAGA	60	6.45	12	11.3333	18	11.7778	0.299995	9.8537	4.1463	0.392097	90
TCCCACGGAGTGTTAGAGA	684	7.53801	298	9.98993	296	9.97635	0.153981	9.1681	4.8319	0.456932	1278
TCCCACGGAGTTACCGAGA	822	6.6472	299	10.01	329	9.71733	0.211885	8.79152	5.20848	0.492543	1450
TCCCACGGAGTTACGGAGA	771	6.56161	223	10.6188	243	10.7284	0.255263	9.30295	4.69705	0.44418	1237
TCCCACGGAGTTAGAGAGA	89	8.1236	46	9.04348	52	9.01923	0.0600583	8.72877	5.27123	0.498477	187
TCCCACGGAGTTAGGGAGA	35	6.85714	3	11.3333	2	11	0.256284	9.73016	4.26984	0.40378	40
TCCCACGGAGTTAGTGAGA	56	7.91071	24	9	36	9.30556	0.083902	8.73876	5.26124	0.497533	116
TCCCACGGAGTTCATGAGA	123	6.17073	36	11.4167	61	11.5738	0.316355	9.72039	4.27961	0.404704	220
TCCCACGGAGTTCCAGAGA	664	6.30271	223	11.4484	230	11.3652	0.30366	9.70545	4.29455	0.406116	1117
TCCCACGGAGTTCTAGAGA	954	6.37107	305	10.6361	325	10.6031	0.266524	9.2034	4.7966	0.453593	1584
TCCCACGGAGTTGAGGAGA	787	6.78018	248	10.4234	304	10.4671	0.229428	9.22356	4.77644	0.451687	1339
TCCCACGGAGTTGCAGAGA	22	6.31818	3	12	5	12	0.324597	10.1061	3.89394	0.368233	30
TCCCACGGAGTTGGCGAGA	546	6.52747	171	11.6608	171	11.6784	0.298207	9.95555	4.04445	0.382466	888
TCCCACGGAGTTGGGGAGA	87	6.16092	17	10.3529	14	10.7857	0.280705	9.09986	4.90014	0.463385	118
TCCCACGGAGTTGTAGAGA	418	6.3134	119	11.2101	121	11.5289	0.301885	9.68414	4.31586	0.408132	658
TCCCACGGAGTTGTCGAGA	395	6.55443	121	10.5124	133	10.3008	0.244072	9.12253	4.87747	0.461241	649
TCCCACGGAGTTGTGGAGA	1559	6.39256	578	9.77163	550	9.76909	0.225599	8.64443	5.35557	0.506453	2687
TCCCACGGAGTTTACGAGA	47	6.68085	2	12	1	12	0.300286	10.227	3.77305	0.356801	50
TCCCACGGAGTTTAGGAGA	378	6.74868	96	8.01042	154	7.9026	0.0925908	7.5539	6.4461	0.609579	628
TCCCACGGAGTTTTAGAGA	68	6.51471	3	11	4	8.25	0.263348	8.58824	5.41176	0.511767	75
TCCCACGTAGTAGCGGAGA	712	6.51966	222	12	251	12.0199	0.311383	10.1799	3.82014	0.361254	1185
TCCCACGTAGTAGGTGAGA	34	6.02941	5	11	16	11.0625	0.308414	9.36397	4.63603	0.438409	55
TCCCACGTAGTAGTAGAGA	622	6.36334	214	10.8318	241	10.9917	0.279624	9.39561	4.60439	0.435417	1077
TCCCACGTAGTAGTTGAGA	1046	6.76291	380	10.4132	395	10.4886	0.230936	9.22156	4.77844	0.451876	1821
TCCCACGTAGTCAACGAGA	530	6.8434	363	7.2259	395	7.23038	0.0312881	7.09989	6.90011	0.652513	1288
TCCCACGTAGTCAATGAGA	421	6.30404	140	11.6643	176	11.625	0.312584	9.86444	4.13556	0.391082	737
TCCCACGTAGTCCCTGAGA	109	7.33028	55	8.65455	57	8.4386	0.0872705	8.14114	5.85886	0.554047	221
TCCCACGTAGTCCTAGAGA	700	6.23429	286	9.93007	287	10.115	0.249903	8.75978	5.24022	0.495545	1273
TCCCACGTAGTCCTCGAGA	30	6.2	5	11	5	10.8	0.290934	9.33333	4.66667	0.441306	40
TCCCACGTAGTCGCGGAGA	131	6.71756	57	12.3684	53	12.0943	0.306574	10.3934	3.60656	0.341057	241
TCCCACGTAGTCTACGAGA	230	6.82174	76	9.28947	81	9.51852	0.175022	8.54324	5.45676	0.516021	387
TCCCACGTAGTCTCCGAGA	533	6.09568	182	11.1154	160	11.0188	0.305064	9.40994	4.59006	0.434062	875
TCCCACGTAGTCTGCGAGA	1161	6.42033	349	10.9026	428	11.1075	0.279521	9.47679	4.52321	0.42774	1938
TCCCACGTAGTCTTAGAGA	1715	6.89971	710	9.64366	720	9.8625	0.187575	8.80196	5.19804	0.491556	3145
TCCCACGTAGTGACCGAGA	259	6.03475	76	10.3553	105	10.581	0.284983	8.99032	5.00968	0.473743	440
TCCCACGTAGTGAGAGAGA	2037	6.51743	657	11.4871	732	11.5109	0.292335	9.83847	4.16153	0.393537	3426
TCCCACGTAGTGAGCGAGA	19	6.10526	8	11.5	5	9.2	0.302975	8.93509	5.06491	0.478966	32
TCCCACGTAGTGAGGGAGA	510	6.54118	176	10.6477	193	10.3886	0.250179	9.1925	4.8075	0.454624	879
TCCCACGTAGTGATAGAGA	1069	6.26754	401	9.41147	459	9.50327	0.219466	8.39409	5.60591	0.530126	1929
TCCCACGTAGTGATCGAGA	505	6.46931	106	10.8679	129	10.8527	0.269794	9.39665	4.60335	0.435319	740
TCCCACGTAGTGATTGAGA	72	6.30556	22	11.3182	21	10.6667	0.289021	9.43013	4.56987	0.432152	115
TCCCACGTAGTGCCGGAGA	705	6.04823	187	11.0642	223	10.7848	0.303123	9.29905	4.70095	0.444548	1115
TCCCACGTAGTGCTAGAGA	438	5.94749	116	10.4741	152	10.1776	0.285596	8.86642	5.13358	0.48546	706
TCCCACGTAGTGGCTGAGA	117	5.70085	45	10.0667	41	10.1707	0.295067	8.64608	5.35392	0.506296	203
TCCCACGTAGTGGGCGAGA	65	6.46154	27	11.6667	15	12	0.309267	10.0427	3.95726	0.374221	107
TCCCACGTAGTGGGGGAGA	519	6.95761	220	11.0273	263	10.8897	0.240101	9.62487	4.37513	0.413736	1002
TCCCACGTAGTGGTAGAGA	1547	6.70459	517	11.0368	668	11.0494	0.261004	9.59691	4.40309	0.41638	2732
TCCCACGTAGTGGTCGAGA	242	6.76446	91	12.7143	110	12.2	0.312201	10.5596	3.44042	0.325345	443
TCCCACGTAGTGTACGAGA	51	5.68627	16	9.4375	10	10.3	0.289449	8.47459	5.52541	0.522513	77
TCCCACGTAGTGTCGGAGA	650	6.47077	207	11.7343	275	11.7636	0.305059	9.98957	4.01043	0.379249	1132
TCCCACGTAGTGTGCGAGA	95	7.22105	38	9.89474	59	10.0339	0.175179	9.0499	4.9501	0.468109	192
TCCCACGTAGTGTGGGAGA	1371	6.49234	417	10.8561	474	11.0654	0.27261	9.47129	4.52871	0.42826	2262
TCCCACGTAGTGTTGGAGA	786	7.08015	348	11.5632	389	11.5398	0.256591	10.0611	3.93893	0.372487	1523
TCCCACGTAGTTACGGAGA	29	6	6	11	10	10.8	0.30548	9.26667	4.73333	0.44761	45
TCCCACGTAGTTAGCGAGA	91	6.81319	37	12.1351	23	12.3478	0.300596	10.432	3.56795	0.337405	151
TCCCACGTAGTTAGGGAGA	1364	6.84531	504	11.2976	606	11.2772	0.261522	9.80672	4.19328	0.39654	2474
TCCCACGTAGTTCCGGAGA	18	6.16667	6	10.3333	17	11.4706	0.299504	9.32353	4.67647	0.442233	41
TCCCACGTAGTTCTAGAGA	61	7.57377	18	9.55556	27	9.77778	0.135291	8.96903	5.03097	0.475756	106
TCCCACGTAGTTGAGGAGA	607	6.42175	196	11.4643	186	11.371	0.295801	9.75233	4.24767	0.401683	989
TCCCACGTAGTTGGCGAGA	1237	6.74454	452	10.5111	480	10.3646	0.231741	9.20673	4.79327	0.453278	2169
TCCCACGTAGTTGGGGAGA	546	7.0348	205	10.7024	217	10.6129	0.22139	9.45005	4.54995	0.430269	968
TCCCACGTAGTTTAAGAGA	90	6.22222	22	10.8182	32	11.1875	0.293992	9.4093	4.5907	0.434122	144
TCCCACGTAGTTTACGAGA	1592	6.73555	617	11.1702	674	10.9214	0.259299	9.60903	4.39097	0.415234	2883
TCCCACGTAGTTTCCGAGA	633	6.39021	199	10.8744	252	11.0079	0.278893	9.42417	4.57583	0.432716	1084
TCCCACGTAGTTTGGGAGA	170	6.22353	64	11.6094	55	11.4909	0.314682	9.7746	4.2254	0.399577	289
TCCCACGTAGTTTTAGAGA	2174	6.83073	972	8.86831	1073	9.06431	0.149843	8.25445	5.74555	0.543331	4219
TCCCACTAAGTAATGGAGA	727	6.66437	311	9.39871	334	9.57485	0.190955	8.54598	5.45402	0.515763	1372
TCCCACTAAGTACTGGAGA	316	6.03165	169	7.57988	170	7.48235	0.123319	7.03129	6.96871	0.659	655
TCCCACTAAGTATCCGAGA	164	6.19512	41	11.6098	45	11.6889	0.320329	9.83126	4.16874	0.39422	250
TCCCACTAAGTATCTGAGA	320	6.5875	113	10.2212	124	9.87903	0.225549	8.89592	5.10408	0.48267	557
TCCCACTAAGTATGTGAGA	1409	6.36551	451	11.5144	511	11.5382	0.303854	9.80603	4.19397	0.396606	2371
TCCCACTAAGTCGGGGAGA	595	6.32773	193	11.5544	215	11.1674	0.300763	9.68319	4.31681	0.408221	1003
TCCCACTAAGTCTGCGAGA	291	7.30241	129	9.7907	134	9.88806	0.16295	8.99372	5.00628	0.473422	554
TCCCACTAAGTGAAGGAGA	242	6.14876	73	9.75342	66	10.3485	0.259707	8.75022	5.24978	0.496448	381
TCCCACTAAGTGAGAGAGA	67	7.10448	41	9.58537	30	9.03333	0.151913	8.57439	5.42561	0.513076	138
TCCCACTAAGTGAGGGAGA	162	8.21605	58	9.37931	95	9.31579	0.0729115	8.97038	5.02962	0.475629	315
TCCCACTAAGTGATAGAGA	221	8.80543	106	8.92453	143	8.95804	0.00901597	8.896	5.104	0.482663	470
TCCCACTAAGTGCATGAGA	741	6.49123	253	10.9407	284	10.8697	0.270161	9.43389	4.56611	0.431797	1278
TCCCACTAAGTGCCAGAGA	66	5.98485	22	11	20	10.95	0.309417	9.31162	4.68838	0.44336	108
TCCCACTAAGTGCCGGAGA	606	6.14851	181	11.2044	198	11.0505	0.303727	9.46781	4.53219	0.428589	985
TCCCACTAAGTGCGCGAGA	661	6.49622	228	11.1316	224	10.9732	0.276043	9.53367	4.46633	0.422361	1113
TCCCACTAAGTGGAGGAGA	125	7.184	49	10.0408	44	9.72727	0.174391	8.98403	5.01597	0.474338	218
TCCCACTAAGTGGATGAGA	815	6.7092	252	12.2619	275	12.0655	0.304545	10.3455	3.65448	0.345588	1342
TCCCACTAAGTGGCAGAGA	50	5.84	20	10.25	13	10.0769	0.286352	8.72231	5.27769	0.499088	83
TCCCACTAAGTGGCGGAGA	59	6.30508	17	10.9412	11	11.8182	0.305781	9.68815	4.31185	0.407753	87
TCCCACTAAGTGTGAGAGA	972	6.51852	376	10.5771	429	10.5268	0.25293	9.20748	4.79252	0.453207	1777
TCCCACTAAGTTAGCGAGA	236	5.88983	62	10.3871	75	10.2933	0.290158	8.85675	5.14325	0.486374	373
TCCCACTAAGTTGGGGAGA	1009	6.8444	429	10.5641	455	10.3626	0.225973	9.25705	4.74295	0.44852	1893
TCCCACTAAGTTTGAGAGA	377	7.4748	168	9.24405	194	9.02577	0.112411	8.58154	5.41846	0.5124	739
TCCCACTAAGTTTTTGAGA	77	7.75325	44	7.65909	68	7.30882	0.0309212	7.57372	6.42628	0.607705	189
TCCCACTCAGTAATTGAGA	5020	7.53327	3128	7.5633	3567	7.58985	0.00374366	7.56214	6.43786	0.6088	11715
TCCCACTCAGTACACGAGA	1075	6.15721	297	10.8114	329	10.9605	0.293367	9.30971	4.69029	0.44354	1701
TCCCACTCAGTACGCGAGA	51	6.68627	9	9.33333	26	10	0.202084	8.6732	5.3268	0.503732	86
TCCCACTCAGTAGATGAGA	1143	6.83902	513	9.34698	576	9.54514	0.175868	8.57705	5.42295	0.512825	2232
TCCCACTCAGTATAGGAGA	962	6.27131	279	11.0753	341	10.9179	0.289686	9.42149	4.57851	0.43297	1582
TCCCACTCAGTATGTGAGA	1096	6.76916	319	12.1536	379	12.1557	0.300141	10.3595	3.64052	0.344268	1794
TCCCACTCAGTCAAAGAGA	308	6.02597	81	9.08642	105	9.44762	0.229631	8.18667	5.81333	0.549741	494
TCCCACTCAGTCAAGGAGA	1057	6.67833	486	8.56996	507	8.47337	0.13473	7.90722	6.09278	0.576167	2050
TCCCACTCAGTCACAGAGA	119	5.84874	35	10.7714	32	10.4375	0.304992	9.01922	4.98078	0.47101	186
TCCCACTCAGTCCGGGAGA	179	6.32402	64	10.625	71	11.169	0.283184	9.37268	4.62732	0.437585	314
TCCCACTCAGTCGAGGAGA	2402	6.92923	924	10.9848	989	11.0091	0.243598	9.64106	4.35894	0.412206	4315
TCCCACTCAGTCGGCGAGA	652	6.64417	233	9.39056	310	9.4129	0.187693	8.48254	5.51746	0.521761	1195
TCCCACTCAGTCTAAGAGA	414	6.25845	122	10.9672	151	11.4636	0.300388	9.56308	4.43692	0.41958	687
TCCCACTCAGTCTAGGAGA	1386	6.75108	522	9.81226	579	9.97927	0.205425	8.84754	5.15246	0.487245	2487
TCCCACTCAGTGACCGAGA	325	8.06769	196	8.10204	177	8.14124	0.00454141	8.10366	5.89634	0.557591	698
TCCCACTCAGTGACGGAGA	1060	6.36887	378	10.3095	419	10.1981	0.250442	8.95883	5.04117	0.476721	1857
TCCCACTCAGTGAGAGAGA	23	7.73913	15	7.53333	14	7.85714	0.0212554	7.70987	6.29013	0.59483	52
TCCCACTCAGTGAGGGAGA	693	6.28571	244	10.3934	290	10.3759	0.262414	9.01834	4.98166	0.471094	1227
TCCCACTCAGTGATAGAGA	159	6.1761	110	6.55455	127	6.22835	0.0324517	6.31966	7.68034	0.726295	396
TCCCACTCAGTGCATGAGA	88	6.28409	18	11.0556	19	9.21053	0.271871	8.85006	5.14994	0.487007	125
TCCCACTCAGTGCCAGAGA	108	5.87037	28	10.3571	21	10.2381	0.289821	8.82187	5.17813	0.489673	157
TCCCACTCAGTGCCGGAGA	1023	6.5738	225	11.0222	297	11.0269	0.269328	9.54099	4.45901	0.421669	1545
TCCCACTCAGTGCGGGAGA	34	5.97059	11	10.0909	11	10.3636	0.279436	8.80838	5.19162	0.490949	56
TCCCACTCAGTGCTAGAGA	20	6.8	17	5.76471	10	7	0.10167	6.52157	7.47843	0.707202	47
TCCCACTCAGTGCTTGAGA	63	5.63492	12	9.5	16	10	0.285136	8.37831	5.62169	0.531619	91
TCCCACTCAGTGGCCGAGA	529	7.35161	148	9.12162	175	9.20571	0.122323	8.55965	5.44035	0.51447	852
TCCCACTCAGTGGGAGAGA	318	6.57547	159	8.91195	199	9.07538	0.170811	8.1876	5.8124	0.549653	676
TCCCACTCAGTGGTCGAGA	27	6.48148	4	10.75	8	12.625	0.316364	9.95216	4.04784	0.382786	39
TCCCACTCAGTGGTGGAGA	624	6.57692	209	11.4211	251	11	0.277621	9.66599	4.33401	0.409848	1084
TCCCACTCAGTGTAAGAGA	436	6.24541	173	9.7052	199	9.55276	0.229969	8.50113	5.49887	0.520004	808
TCCCACTCAGTGTCCGAGA	1618	6.21446	512	9.9707	588	9.92177	0.247599	8.70231	5.29769	0.500979	2718
TCCCACTCAGTGTCTGAGA	176	5.875	40	10.05	54	10.1667	0.281103	8.69722	5.30278	0.50146	270
TCCCACTCAGTGTGAGAGA	32	6.5625	2	9	3	11.3333	0.266094	8.96528	5.03472	0.476111	37
TCCCACTCAGTGTGGGAGA	2439	6.14104	920	8.50326	1104	8.59964	0.179722	7.74798	6.25202	0.591226	4463
TCCCACTCAGTTACAGAGA	76	5.72368	18	8.94444	29	8	0.219115	7.55604	6.44396	0.609377	123
TCCCACTCAGTTATAGAGA	46101	6.55268	32494	6.60371	36447	6.61012	0.00477738	6.58884	7.41116	0.700841	115042
TCCCACTCAGTTCGAGAGA	286	6.63636	74	12.5946	99	11.8889	0.31383	10.3733	3.62672	0.342963	459
TCCCACTCAGTTCTTGAGA	549	6.42805	210	9.1619	208	9.04327	0.188195	8.21107	5.78893	0.547433	967
TCCCACTCAGTTGGCGAGA	466	6.25322	111	11.4054	147	11.4218	0.307357	9.69346	4.30654	0.40725	724
TCCCACTCAGTTGTAGAGA	26	6.84615	9	7.44444	10	7	0.0437778	7.09687	6.90313	0.652799	45
TCCCACTCAGTTGTGGAGA	572	6.51573	246	9.8252	260	9.47692	0.211312	8.60595	5.39405	0.510091	1078
TCCCACTCAGTTGTTGAGA	50	5.9	16	9.75	13	9.53846	0.257775	8.39615	5.60385	0.529931	79
TCCCACTCAGTTTCTGAGA	30	5.73333	8	9.75	13	9.38462	0.267944	8.28932	5.71068	0.540034	51
TCCCACTCAGTTTGGGAGA	92	6.30435	20	11.25	22	11.7273	0.307631	9.76054	4.23946	0.400907	134
TCCCACTCAGTTTGTGAGA	914	6.54048	359	11.2479	335	11.4507	0.285054	9.74638	4.25362	0.402246	1608
TCCCACTCAGTTTTTGAGA	64	6.01562	20	9.25	19	9.15789	0.226178	8.14117	5.85883	0.554043	103
TCCCACTGAGTAAGCGAGA	679	6.47423	191	11.8063	230	11.8478	0.307736	10.0428	3.95722	0.374217	1100
TCCCACTGAGTACGTGAGA	2208	6.6721	738	11.3428	849	11.3015	0.27474	9.77215	4.22785	0.399809	3795
TCCCACTGAGTACTTGAGA	141	7.49645	86	8.98837	86	8.68605	0.0940023	8.39029	5.60971	0.530485	313
TCCCACTGAGTAGAGGAGA	391	6.43223	138	11.9928	142	11.7183	0.311925	10.0478	3.95224	0.373746	671
TCCCACTGAGTAGCGGAGA	49	6.32653	3	11	3	12	0.309801	9.77551	4.22449	0.399491	55
TCCCACTGAGTATTCGAGA	1619	6.48054	516	10.8488	621	10.7681	0.266827	9.36583	4.63417	0.438233	2756
TCCCACTGAGTCACAGAGA	585	6.37265	175	11.6571	169	11.2959	0.302013	9.77522	4.22478	0.399519	929
TCCCACTGAGTCACCGAGA	81	7.7037	60	8.9	39	9.30769	0.0965226	8.63713	5.36287	0.507143	180
TCCCACTGAGTCAGAGAGA	288	6.43056	97	10.567	103	10.0194	0.249493	9.00566	4.99434	0.472293	488
TCCCACTGAGTCATCGAGA	537	7.1527	193	9.62176	261	9.40613	0.156703	8.72686	5.27314	0.498657	991
TCCCACTGAGTCGCGGAGA	37	6.62162	1	10	1	11	0.249188	9.20721	4.79279	0.453233	39
TCCCACTGAGTCGGAGAGA	711	6.51899	229	10.6943	307	10.5798	0.256711	9.26437	4.73563	0.447827	1247
TCCCACTGAGTCGGGGAGA	120	7.84167	71	9.70423	84	9.34524	0.11024	8.96371	5.03629	0.47626	275
TCCCACTGAGTCTTAGAGA	50	5.5	13	8.38462	16	10	0.286331	7.96154	6.03846	0.571031	79
TCCCACTGAGTCTTGGAGA	202	6.78218	93	12.0538	87	11.6897	0.289338	10.1752	3.8248	0.361695	382
TCCCACTGAGTGAAGGAGA	72	6.95833	38	12.6053	53	12.6981	0.305693	10.7539	3.2461	0.306969	163
TCCCACTGAGTGAGAGAGA	252	8.29365	162	8.53704	179	8.49721	0.0154631	8.44263	5.55737	0.525536	593
TCCCACTGAGTGAGCGAGA	59	5.91525	22	9.95455	17	10.9412	0.297974	8.93699	5.06301	0.478786	98
TCCCACTGAGTGAGGGAGA	944	6.69492	388	10.5979	419	10.5823	0.242035	9.29173	4.70827	0.44524	1751
TCCCACTGAGTGATAGAGA	80	7.2625	7	7	15	7.06667	0.0191912	7.10972	6.89028	0.651583	102
TCCCACTGAGTGATTGAGA	45	5.75556	14	10.2143	11	10.5455	0.302653	8.83843	5.16157	0.488107	70
TCCCACTGAGTGCAAGAGA	387	5.71318	105	9.5619	110	9.81818	0.274928	8.36442	5.63558	0.532932	602
TCCCACTGAGTGCCAGAGA	181	6.63536	74	12.1622	60	12.1667	0.30928	10.3214	3.6786	0.347869	315
TCCCACTGAGTGCCTGAGA	340	6.39118	91	11.8352	102	11.6275	0.309998	9.95126	4.04874	0.382871	533
TCCCACTGAGTGCGGGAGA	35	7.31429	18	9.05556	19	8.78947	0.111847	8.38644	5.61356	0.53085	72
TCCCACTGAGTGCTGGAGA	161	6.90062	56	10.0714	90	10.1111	0.204064	9.02772	4.97228	0.470207	307
TCCCACTGAGTGGAAGAGA	2424	6.54909	878	10.0216	969	10.0392	0.226604	8.86998	5.13002	0.485123	4271
TCCCACTGAGTGGAGGAGA	2741	6.68588	918	11.8083	958	11.7735	0.292136	10.0892	3.91078	0.369826	4617
TCCCACTGAGTGGCCGAGA	958	6.80793	309	10.0421	370	10.0108	0.207545	8.95361	5.04639	0.477215	1637
TCCCACTGAGTGGGCGAGA	141	6.10638	21	10.7619	40	10.65	0.289569	9.17276	4.82724	0.456491	202
TCCCACTGAGTGGTAGAGA	26	6.76923	5	9.4	5	10	0.197003	8.72308	5.27692	0.499015	36
TCCCACTGAGTGGTCGAGA	2741	6.92813	1467	8.5092	1686	8.64353	0.118847	8.02696	5.97304	0.564844	5894
TCCCACTGAGTGGTTGAGA	1211	6.68126	340	12.3118	431	12.2715	0.31082	10.4215	3.57851	0.338404	1982
TCCCACTGAGTGTGGGAGA	605	6.18017	191	11.3351	194	11.1804	0.306586	9.56522	4.43478	0.419378	990
TCCCACTGAGTGTTAGAGA	200	5.88	54	10.1852	52	10.5962	0.293946	8.88711	5.11289	0.483503	306
TCCCACTGAGTTAAAGAGA	516	7.89147	193	8.56477	172	8.5407	0.0458418	8.33231	5.66769	0.535968	881
TCCCACTGAGTTAACGAGA	1071	6.53875	345	11.2377	407	11.3686	0.283221	9.71499	4.28501	0.405214	1823
TCCCACTGAGTTACAGAGA	941	6.31881	301	10.9502	313	10.9073	0.283391	9.39211	4.60789	0.435748	1555
TCCCACTGAGTTAGGGAGA	81	5.75309	30	10.0667	35	10.4571	0.298035	8.75897	5.24103	0.495621	146
TCCCACTGAGTTCGAGAGA	147	6.93197	31	12.7742	40	12.65	0.309468	10.7854	3.21461	0.303992	218
TCCCACTGAGTTCTTGAGA	374	6.62834	104	11.2115	144	11.0972	0.270974	9.6457	4.3543	0.411767	622
TCCCACTGAGTTGACGAGA	1242	6.54428	397	11.1108	464	11.0431	0.273588	9.56607	4.43393	0.419297	2103
TCCCACTGAGTTGAGGAGA	94	6.78723	39	9.46154	34	9.55882	0.182835	8.60253	5.39747	0.510415	167
TCCCACTGAGTTGCAGAGA	78	5.46154	23	9.73913	28	9.53571	0.292657	8.24546	5.75454	0.544181	129
TCCCACTGAGTTGCCGAGA	161	6.49068	7	10.8571	9	11	0.27126	9.44928	4.55072	0.430342	177
TCCCACTGAGTTGGAGAGA	1316	6.50076	401	11.5362	466	11.3863	0.292106	9.80773	4.19227	0.396445	2183
TCCCACTGAGTTTACGAGA	1156	6.21194	375	10.1653	416	9.9375	0.25305	8.77159	5.22841	0.494428	1947
TCCCACTGAGTTTATGAGA	1188	6.7096	462	10.3182	542	10.3542	0.22941	9.12734	4.87266	0.460786	2192
TCCCACTGAGTTTGAGAGA	192	6.69792	82	9.65854	102	9.34314	0.189801	8.56653	5.43347	0.513819	376
TCCCACTGAGTTTTGGAGA	366	6.14481	211	6.87204	236	6.58475	0.0560579	6.53386	7.46614	0.706039	813
TCCCACTTAGTAAGAGAGA	180	6.06111	53	11	78	11	0.304849	9.3537	4.6463	0.43938	311
TCCCACTTAGTAAGTGAGA	366	7.19399	138	11.8696	157	11.5032	0.255193	10.1889	3.81109	0.360398	661
TCCCACTTAGTACTGGAGA	185	6.02703	72	10.2083	81	10.4321	0.279126	8.88915	5.11085	0.48331	338
TCCCACTTAGTAGCGGAGA	1099	7.10464	394	10.2386	465	10.2903	0.198075	9.21118	4.78882	0.452857	1958
TCCCACTTAGTCAGCGAGA	38	5.68421	11	10.9091	19	9.15789	0.309812	8.58373	5.41627	0.512193	68
TCCCACTTAGTCGAGGAGA	30	6.26667	9	10.4444	11	11.9091	0.306907	9.54007	4.45993	0.421756	50
TCCCACTTAGTCGCGGAGA	1314	6.59209	506	10.0059	561	9.84135	0.218451	8.81312	5.18688	0.4905	2381
TCCCACTTAGTCGGCGAGA	1142	6.83363	387	11.5323	485	11.2784	0.267423	9.88143	4.11857	0.389475	2014
TCCCACTTAGTCGGGGAGA	552	6.97464	284	8.81338	364	8.60989	0.123946	8.13264	5.86736	0.554851	1200
TCCCACTTAGTCTGGGAGA	36	6.44444	17	11.9412	15	11.2667	0.303301	9.8841	4.1159	0.389223	68
TCCCACTTAGTGAATGAGA	81	6.74074	19	11.2105	23	12.1739	0.288699	10.0417	3.95827	0.374316	123
TCCCACTTAGTGACAGAGA	730	6.40959	312	9.03205	323	9.00619	0.184884	8.14928	5.85072	0.553277	1365
TCCCACTTAGTGAGGGAGA	253	6.93281	85	12.9059	82	12.6341	0.311601	10.8243	3.17572	0.300314	420
TCCCACTTAGTGATAGAGA	2363	7.20102	1548	7.44897	1790	7.37877	0.0174051	7.34292	6.65708	0.629531	5701
TCCCACTTAGTGCGCGAGA	472	6.98941	162	10.8951	150	10.8133	0.233298	9.56593	4.43407	0.41931	784
TCCCACTTAGTGGAGGAGA	831	6.55355	272	11.2022	343	11.3382	0.280884	9.69798	4.30202	0.406823	1446
TCCCACTTAGTGGATGAGA	323	6.85139	92	10.3043	109	10.3945	0.219972	9.18341	4.81659	0.455483	524
TCCCACTTAGTGGGGGAGA	604	6.78311	202	12.1139	236	11.9703	0.295179	10.2891	3.7109	0.350923	1042
TCCCACTTAGTGGTAGAGA	990	6.95253	492	9.1565	533	9.0075	0.147119	8.37218	5.62782	0.532198	2015
TCCCACTTAGTGTAAGAGA	859	7.03609	394	9.47208	437	9.51945	0.163706	8.67587	5.32413	0.503479	1690
TCCCACTTAGTGTCAGAGA	411	6.07056	147	10.8299	137	10.8686	0.298071	9.25637	4.74363	0.448584	695
TCCCACTTAGTGTGAGAGA	859	6.78114	292	10.9897	366	11.0055	0.25379	9.59211	4.40789	0.416835	1517
TCCCACTTAGTTAAGGAGA	811	6.74723	269	11.1301	334	11.1407	0.261926	9.67269	4.32731	0.409215	1414
TCCCACTTAGTTCGTGAGA	541	6.61183	189	10.6085	210	10.5238	0.246908	9.24804	4.75196	0.449372	940
TCCCACTTAGTTGCCGAGA	5251	6.65416	2106	7.61443	2203	7.62233	0.076293	7.29698	6.70302	0.633875	9560
TCCCACTTAGTTGCTGAGA	324	6.55556	111	11.2432	134	11.0522	0.275867	9.61701	4.38299	0.41448	569
TCCCACTTAGTTGGAGAGA	500	6.884	190	11.4737	215	11.5349	0.267729	9.96419	4.03581	0.381649	905
TCCCACTTAGTTGGGGAGA	137	7.09489	63	11.619	71	11.2254	0.25112	9.97976	4.02024	0.380176	271
TCCCACTTAGTTTAGGAGA	618	6.3657	194	10.7577	216	10.8843	0.275608	9.3359	4.6641	0.441064	1028
TCCCACTTAGTTTGGGAGA	361	6.04709	98	11.1531	111	11.018	0.309347	9.40606	4.59394	0.434429	570
TCCCACTTAGTTTTTGAGA	208	6.17788	75	10.1467	104	10.1538	0.259848	8.82613	5.17387	0.48927	387
TCCCAGAAAGTAAAAGAGA	463	6.33477	197	7.6802	194	7.72165	0.108897	7.24554	6.75446	0.638739	854
TCCCAGAAAGTAACCGAGA	5264	6.6003	2509	8.3061	2823	8.339	0.128345	7.74847	6.25153	0.59118	10596
TCCCAGAAAGTACATGAGA	1417	6.40296	529	9.33459	629	9.39428	0.204132	8.37728	5.62272	0.531716	2575
TCCCAGAAAGTACCCGAGA	49	5.81633	21	9.85714	13	9.30769	0.263195	8.32705	5.67295	0.536465	83
TCCCAGAAAGTACTAGAGA	24	5.5	5	10	9	9	0.289336	8.16667	5.83333	0.551633	38
TCCCAGAAAGTATCAGAGA	543	7.15101	231	9.22944	249	8.91566	0.132879	8.43204	5.56796	0.526538	1023
TCCCAGAAAGTATGGGAGA	484	6.93802	201	10.607	242	10.5909	0.225369	9.37863	4.62137	0.437023	927
TCCCAGAAAGTCAGTGAGA	143	5.65734	47	9.85106	38	9.76316	0.284463	8.42385	5.57615	0.527311	228
TCCCAGAAAGTCATTGAGA	1369	6.67714	499	10.8758	542	10.6697	0.25159	9.40754	4.59246	0.434288	2410
TCCCAGAAAGTCCCTGAGA	54	5.51852	8	8.875	6	10	0.286736	8.13117	5.86883	0.554989	68
TCCCAGAAAGTCGAAGAGA	50	5.5	14	9.07143	18	9.61111	0.277156	8.06085	5.93915	0.561639	82
TCCCAGAAAGTCGGAGAGA	314	6.65605	64	10.8594	70	11.0143	0.260016	9.5099	4.4901	0.424609	448
TCCCAGAAAGTCTGCGAGA	927	6.64617	309	11.7573	344	11.6424	0.291386	10.0153	3.9847	0.376816	1580
TCCCAGAAAGTGAATGAGA	50	5.98	12	10.5833	12	10.8333	0.299244	9.13222	4.86778	0.460324	74
TCCCAGAAAGTGAGGGAGA	1142	6.97285	457	10.849	506	10.668	0.230347	9.49662	4.50338	0.425865	2105
TCCCAGAAAGTGATAGAGA	48	6.66667	30	9.1	28	9	0.166788	8.25556	5.74444	0.543227	106
TCCCAGAAAGTGATGGAGA	981	6.73802	361	10.3657	465	10.628	0.235193	9.24388	4.75612	0.449766	1807
TCCCAGAAAGTGCGGGAGA	1695	6.69086	520	11.6096	651	11.5545	0.28378	9.95167	4.04833	0.382833	2866
TCCCAGAAAGTGCTCGAGA	38	5.34211	13	11.3846	11	11.3636	0.371936	9.36345	4.63655	0.438458	62
TCCCAGAAAGTGGATGAGA	34	6.91176	13	13	9	13	0.320406	10.9706	3.02941	0.286478	56
TCCCAGAAAGTGGCGGAGA	255	6.16078	97	9.7732	114	9.70175	0.241691	8.54524	5.45476	0.515832	466
TCCCAGAAAGTGGGGGAGA	56	6.16071	10	10.6	10	11.4	0.30068	9.3869	4.6131	0.43624	76
TCCCAGAAAGTGGGTGAGA	322	6.90683	132	11.5152	141	11.695	0.270349	10.039	3.96099	0.374574	595
TCCCAGAAAGTGGTGGAGA	986	6.71197	361	11.6177	413	11.54	0.282242	9.95655	4.04345	0.382371	1760
TCCCAGAAAGTGGTTGAGA	273	6.88278	88	10.0114	103	9.83495	0.197265	8.9097	5.0903	0.481367	464
TCCCAGAAAGTGTAGGAGA	723	6.73859	232	12.4914	243	12.4938	0.314157	10.5746	3.4254	0.323925	1198
TCCCAGAAAGTGTCTGAGA	2319	6.94739	972	10.6811	1010	10.6772	0.22835	9.43523	4.56477	0.43167	4301
TCCCAGAAAGTGTGAGAGA	1101	7.73933	693	8.36941	685	8.35474	0.0441007	8.15449	5.84551	0.552784	2479
TCCCAGAAAGTGTGCGAGA	17	6.88235	10	9.7	10	10.6	0.214055	9.06078	4.93922	0.46708	37
TCCCAGAAAGTGTGGGAGA	1058	6.62571	334	11.0749	411	11.2749	0.272131	9.6585	4.3415	0.410557	1803
TCCCAGAAAGTGTTAGAGA	921	7.15744	402	10.102	411	10.0341	0.184744	9.09783	4.90217	0.463577	1734
TCCCAGAAAGTTAATGAGA	2187	6.29538	1204	7.5407	1324	7.56269	0.1017	7.13292	6.86708	0.649389	4715
TCCCAGAAAGTTATTGAGA	415	6.16145	160	11.2688	123	10.8293	0.300471	9.41982	4.58018	0.433127	698
TCCCAGAAAGTTCAAGAGA	1252	7.16933	596	9.2047	624	9.24359	0.138948	8.53921	5.46079	0.516403	2472
TCCCAGAAAGTTCGCGAGA	691	6.73661	247	10.8219	249	10.9478	0.252134	9.50209	4.49791	0.425348	1187
TCCCAGAAAGTTCTAGAGA	44	5.61364	11	9.72727	10	10	0.290936	8.44697	5.55303	0.525126	65
TCCCAGAAAGTTGAGGAGA	542	6.95756	210	10.1333	207	10.1739	0.203048	9.08827	4.91173	0.464481	959
TCCCAGAAAGTTGGAGAGA	410	7.03902	151	10.4305	174	11.1092	0.2289	9.52623	4.47377	0.423065	735
TCCCAGAAAGTTGGTGAGA	95	6.50526	44	9.34091	57	9.52632	0.200204	8.4575	5.5425	0.52413	196
TCCCAGAAAGTTGTCGAGA	44	7.52273	20	9	28	9.60714	0.123083	8.70996	5.29004	0.500256	92
TCCCAGAAAGTTTATGAGA	439	6.30068	139	11.5755	129	11.4419	0.307755	9.77269	4.22731	0.399758	707
TCCCAGACAGTAACCGAGA	121	6.71901	1	7	1	7	0.0234901	6.90634	7.09366	0.670816	123
TCCCAGACAGTAAGAGAGA	914	6.62144	281	11.4804	369	11.3252	0.281538	9.80902	4.19098	0.396322	1564
TCCCAGACAGTACAGGAGA	1335	6.71161	460	11.8804	494	11.8482	0.293193	10.1467	3.85326	0.364386	2289
TCCCAGACAGTACGCGAGA	1237	6.70412	417	11.4916	522	11.4004	0.277547	9.86537	4.13463	0.390994	2176
TCCCAGACAGTAGGGGAGA	419	6.6611	136	11.0882	146	11.4315	0.273533	9.72695	4.27305	0.404084	701
TCCCAGACAGTATAAGAGA	604	6.34603	201	10.5473	230	10.4478	0.263054	9.11371	4.88629	0.462075	1035
TCCCAGACAGTATATGAGA	365	6.05205	107	10.6636	175	11.0171	0.299664	9.24425	4.75575	0.44973	647
TCCCAGACAGTATCGGAGA	710	6.67465	256	9.88672	298	9.94631	0.211855	8.83589	5.16411	0.488347	1264
TCCCAGACAGTATTGGAGA	811	6.68557	306	10.1438	381	10.1706	0.22271	8.99999	5.00001	0.472829	1498
TCCCAGACAGTATTTGAGA	311	6.65595	110	9.95455	130	10.0385	0.217171	8.88299	5.11701	0.483893	551
TCCCAGACAGTCAAGGAGA	2096	6.2624	724	9.57044	797	9.47177	0.223128	8.43487	5.56513	0.52627	3617
TCCCAGACAGTCATCGAGA	508	7.23819	235	9.45532	290	9.34828	0.144035	8.68059	5.31941	0.503033	1033
TCCCAGACAGTCATTGAGA	156	7.39744	71	9.73239	92	9.34783	0.141847	8.82589	5.17411	0.489293	319
TCCCAGACAGTCGGGGAGA	448	6.73884	165	11.3758	193	11.0104	0.265559	9.70832	4.29168	0.405845	806
TCCCAGACAGTCGTTGAGA	536	7.24067	188	11.6436	216	11.0741	0.239795	9.98612	4.01388	0.379575	940
TCCCAGACAGTCTAGGAGA	202	7.63366	76	9.03947	95	9.41053	0.107803	8.69455	5.30545	0.501713	373
TCCCAGACAGTGAGGGAGA	30	6.76667	1	11	1	10	0.239064	9.25556	4.74444	0.448661	32
TCCCAGACAGTGATAGAGA	47	7	27	9.03704	21	8.7619	0.133706	8.26631	5.73369	0.542209	95
TCCCAGACAGTGATGGAGA	69	6.47826	10	11.3	6	11.3333	0.287875	9.70386	4.29614	0.406267	85
TCCCAGACAGTGCAGGAGA	26	5.76923	3	10.3333	4	10	0.292422	8.70085	5.29915	0.501117	33
TCCCAGACAGTGCGAGAGA	438	6.10046	121	11.2231	146	10.8973	0.304896	9.40695	4.59305	0.434344	705
TCCCAGACAGTGCGGGAGA	607	7.02471	222	10.4775	267	10.2772	0.209316	9.25978	4.74022	0.448262	1096
TCCCAGACAGTGCTCGAGA	3098	3.83247	1385	4.82744	1472	4.91304	0.132768	4.52432	9.47568	0.896073	5955
TCCCAGACAGTGGACGAGA	836	6.30742	224	10.558	279	10.5448	0.268179	9.13675	4.86325	0.459896	1339
TCCCAGACAGTGGCGGAGA	263	6.35361	82	9.96341	71	9.94366	0.23744	8.75356	5.24644	0.496132	416
TCCCAGACAGTGGGGGAGA	867	6.62284	240	11.3917	304	11.0822	0.275129	9.69891	4.30109	0.406735	1411
TCCCAGACAGTGGGTGAGA	1569	6.63416	586	9.91126	687	9.56769	0.206915	8.70437	5.29563	0.500784	2842
TCCCAGACAGTGGTAGAGA	1025	6.8722	409	11.2225	449	11.1136	0.254805	9.73609	4.26391	0.403219	1883
TCCCAGACAGTGGTGGAGA	407	6.64373	131	10.2366	164	10.2622	0.230094	9.04752	4.95248	0.468334	702
TCCCAGACAGTGTAGGAGA	443	6.22573	182	8.27473	217	8.27189	0.155737	7.59078	6.40922	0.606091	842
TCCCAGACAGTGTCAGAGA	650	6.42	209	11.3684	225	11.68	0.300427	9.82281	4.17719	0.395019	1084
TCCCAGACAGTGTCTGAGA	582	6.60309	125	11.808	143	11.7902	0.297994	10.0671	3.9329	0.371917	850
TCCCAGACAGTGTGAGAGA	33	7.51515	6	10.6667	8	11	0.19769	9.72727	4.27273	0.404053	47
TCCCAGACAGTGTTAGAGA	90	6.44444	28	10.9286	14	11	0.275943	9.45767	4.54233	0.429548	132
TCCCAGACAGTGTTTGAGA	2625	7.08267	1006	10.2078	1188	10.1507	0.195475	9.14703	4.85297	0.458924	4819
TCCCAGACAGTTATGGAGA	1570	6.7242	582	10.7869	604	10.5762	0.244296	9.36243	4.63757	0.438554	2756
TCCCAGACAGTTATTGAGA	175	6.44571	55	11.6909	62	11.9516	0.30972	10.0294	3.97059	0.375481	292
TCCCAGACAGTTCCCGAGA	849	6.78092	338	10.0325	362	10.1298	0.212227	8.9811	5.0189	0.474615	1549
TCCCAGACAGTTGCCGAGA	99	6.16162	61	7.16393	71	7.08451	0.0818974	6.80335	7.19665	0.680555	231
TCCCAGACAGTTGCGGAGA	55	6.32727	11	11.4545	21	11.3333	0.301479	9.70505	4.29495	0.406154	87
TCCCAGACAGTTGTCGAGA	566	6.85512	224	10.5312	254	10.5827	0.229262	9.32302	4.67698	0.442282	1044
TCCCAGACAGTTTGGGAGA	1062	6.58663	362	10.953	376	10.8112	0.262533	9.45028	4.54972	0.430247	1800
TCCCAGAGAGTAACAGAGA	308	6.81818	106	10.6792	138	10.4783	0.233076	9.32523	4.67477	0.442072	552
TCCCAGAGAGTAACCGAGA	44	6.61364	3	10	3	9.33333	0.207413	8.64899	5.35101	0.506021	50
TCCCAGAGAGTACCCGAGA	2520	6.7373	857	10.825	1054	10.7192	0.247166	9.42715	4.57285	0.432435	4431
TCCCAGAGAGTACCTGAGA	966	6.82919	253	11.6522	338	11.6361	0.276908	10.0392	3.96085	0.37456	1557
TCCCAGAGAGTACGCGAGA	373	6.19839	92	10.5217	120	10.375	0.2718	9.03171	4.96829	0.469829	585
TCCCAGAGAGTACTAGAGA	192	6.42708	73	9.69863	59	9.57627	0.216464	8.56733	5.43267	0.513744	324
TCCCAGAGAGTACTCGAGA	86	6.53488	32	10.6875	32	10.375	0.251392	9.19913	4.80087	0.453997	150
TCCCAGAGAGTAGACGAGA	562	6.57117	147	11.2789	166	10.9819	0.274327	9.61067	4.38933	0.415079	875
TCCCAGAGAGTAGCAGAGA	46	5.78261	25	10.24	31	10.6452	0.303518	8.88926	5.11074	0.4833	102
TCCCAGAGAGTAGCCGAGA	223	7.71749	92	9.29348	97	9.35052	0.105472	8.78716	5.21284	0.492955	412
TCCCAGAGAGTAGCGGAGA	388	5.98969	95	10.8947	110	10.7545	0.303087	9.21299	4.78701	0.452686	593
TCCCAGAGAGTAGGCGAGA	807	7.31227	448	8.60938	461	8.30152	0.0839354	8.07439	5.92561	0.560359	1716
TCCCAGAGAGTAGGGGAGA	1314	7.04871	523	10.2141	549	10.1475	0.197952	9.1368	4.8632	0.459891	2386
TCCCAGAGAGTAGTGGAGA	23	6.52174	10	9.6	6	11.5	0.272857	9.20725	4.79275	0.45323	39
TCCCAGAGAGTATACGAGA	83	6.07229	23	11	26	10.5	0.295103	9.19076	4.80924	0.454788	132
TCCCAGAGAGTCACGGAGA	191	6.4555	47	10.7447	54	10.3519	0.258178	9.18401	4.81599	0.455427	292
TCCCAGAGAGTCCTCGAGA	52	6.01923	20	11.3	13	11.3846	0.321236	9.56795	4.43205	0.41912	85
TCCCAGAGAGTCGCTGAGA	1480	6.50541	437	11.103	480	11.3667	0.283041	9.65835	4.34165	0.410571	2397
TCCCAGAGAGTCGGAGAGA	35	6.74286	1	8	1	8	0.0957415	7.58095	6.41905	0.607021	37
TCCCAGAGAGTCGGTGAGA	98	6.60204	25	10.68	33	10.7576	0.254332	9.34654	4.65346	0.440057	156
TCCCAGAGAGTCGTGGAGA	73	5.45205	10	10.1	18	10.2222	0.316532	8.59143	5.40857	0.511465	101
TCCCAGAGAGTCTATGAGA	94	6.06383	28	10.6071	31	10.6452	0.289293	9.10538	4.89462	0.462863	153
TCCCAGAGAGTCTCTGAGA	26	5.5	26	9.65385	11	9.72727	0.291751	8.29371	5.70629	0.539619	63
TCCCAGAGAGTGAAAGAGA	559	7.56708	259	9.40927	266	9.46617	0.122574	8.81417	5.18583	0.490401	1084
TCCCAGAGAGTGACGGAGA	174	6.36207	40	11.825	58	11.3966	0.308066	9.86121	4.13879	0.391387	272
TCCCAGAGAGTGACTGAGA	879	6.48919	284	11.6303	308	11.8214	0.303087	9.9803	4.0197	0.380125	1471
TCCCAGAGAGTGAGGGAGA	482	6.87137	175	10.9143	217	10.9032	0.243752	9.56296	4.43704	0.419591	874
TCCCAGAGAGTGAGTGAGA	584	6.70205	176	11.3807	231	11.1948	0.271455	9.75918	4.24082	0.401036	991
TCCCAGAGAGTGCAAGAGA	246	8.17886	89	8.34831	120	8.48333	0.0182995	8.33684	5.66316	0.53554	455
TCCCAGAGAGTGCATGAGA	2153	6.41198	702	11.5399	771	11.3541	0.297732	9.76865	4.23135	0.40014	3626
TCCCAGAGAGTGCCGGAGA	26	6.11538	8	10.625	7	11.8571	0.317101	9.53251	4.46749	0.422471	41
TCCCAGAGAGTGCCTGAGA	1035	6.57198	338	11.9675	366	11.8251	0.30379	10.1215	3.87848	0.36677	1739
TCCCAGAGAGTGCGGGAGA	1046	6.55163	347	10.5389	360	10.375	0.246443	9.15518	4.84482	0.458154	1753
TCCCAGAGAGTGCTAGAGA	211	6.79621	73	12.3425	80	11.925	0.298292	10.3546	3.64544	0.344733	364
TCCCAGAGAGTGCTTGAGA	45	6.31111	7	11.7143	7	11.2857	0.307405	9.77037	4.22963	0.399977	59
TCCCAGAGAGTGGAGGAGA	881	6.74347	292	11.0959	371	10.8949	0.256513	9.57808	4.42192	0.418161	1544
TCCCAGAGAGTGGATGAGA	620	6.49355	179	11.0056	180	10.9056	0.272135	9.46823	4.53177	0.428549	979
TCCCAGAGAGTGGCAGAGA	257	5.78599	67	10.2537	73	10.2466	0.294152	8.7621	5.2379	0.495325	397
TCCCAGAGAGTGGCGGAGA	548	6.07299	207	10.314	197	9.71574	0.263814	8.70091	5.29909	0.501111	952
TCCCAGAGAGTGGGCGAGA	138	6.06522	29	10.9655	53	10.717	0.298429	9.24924	4.75076	0.449259	220
TCCCAGAGAGTGGGGGAGA	2270	6.72863	774	11.0013	865	11.0509	0.258637	9.5936	4.4064	0.416694	3909
TCCCAGAGAGTGGGTGAGA	1446	6.60581	532	11.0827	577	11.234	0.272745	9.64083	4.35917	0.412228	2555
TCCCAGAGAGTGGTAGAGA	496	6.49597	176	9.97159	212	9.81604	0.224089	8.7612	5.2388	0.49541	884
TCCCAGAGAGTGGTCGAGA	19	6.47368	10	10.7	4	11.5	0.282572	9.55789	4.44211	0.42007	33
TCCCAGAGAGTGGTGGAGA	1475	6.57831	504	9.98214	545	10.0092	0.22278	8.85654	5.14346	0.486394	2524
TCCCAGAGAGTGTACGAGA	943	6.65005	288	11.566	374	11.6096	0.286756	9.94188	4.05812	0.383758	1605
TCCCAGAGAGTGTGAGAGA	589	6.30051	205	10.8195	208	10.9375	0.28268	9.35251	4.64749	0.439493	1002
TCCCAGAGAGTGTGGGAGA	1291	7.02556	486	11.6214	499	11.3447	0.257796	9.99722	4.00278	0.378526	2276
TCCCAGAGAGTGTTGGAGA	250	7.176	95	8.69474	120	8.73333	0.108299	8.20136	5.79864	0.548352	465
TCCCAGAGAGTTACGGAGA	280	5.88929	73	10.6164	58	9.93103	0.289876	8.81225	5.18775	0.490582	411
TCCCAGAGAGTTATCGAGA	505	6.93465	195	10.0205	233	10.1545	0.201574	9.03656	4.96344	0.469371	933
TCCCAGAGAGTTATGGAGA	362	6.74309	114	11.2807	135	11.1333	0.265283	9.71904	4.28096	0.404831	611
TCCCAGAGAGTTCAGGAGA	1924	7.02287	1025	8.49073	1113	8.61096	0.109957	8.04152	5.95848	0.563467	4062
TCCCAGAGAGTTCTCGAGA	354	6.45198	108	11.2222	119	11.6975	0.29631	9.79056	4.20944	0.398068	581
TCCCAGAGAGTTGACGAGA	29	6.13793	4	10.75	4	11.25	0.300473	9.37931	4.62069	0.436958	37
TCCCAGAGAGTTGAGGAGA	151	6.45033	34	11.9706	54	11.4444	0.306035	9.95512	4.04488	0.382506	239
TCCCAGAGAGTTGCAGAGA	239	7.25941	115	10.2087	93	9.98925	0.179524	9.15245	4.84755	0.458411	447
TCCCAGAGAGTTGGTGAGA	390	6.25385	118	9.55932	112	9.08929	0.215429	8.30082	5.69918	0.538946	620
TCCCAGAGAGTTGTCGAGA	414	5.36715	274	6.67883	292	6.19521	0.109094	6.0804	7.9196	0.748922	980
TCCCAGAGAGTTGTTGAGA	71	6.38028	32	11.7812	12	11.6667	0.310348	9.94273	4.05727	0.383678	115
TCCCAGAGAGTTTGCGAGA	1527	6.54813	518	11.195	612	10.8399	0.271467	9.52766	4.47234	0.422929	2657
TCCCAGAGAGTTTGTGAGA	150	7.28	80	8.275	103	8.33981	0.0745839	7.96494	6.03506	0.570709	333
TCCCAGAGAGTTTTTGAGA	32	5.84375	7	10.8571	6	11	0.318032	9.23363	4.76637	0.450734	45
TCCCAGATAGTAAACGAGA	118	6.83898	61	8.55738	62	9.04839	0.142378	8.14825	5.85175	0.553374	241
TCCCAGATAGTAACCGAGA	1429	7.06438	939	7.17252	1043	7.19175	0.00961299	7.14289	6.85711	0.648447	3411
TCCCAGATAGTAAGCGAGA	365	6.30137	92	11.3696	118	11.5169	0.305221	9.72929	4.27071	0.403862	575
TCCCAGATAGTAAGTGAGA	171	7.18713	81	10.3457	77	10.0519	0.189777	9.19492	4.80508	0.454395	329
TCCCAGATAGTAATGGAGA	691	6.19537	192	11.3906	201	11.194	0.306918	9.59334	4.40666	0.416718	1084
TCCCAGATAGTACATGAGA	1348	6.72849	494	10.0688	560	10.0429	0.214726	8.94672	5.05328	0.477866	2402
TCCCAGATAGTACGGGAGA	227	6.65198	77	12.1039	85	12.1176	0.306247	10.2912	3.70882	0.350727	389
TCCCAGATAGTAGATGAGA	72	6.48611	26	10.8462	24	10.9583	0.270437	9.4302	4.5698	0.432146	122
TCCCAGATAGTAGTCGAGA	1079	6.54958	346	11.9971	408	11.8971	0.307122	10.1479	3.85208	0.364274	1833
TCCCAGATAGTATGAGAGA	101	5.73267	21	9.66667	23	10.8261	0.305393	8.74181	5.25819	0.497244	145
TCCCAGATAGTATGCGAGA	1249	6.19936	484	9.53306	553	9.15371	0.220012	8.29537	5.70463	0.539461	2286
TCCCAGATAGTCAACGAGA	79	5.49367	21	10.1429	55	9.94545	0.308312	8.52733	5.47267	0.517526	155
TCCCAGATAGTCAGCGAGA	1107	6.45077	333	11.7147	376	11.516	0.301544	9.89381	4.10619	0.388304	1816
TCCCAGATAGTCCGTGAGA	1544	6.61528	561	11.4296	541	11.2625	0.279716	9.76912	4.23088	0.400096	2646
TCCCAGATAGTCCTGGAGA	949	7.02107	343	11.5335	383	11.5431	0.259956	10.0326	3.96744	0.375183	1675
TCCCAGATAGTCGCGGAGA	167	6.64072	57	12.2281	69	12.3478	0.313389	10.4055	3.59446	0.339912	293
TCCCAGATAGTCGGAGAGA	1322	6.5764	465	11.1484	568	10.9489	0.270351	9.55791	4.44209	0.420069	2355
TCCCAGATAGTCGGCGAGA	789	6.6654	275	11.0945	296	11.1622	0.267295	9.6407	4.3593	0.41224	1360
TCCCAGATAGTCGGGGAGA	107	6.15888	29	11.1034	37	10.8108	0.296454	9.35771	4.64229	0.439001	173
TCCCAGATAGTCGTTGAGA	771	7.0454	265	10.1887	341	10.4399	0.205045	9.22465	4.77535	0.451584	1377
TCCCAGATAGTCTAGGAGA	142	6.99296	73	9.28767	69	8.7971	0.144558	8.35924	5.64076	0.533421	284
TCCCAGATAGTCTCGGAGA	852	6.50704	261	11.8391	308	11.5779	0.301353	9.97468	4.02532	0.380657	1421
TCCCAGATAGTGAAAGAGA	21	7.85714	6	9.66667	5	9.6	0.113482	9.04127	4.95873	0.468925	32
TCCCAGATAGTGAAGGAGA	439	6.85194	173	9.45087	211	9.80569	0.185309	8.70283	5.29717	0.50093	823
TCCCAGATAGTGAGAGAGA	232	6.27155	82	10.561	88	10.3295	0.266453	9.05402	4.94598	0.467719	402
TCCCAGATAGTGAGTGAGA	1670	6.48802	494	11.0202	566	11.2014	0.279054	9.56989	4.43011	0.418936	2730
TCCCAGATAGTGATAGAGA	598	6.3796	302	7.98675	315	8.04127	0.126389	7.46921	6.53079	0.617588	1215
TCCCAGATAGTGCATGAGA	253	6.43874	100	11.71	93	11.828	0.308038	9.99223	4.00777	0.378997	446
TCCCAGATAGTGCTTGAGA	111	6.89189	28	12.3929	31	12.2258	0.297888	10.5035	3.49648	0.330647	170
TCCCAGATAGTGGAGGAGA	174	7	70	8.9	109	9.04587	0.137266	8.31529	5.68471	0.537578	353
TCCCAGATAGTGGCGGAGA	243	6.82305	84	9.65476	98	9.7551	0.190366	8.7443	5.2557	0.497008	425
TCCCAGATAGTGGGGGAGA	1159	6.51596	384	11.2526	458	11.2817	0.283281	9.68341	4.31659	0.408201	2001
TCCCAGATAGTGGGTGAGA	126	6.14286	34	10.5588	20	11.1	0.29343	9.26723	4.73277	0.447557	180
TCCCAGATAGTGGTGGAGA	979	6.54648	340	10.8324	387	10.6227	0.258866	9.33386	4.66614	0.441257	1706
TCCCAGATAGTGTGGGAGA	318	6.77673	128	8.82031	175	8.99429	0.150438	8.19711	5.80289	0.548754	621
TCCCAGATAGTGTGTGAGA	404	6.69802	120	12.4583	109	12.1927	0.311181	10.4497	3.55033	0.335739	633
TCCCAGATAGTGTTGGAGA	1043	6.30105	365	11.3507	354	11.3559	0.301671	9.66922	4.33078	0.409542	1762
TCCCAGATAGTTAAGGAGA	882	6.76644	387	10.8682	485	10.7897	0.247586	9.47478	4.52522	0.42793	1754
TCCCAGATAGTTAGCGAGA	2488	7.04059	1481	7.42471	1671	7.21544	0.0266111	7.22692	6.77308	0.640501	5640
TCCCAGATAGTTCAGGAGA	963	6.92523	510	8.18627	574	8.31185	0.0982207	7.80778	6.19222	0.58557	2047
TCCCAGATAGTTCGTGAGA	397	6.83879	157	10.9427	173	11.341	0.256745	9.7075	4.2925	0.405923	727
TCCCAGATAGTTGAGGAGA	1044	7.09483	433	10.06	541	10.1904	0.192078	9.11509	4.88491	0.461945	2018
TCCCAGATAGTTGCTGAGA	860	6.71512	270	11.8148	329	11.5593	0.286487	10.0297	3.97027	0.375451	1459
TCCCAGATAGTTGGGGAGA	992	7.22379	361	11.1745	448	11.3393	0.235053	9.91253	4.08747	0.386534	1801
TCCCAGATAGTTGGTGAGA	3535	6.686	861	8.76771	1027	8.66991	0.146081	8.04121	5.95879	0.563497	5423
TCCCAGATAGTTTATGAGA	145	6.30345	46	11.6522	58	11.6207	0.312315	9.85877	4.14123	0.391618	249
TCCCAGATAGTTTCAGAGA	427	6.54801	155	10	204	9.78431	0.22031	8.77744	5.22256	0.493874	786
TCCCAGATAGTTTGAGAGA	1380	6.70652	482	10.2033	596	10.2768	0.225158	9.06223	4.93777	0.466943	2458
TCCCAGATAGTTTTAGAGA	106	7.36792	43	11.6977	56	11.625	0.242329	10.2302	3.7698	0.356493	205
TCCCAGATAGTTTTTGAGA	34	5.5	9	10.7778	1	10	0.325286	8.75926	5.24074	0.495594	44
TCCCAGCAAGTAACGGAGA	198	6.9899	84	10.7857	82	10.6829	0.227958	9.48618	4.51382	0.426852	364
TCCCAGCAAGTAACTGAGA	67	6.04478	7	10.2857	17	11.1176	0.297359	9.14938	4.85062	0.458702	91
TCCCAGCAAGTACGGGAGA	1499	6.00067	503	9.43141	577	9.4662	0.239879	8.29943	5.70057	0.539078	2579
TCCCAGCAAGTAGACGAGA	117	6.67521	24	12.375	36	11.5278	0.301738	10.1927	3.80734	0.360043	177
TCCCAGCAAGTAGCAGAGA	1264	6.75554	472	11.0275	494	11.1134	0.258674	9.63215	4.36785	0.413049	2230
TCCCAGCAAGTAGCGGAGA	25	6.48	9	11.5556	8	11.75	0.30096	9.92852	4.07148	0.385022	42
TCCCAGCAAGTAGGAGAGA	259	6.79151	75	12.32	96	12.5417	0.308761	10.5511	3.44894	0.326151	430
TCCCAGCAAGTAGGGGAGA	972	6.80967	374	10.5134	416	10.2933	0.225705	9.20544	4.79456	0.453401	1762
TCCCAGCAAGTAGTCGAGA	592	6.85473	232	10.4741	245	10.6286	0.229167	9.31915	4.68085	0.442648	1069
TCCCAGCAAGTAGTGGAGA	474	6.7616	142	10.7676	176	10.9375	0.249074	9.4889	4.5111	0.426595	792
TCCCAGCAAGTATCAGAGA	665	6.38346	235	10.2468	270	10.3111	0.250466	8.98046	5.01954	0.474676	1170
TCCCAGCAAGTATCTGAGA	134	6.61194	38	12.1053	36	12.5556	0.317455	10.4243	3.57575	0.338143	208
TCCCAGCAAGTATGCGAGA	1167	6.73522	418	10.0694	484	10.0289	0.21392	8.94451	5.05549	0.478076	2069
TCCCAGCAAGTATGGGAGA	1393	4.6827	614	5.90065	725	5.90069	0.127978	5.49468	8.50532	0.804311	2732
TCCCAGCAAGTATTCGAGA	325	6.93538	135	9.82222	139	9.74101	0.186097	8.83287	5.16713	0.488633	599
TCCCAGCAAGTCACGGAGA	46	6.02174	22	10.5	17	10.7059	0.291648	9.07587	4.92413	0.465653	85
TCCCAGCAAGTCAGGGAGA	22	5.95455	4	9	4	10.25	0.262974	8.40152	5.59848	0.529424	30
TCCCAGCAAGTCCAAGAGA	543	6.55801	154	11.974	202	12.1089	0.310036	10.2136	3.78635	0.358058	899
TCCCAGCAAGTCCATGAGA	45	6	9	11	12	10.75	0.304579	9.25	4.75	0.449187	66
TCCCAGCAAGTCGACGAGA	35	6.62857	4	12.5	5	12.2	0.316644	10.4429	3.55714	0.336383	44
TCCCAGCAAGTCGAGGAGA	5085	7.1294	2443	8.49406	2951	8.56422	0.100328	8.06256	5.93744	0.561477	10479
TCCCAGCAAGTCTAGGAGA	2225	6.15865	710	10.1732	736	10.1196	0.261137	8.81715	5.18285	0.490119	3671
TCCCAGCAAGTCTTAGAGA	72	7.04167	29	11.1034	34	11.1765	0.242118	9.77386	4.22614	0.399647	135
TCCCAGCAAGTGACAGAGA	406	6.0468	112	11.0357	127	11.0551	0.307699	9.37921	4.62079	0.436968	645
TCCCAGCAAGTGAGGGAGA	767	6.75619	285	11	329	11.1033	0.257856	9.61985	4.38015	0.414212	1381
TCCCAGCAAGTGAGTGAGA	1707	6.6321	623	11.236	679	11.0265	0.269914	9.63152	4.36848	0.413108	3009
TCCCAGCAAGTGATAGAGA	24	6.625	6	11.8333	8	10.875	0.283511	9.77778	4.22222	0.399277	38
TCCCAGCAAGTGATTGAGA	2319	6.7279	789	11.0786	850	10.9929	0.259121	9.59981	4.40019	0.416107	3958
TCCCAGCAAGTGCATGAGA	37	6.40541	9	11.6667	14	10.7857	0.292946	9.61926	4.38074	0.414267	60
TCCCAGCAAGTGGAAGAGA	33	6	5	11.2	9	11.2222	0.317567	9.47407	4.52593	0.427997	47
TCCCAGCAAGTGGACGAGA	1781	6.68445	348	10.7356	340	10.7529	0.249597	9.39101	4.60899	0.435852	2469
TCCCAGCAAGTGGAGGAGA	674	6.13947	168	10.9345	207	10.8551	0.294938	9.30969	4.69031	0.443542	1049
TCCCAGCAAGTGGGAGAGA	534	6.76779	204	10.75	209	10.8708	0.246731	9.46287	4.53713	0.429057	947
TCCCAGCAAGTGGGGGAGA	52	6.23077	4	11.5	5	12	0.322527	9.91026	4.08974	0.386749	61
TCCCAGCAAGTGGGTGAGA	181	6.17127	102	6.15686	144	6.3125	0.0138408	6.21354	7.78646	0.736331	427
TCCCAGCAAGTGGTGGAGA	593	6.2715	173	10.6243	228	10.5482	0.272345	9.14801	4.85199	0.458831	994
TCCCAGCAAGTGGTTGAGA	140	7.10714	63	10.3492	54	9.88889	0.192438	9.11508	4.88492	0.461945	257
TCCCAGCAAGTGTCAGAGA	442	6.12217	124	10.6774	135	10.763	0.28898	9.18752	4.81248	0.455095	701
TCCCAGCAAGTGTGTGAGA	221	6.59276	63	12.1111	96	12.0208	0.308574	10.2416	3.75843	0.355418	380
TCCCAGCAAGTGTTTGAGA	387	6.42636	110	11.3545	151	11.2252	0.290493	9.66869	4.33131	0.409593	648
TCCCAGCAAGTTAAGGAGA	1004	6.51594	346	11.1098	366	10.9508	0.273748	9.52553	4.47447	0.423131	1716
TCCCAGCAAGTTAGAGAGA	1118	5.60376	502	7.28088	649	7.24961	0.142949	6.71142	7.28858	0.689249	2269
TCCCAGCAAGTTAGGGAGA	2037	6.81934	954	9.12474	1080	9.08148	0.158084	8.34185	5.65815	0.535066	4071
TCCCAGCAAGTTATGGAGA	1430	4.8007	630	6.2873	700	6.27	0.147483	5.786	8.214	0.776762	2760
TCCCAGCAAGTTCGAGAGA	898	6.61136	299	11.2408	349	11.3238	0.277326	9.72531	4.27469	0.404238	1546
TCCCAGCAAGTTCGGGAGA	228	6.72807	93	10.3656	99	10.5354	0.233538	9.20967	4.79033	0.453	420
TCCCAGCAAGTTGCCGAGA	737	6.48982	213	11.4413	226	11.8142	0.299768	9.9151	4.0849	0.386291	1176
TCCCAGCAAGTTGCGGAGA	151	6.13245	38	10.6053	45	11.0889	0.294615	9.27553	4.72447	0.446772	234
TCCCAGCAAGTTGGGGAGA	269	6.60223	73	10.3699	99	9.68687	0.225891	8.88632	5.11368	0.483578	441
TCCCAGCAAGTTGTAGAGA	18	5.88889	7	10	10	9.6	0.266813	8.4963	5.5037	0.520461	35
TCCCAGCAAGTTGTCGAGA	40	5.85	13	10.6923	16	10	0.295999	8.84744	5.15256	0.487255	69
TCCCAGCAAGTTGTGGAGA	1473	6.70672	508	11.0276	581	10.8485	0.25658	9.52761	4.47239	0.422935	2562
TCCCAGCAAGTTGTTGAGA	110	6.33636	38	11.1053	37	11.4054	0.29576	9.61568	4.38432	0.414606	185
TCCCAGCAAGTTTGGGAGA	1192	6.60906	440	10.9523	522	10.6533	0.257935	9.40486	4.59514	0.434542	2154
TCCCAGCCAGTACATGAGA	20	5.5	6	9.83333	4	10	0.302131	8.44444	5.55556	0.525364	30
TCCCAGCCAGTACGCGAGA	46	6.8913	18	13	15	12.6667	0.316483	10.8527	3.14734	0.29763	79
TCCCAGCCAGTACGGGAGA	379	6.42744	89	11.8652	109	12.2844	0.320557	10.1923	3.80766	0.360074	577
TCCCAGCCAGTACTCGAGA	2450	6.19469	1238	7.58078	1390	7.73957	0.118495	7.17168	6.82832	0.645724	5078
TCCCAGCCAGTAGGGGAGA	610	6.37213	159	11.4654	180	11.1389	0.295174	9.65881	4.34119	0.410527	949
TCCCAGCCAGTAGTCGAGA	32	6.5625	2	11	4	11.5	0.280552	9.6875	4.3125	0.407814	38
TCCCAGCCAGTAGTGGAGA	2369	6.63318	872	9.9461	956	9.94038	0.216187	8.83989	5.16011	0.487969	4197
TCCCAGCCAGTATTGGAGA	42	5.57143	2	10	5	10.4	0.309546	8.65714	5.34286	0.50525	49
TCCCAGCCAGTCAAGGAGA	35	5.4	4	10	8	10	0.313678	8.46667	5.53333	0.523263	47
TCCCAGCCAGTCACGGAGA	118	6.10169	34	10.9706	24	10.9167	0.299649	9.32965	4.67035	0.441654	176
TCCCAGCCAGTCAGAGAGA	1111	7.0252	398	9.96482	436	10.0138	0.190139	9.00126	4.99874	0.472708	1945
TCCCAGCCAGTCCCTGAGA	32	6.15625	7	12	14	10.2857	0.316846	9.48065	4.51935	0.427375	53
TCCCAGCCAGTCCGCGAGA	163	7.0184	71	9.76056	66	10.0909	0.188314	8.95663	5.04337	0.47693	300
TCCCAGCCAGTCGAAGAGA	1458	6.83059	601	9.39268	702	9.39886	0.173406	8.54071	5.45929	0.516261	2761
TCCCAGCCAGTCGAGGAGA	429	6.84382	113	10.4425	135	11.1926	0.244884	9.49296	4.50704	0.42621	677
TCCCAGCCAGTCGCAGAGA	288	6.24306	99	9.91919	122	9.67213	0.238614	8.61146	5.38854	0.50957	509
TCCCAGCCAGTCGGCGAGA	524	6.19275	118	9.41525	146	9.73973	0.232081	8.44924	5.55076	0.524911	788
TCCCAGCCAGTCTAAGAGA	133	5.86466	37	10.1351	47	10.0213	0.280545	8.67369	5.32631	0.503685	217
TCCCAGCCAGTGCAAGAGA	3017	6.73152	1492	8.24799	1637	8.39829	0.118316	7.7926	6.2074	0.587006	6146
TCCCAGCCAGTGCCCGAGA	18	6.27778	8	11.75	8	12	0.323098	10.0093	3.99074	0.377387	34
TCCCAGCCAGTGCCTGAGA	23	5.6087	2	10	6	9.83333	0.293444	8.48068	5.51932	0.521938	31
TCCCAGCCAGTGCGCGAGA	974	6.35421	335	9.82985	357	9.85994	0.232154	8.68133	5.31867	0.502963	1666
TCCCAGCCAGTGCGGGAGA	1430	6.53916	492	10.5874	580	10.381	0.24866	9.1692	4.8308	0.456828	2502
TCCCAGCCAGTGGACGAGA	34	6.82353	2	12	4	8.5	0.289995	9.10784	4.89216	0.46263	40
TCCCAGCCAGTGGCCGAGA	539	6.30612	158	10.9684	191	11.1152	0.289026	9.46322	4.53678	0.429023	888
TCCCAGCCAGTGGGCGAGA	3963	6.76356	1344	10.8571	1581	10.9437	0.250887	9.52147	4.47853	0.423515	6888
TCCCAGCCAGTGGGGGAGA	3475	6.40144	1158	10.8282	1227	10.7848	0.272362	9.33814	4.66186	0.440851	5860
TCCCAGCCAGTGGTGGAGA	1354	5.46455	461	8.11714	500	7.972	0.207576	7.18456	6.81544	0.644506	2315
TCCCAGCCAGTGTGGGAGA	444	6.40315	142	10.493	165	10.4364	0.257395	9.11082	4.88918	0.462348	751
TCCCAGCCAGTTAAGGAGA	166	6.40361	43	10.9535	43	11.5581	0.292339	9.63841	4.36159	0.412456	252
TCCCAGCCAGTTAGAGAGA	29	6	1	11	1	9	0.290378	8.66667	5.33333	0.50435	31
TCCCAGCCAGTTAGCGAGA	337	6.22552	104	10.8269	107	11.3645	0.298198	9.47231	4.52769	0.428164	548
TCCCAGCCAGTTAGGGAGA	479	6.82255	163	10.9755	152	10.8553	0.247485	9.55109	4.44891	0.420714	794
TCCCAGCCAGTTATGGAGA	334	6.49701	90	11.9667	98	11.9388	0.310819	10.1341	3.86585	0.365576	522
TCCCAGCCAGTTCACGAGA	327	6.2844	103	10.0194	130	10.4385	0.25656	8.91409	5.08591	0.480952	560
TCCCAGCCAGTTCCTGAGA	504	6.78968	154	10.8442	158	10.7848	0.245322	9.47288	4.52712	0.428109	816
TCCCAGCCAGTTGGAGAGA	841	7.01427	329	9.82371	364	9.52198	0.17553	8.78665	5.21335	0.493003	1534
TCCCAGCCAGTTGGCGAGA	1121	6.4496	361	11.5651	399	11.3083	0.29487	9.77432	4.22568	0.399604	1881
TCCCAGCCAGTTGGGGAGA	2273	6.55433	675	11.4696	815	11.3129	0.285685	9.77895	4.22105	0.399166	3763
TCCCAGCCAGTTGTCGAGA	325	6.02154	84	11.0238	77	11.0649	0.309496	9.37009	4.62991	0.43783	486
TCCCAGCCAGTTGTGGAGA	60	6.15	6	9.83333	8	10.625	0.269255	8.86944	5.13056	0.485174	74
TCCCAGCCAGTTTAAGAGA	691	6.12156	216	10.0463	257	10.0311	0.25897	8.733	5.267	0.498077	1164
TCCCAGCCAGTTTATGAGA	123	5.95935	40	10.6	48	10.6875	0.297821	9.08228	4.91772	0.465047	211
TCCCAGCCAGTTTTGGAGA	720	6.4875	205	9.8878	261	10.0192	0.227566	8.79815	5.20185	0.491916	1186
TCCCAGCGAGTAAAGGAGA	181	6.9558	94	8.54255	87	8.85057	0.125274	8.11631	5.88369	0.556395	362
TCCCAGCGAGTAACCGAGA	254	6.58661	105	12.0095	89	12.0562	0.307756	10.2174	3.78256	0.3577	448
TCCCAGCGAGTAATTGAGA	41	6.02439	8	10.875	15	11.1333	0.307995	9.34424	4.65576	0.440275	64
TCCCAGCGAGTACAAGAGA	80	5.5625	15	10	18	10.0556	0.301917	8.53935	5.46065	0.516389	113
TCCCAGCGAGTACGTGAGA	347	6.42939	96	11.9167	138	11.6594	0.309592	10.0018	3.99817	0.37809	581
TCCCAGCGAGTACTGGAGA	31	6.09677	11	9.09091	10	9.3	0.219548	8.16256	5.83744	0.552021	52
TCCCAGCGAGTAGATGAGA	325	6.18769	82	11.0976	122	10.6803	0.292031	9.32186	4.67814	0.442391	529
TCCCAGCGAGTAGCCGAGA	251	7.04382	86	10.6163	122	10.6557	0.21974	9.43861	4.56139	0.43135	459
TCCCAGCGAGTAGCGGAGA	1252	6.53594	249	11.1124	297	11.2088	0.277624	9.61905	4.38095	0.414287	1798
TCCCAGCGAGTAGCTGAGA	1336	6.65868	460	11.7761	542	11.7509	0.292917	10.0619	3.9381	0.372409	2338
TCCCAGCGAGTAGGGGAGA	50	7.02	5	12.4	7	11.8571	0.284095	10.4257	3.57429	0.338004	62
TCCCAGCGAGTATAGGAGA	292	6.86986	85	10.0353	112	9.85714	0.199351	8.92077	5.07923	0.480321	489
TCCCAGCGAGTATGAGAGA	44	6.63636	19	11.9474	11	12.5455	0.313475	10.3764	3.6236	0.342668	74
TCCCAGCGAGTATGTGAGA	1382	6.47467	440	11.9273	535	11.714	0.307645	10.0387	3.96134	0.374607	2357
TCCCAGCGAGTATTCGAGA	81	5.67901	22	10.0455	35	10	0.292478	8.57482	5.42518	0.513035	138
TCCCAGCGAGTCAAAGAGA	1690	6.40888	517	10.7524	525	10.901	0.27279	9.35408	4.64592	0.439344	2732
TCCCAGCGAGTCATCGAGA	71	6.25352	21	11.4762	17	11.5882	0.311908	9.77265	4.22735	0.399762	109
TCCCAGCGAGTCCAGGAGA	435	6.78851	120	10.2167	178	9.97753	0.212798	8.99423	5.00577	0.473373	733
TCCCAGCGAGTCCGGGAGA	969	6.6419	307	12.2117	366	12.0328	0.307451	10.2955	3.70453	0.350321	1642
TCCCAGCGAGTCCTCGAGA	1176	5.35119	402	7.55224	492	7.54065	0.185987	6.81469	7.18531	0.679483	2070
TCCCAGCGAGTCGAGGAGA	634	6.64038	202	11.3168	234	11.5171	0.28088	9.82477	4.17523	0.394833	1070
TCCCAGCGAGTCGGGGAGA	394	6.63452	117	12.2051	143	12.1049	0.309035	10.3148	3.68515	0.348489	654
TCCCAGCGAGTCGTAGAGA	557	7.01077	192	10.7656	193	10.7979	0.228588	9.52477	4.47523	0.423202	942
TCCCAGCGAGTCGTGGAGA	1069	6.65575	396	11.1717	398	11.3216	0.272903	9.71636	4.28364	0.405085	1863
TCCCAGCGAGTCGTTGAGA	566	6.62191	71	11.7324	86	11.7558	0.294651	10.0367	3.96329	0.374791	723
TCCCAGCGAGTCTCGGAGA	239	6.92887	74	10.027	51	10.4118	0.209316	9.12255	4.87745	0.461239	364
TCCCAGCGAGTCTGCGAGA	459	6.34423	121	11.3554	152	11.5395	0.302448	9.74636	4.25364	0.402248	732
TCCCAGCGAGTCTTCGAGA	48	5.95833	7	11.2857	4	11	0.3183	9.41468	4.58532	0.433613	59
TCCCAGCGAGTGAAGGAGA	517	6.66925	30	10.1	26	9.76923	0.213935	8.84616	5.15384	0.487376	573
TCCCAGCGAGTGAGCGAGA	1009	6.33796	269	11.6059	313	11.5304	0.307376	9.82475	4.17525	0.394835	1591
TCCCAGCGAGTGAGGGAGA	694	6.29251	195	9.07692	227	8.91189	0.193003	8.09377	5.90623	0.558526	1116
TCCCAGCGAGTGATGGAGA	2333	6.81697	859	10.4377	967	10.6112	0.230633	9.28862	4.71138	0.445534	4159
TCCCAGCGAGTGCAGGAGA	190	6.18421	56	11.2143	57	10.7368	0.296059	9.37845	4.62155	0.43704	303
TCCCAGCGAGTGCATGAGA	1350	6.7437	443	11.851	538	11.7918	0.289448	10.1288	3.87115	0.366078	2331
TCCCAGCGAGTGCCAGAGA	1122	6.56239	367	10.7929	402	10.7438	0.259272	9.36636	4.63364	0.438183	1891
TCCCAGCGAGTGCGAGAGA	55	5.92727	17	10.4706	20	10.3	0.289377	8.89929	5.10071	0.482352	92
TCCCAGCGAGTGCGGGAGA	146	6.5274	69	10.1884	61	9.47541	0.222313	8.7304	5.2696	0.498322	276
TCCCAGCGAGTGCTGGAGA	306	6.19608	108	9.94444	114	10.2105	0.255574	8.78368	5.21632	0.493284	528
TCCCAGCGAGTGGAAGAGA	1745	6.31347	556	10.8993	599	10.8047	0.280619	9.33914	4.66086	0.440757	2900
TCCCAGCGAGTGGACGAGA	1209	7.36311	589	8.34465	712	8.23315	0.0673414	7.9803	6.0197	0.569256	2510
TCCCAGCGAGTGGAGGAGA	807	6.62577	262	11.3015	271	11.4502	0.28016	9.7925	4.2075	0.397885	1340
TCCCAGCGAGTGGATGAGA	231	7.31602	115	9.50435	125	8.936	0.132259	8.58546	5.41454	0.51203	471
TCCCAGCGAGTGGCAGAGA	7549	7.27567	3375	7.34548	3981	7.34815	0.00561256	7.3231	6.6769	0.631405	14905
TCCCAGCGAGTGGCGGAGA	2822	6.49965	963	9.99585	1055	10.037	0.229588	8.84415	5.15585	0.487566	4840
TCCCAGCGAGTGGCTGAGA	362	6.74309	135	11.7259	165	12.2424	0.296659	10.2371	3.76285	0.355836	662
TCCCAGCGAGTGGGAGAGA	561	7.20856	250	9.108	346	9.06069	0.128057	8.45908	5.54092	0.52398	1157
TCCCAGCGAGTGGGCGAGA	304	6.50987	81	11.7037	118	11.7458	0.301496	9.98644	4.01356	0.379544	503
TCCCAGCGAGTGGGGGAGA	1420	6.58592	517	10.3056	616	10.2094	0.234716	9.03365	4.96635	0.469646	2553
TCCCAGCGAGTGGGTGAGA	124	6.87097	37	12.0811	52	12.0577	0.29036	10.3366	3.66342	0.346433	213
TCCCAGCGAGTGGTAGAGA	1040	6.62115	365	10.9288	473	10.7886	0.259104	9.44617	4.55383	0.430636	1878
TCCCAGCGAGTGTGCGAGA	1719	6.57708	565	11.2496	593	11.1265	0.275912	9.65104	4.34896	0.411262	2877
TCCCAGCGAGTGTGGGAGA	369	6.57995	112	10.4196	120	10.5583	0.245804	9.18597	4.81403	0.455241	601
TCCCAGCGAGTGTTAGAGA	392	6.56888	137	9.86131	157	10.0701	0.222329	8.83342	5.16658	0.488581	686
TCCCAGCGAGTGTTTGAGA	1190	6.57395	400	10.2925	484	10.3264	0.237941	9.0643	4.9357	0.466747	2074
TCCCAGCGAGTTAGAGAGA	610	4.96393	416	5.12981	457	5.05252	0.0164398	5.04875	8.95125	0.84648	1483
TCCCAGCGAGTTATGGAGA	456	6.72368	158	12.2405	157	12.0127	0.302302	10.3256	3.67436	0.347468	771
TCCCAGCGAGTTCGGGAGA	715	6.70769	242	10.0785	265	10.1509	0.219109	8.97905	5.02095	0.474809	1222
TCCCAGCGAGTTCTGGAGA	58	5.93103	20	11.2	30	11.2667	0.32342	9.4659	4.5341	0.42877	108
TCCCAGCGAGTTGAAGAGA	56	6.28571	12	11.0833	24	11.125	0.292905	9.49802	4.50198	0.425733	92
TCCCAGCGAGTTGAGGAGA	154	6.0974	42	10.4048	40	10.125	0.271545	8.87572	5.12428	0.48458	236
TCCCAGCGAGTTGCAGAGA	20	8.3	10	9.3	12	9	0.0578752	8.86667	5.13333	0.485437	42
TCCCAGCGAGTTGCCGAGA	381	6.86877	134	12.1791	155	12.0194	0.291709	10.3557	3.64426	0.344621	670
TCCCAGCGAGTTGGGGAGA	2085	7.15635	761	10.3627	962	10.2942	0.197574	9.27107	4.72893	0.447194	3808
TCCCAGCGAGTTGTGGAGA	732	6.40164	249	11.6064	280	11.3679	0.300097	9.79197	4.20803	0.397934	1261
TCCCAGCGAGTTGTTGAGA	586	6.21843	163	11.2883	173	11.1387	0.302131	9.5485	4.4515	0.420959	922
TCCCAGCGAGTTTAAGAGA	74	6.93243	40	12.8	30	12.9333	0.314713	10.8886	3.11141	0.294232	144
TCCCAGCGAGTTTGGGAGA	1344	6.60045	455	11.3934	475	11.3495	0.281627	9.78111	4.21889	0.398962	2274
TCCCAGCGAGTTTGTGAGA	72	6.375	8	10.75	7	11.5714	0.292029	9.56548	4.43452	0.419353	87
TCCCAGCTAGTACAAGAGA	185	5.96216	46	10.8043	51	10.5686	0.299629	9.11171	4.88829	0.462264	282
TCCCAGCTAGTACATGAGA	1188	6.82492	639	8.10798	736	8.05027	0.0945945	7.66106	6.33894	0.599446	2563
TCCCAGCTAGTACGCGAGA	156	8.46154	88	9.04545	108	9.0463	0.0381159	8.8511	5.1489	0.486909	352
TCCCAGCTAGTACTCGAGA	263	6.26616	56	11.0357	89	11.3596	0.298497	9.55381	4.44619	0.420457	408
TCCCAGCTAGTAGCAGAGA	20	6.3	10	10.2	4	12	0.306712	9.5	4.5	0.425545	34
TCCCAGCTAGTAGGGGAGA	1773	6.78455	712	10.9171	783	10.6309	0.244358	9.4442	4.5558	0.430822	3268
TCCCAGCTAGTAGTCGAGA	1290	5.88062	661	7.941	743	8.09421	0.169215	7.30528	6.69472	0.63309	2694
TCCCAGCTAGTATAGGAGA	674	6.94362	283	9.27915	331	9.34139	0.160389	8.52139	5.47861	0.518088	1288
TCCCAGCTAGTATATGAGA	279	6.15054	103	11.3883	123	10.813	0.303938	9.45063	4.54937	0.430214	505
TCCCAGCTAGTCGAGGAGA	384	6.26823	124	11.5726	114	11.4474	0.310054	9.76273	4.23727	0.4007	622
TCCCAGCTAGTCGTCGAGA	270	7.13704	122	9.0082	181	8.54696	0.118439	8.23073	5.76927	0.545574	573
TCCCAGCTAGTCTCGGAGA	2622	6.74409	1037	10.567	1140	10.4579	0.23512	9.25633	4.74367	0.448587	4799
TCCCAGCTAGTCTGAGAGA	26	5.65385	8	10.25	5	9.4	0.289928	8.43462	5.56538	0.526294	39
TCCCAGCTAGTCTTCGAGA	336	5.95536	92	10.9348	83	10.5904	0.303574	9.16017	4.83983	0.457682	511
TCCCAGCTAGTGAAAGAGA	403	7.03474	214	8.25701	213	8.38028	0.0942659	7.89068	6.10932	0.577732	830
TCCCAGCTAGTGAACGAGA	319	6.54232	128	8.85156	166	9.04819	0.171034	8.14736	5.85264	0.553458	613
TCCCAGCTAGTGAAGGAGA	19290	6.69984	12983	6.77979	14714	6.78164	0.00691444	6.75376	7.24624	0.685245	46987
TCCCAGCTAGTGACAGAGA	15	5.8	15	7.53333	10	6.4	0.13382	6.57778	7.42222	0.701887	40
TCCCAGCTAGTGACCGAGA	1178	6.16299	794	6.24811	822	6.23236	0.00728761	6.21449	7.78551	0.736242	2794
TCCCAGCTAGTGAGAGAGA	135	7.62963	61	9.31148	75	9.54667	0.118418	8.82926	5.17074	0.488974	271
TCCCAGCTAGTGAGGGAGA	1107	6.47335	365	11.2055	400	11.3	0.285704	9.65961	4.34039	0.410451	1872
TCCCAGCTAGTGATAGAGA	53	6.50943	54	6.92593	42	6.80952	0.0318438	6.74829	7.25171	0.685762	149
TCCCAGCTAGTGATTGAGA	288	6.12153	84	10.2262	113	10.115	0.265097	8.82092	5.17908	0.489763	485
TCCCAGCTAGTGCAAGAGA	1730	7.10636	751	9.04794	855	9.02807	0.132864	8.39412	5.60588	0.530123	3336
TCCCAGCTAGTGCGAGAGA	162	6.97531	49	12.3878	68	12.3088	0.293858	10.5573	3.4427	0.325561	279
TCCCAGCTAGTGCGGGAGA	329	6.97568	153	8.34641	183	8.66667	0.112331	7.99625	6.00375	0.567748	665
TCCCAGCTAGTGCTAGAGA	307	6.82736	150	9.39333	168	9.61905	0.180041	8.61325	5.38675	0.509401	625
TCCCAGCTAGTGGACGAGA	35	6.22857	9	10.7778	24	10.375	0.275912	9.12712	4.87288	0.460807	68
TCCCAGCTAGTGGCAGAGA	51	6.98039	8	7.75	2	10	0.190347	8.24346	5.75654	0.54437	61
TCCCAGCTAGTGGCGGAGA	1069	6.61927	381	9.71391	444	9.68919	0.205162	8.67412	5.32588	0.503645	1894
TCCCAGCTAGTGGGAGAGA	86	7.02326	27	12.2593	22	12.9545	0.301741	10.7457	3.25431	0.307746	135
TCCCAGCTAGTGGGCGAGA	509	7.25737	174	11.5345	235	11.5957	0.245554	10.1292	3.8708	0.366045	918
TCCCAGCTAGTGGGGGAGA	202	5.68812	54	10.3889	57	9.15789	0.289791	8.41163	5.58837	0.528467	313
TCCCAGCTAGTGGTAGAGA	2177	6.23013	693	9.96104	771	9.62387	0.239814	8.60501	5.39499	0.51018	3641
TCCCAGCTAGTGGTCGAGA	22	6.36364	5	12	8	10.75	0.305017	9.70455	4.29545	0.406202	35
TCCCAGCTAGTGGTTGAGA	131	6.8626	41	12.3171	50	12.4	0.301462	10.5266	3.47344	0.328468	222
TCCCAGCTAGTGTAAGAGA	185	6.24324	59	11.1864	60	10.8667	0.293282	9.43212	4.56788	0.431965	304
TCCCAGCTAGTGTAGGAGA	912	6.39145	250	10.872	349	11.1805	0.282698	9.48132	4.51868	0.427312	1511
TCCCAGCTAGTGTCCGAGA	18	5.5	9	9.33333	4	10.5	0.30977	8.44444	5.55556	0.525364	31
TCCCAGCTAGTGTCTGAGA	234	6.82051	94	10.2447	88	9.97727	0.211273	9.01416	4.98584	0.471489	416
TCCCAGCTAGTGTGGGAGA	269	6.34201	75	11.4	84	11.119	0.295478	9.62035	4.37965	0.414164	428
TCCCAGCTAGTGTTAGAGA	203	6.10837	72	10.6389	69	10.5797	0.285298	9.10899	4.89101	0.462521	344
TCCCAGCTAGTGTTGGAGA	1111	6.69937	428	11.0841	450	10.9333	0.260037	9.57227	4.42773	0.418711	1989
TCCCAGCTAGTTAAGGAGA	26	5.88462	17	6.64706	6	7	0.0875629	6.51056	7.48944	0.708243	49
TCCCAGCTAGTTAGAGAGA	47	5.57447	8	10	12	9.58333	0.291404	8.38593	5.61407	0.530897	67
TCCCAGCTAGTTCATGAGA	442	6.27602	147	10.3129	168	10.3929	0.261746	8.99393	5.00607	0.473402	757
TCCCAGCTAGTTGAGGAGA	734	6.74251	251	10.6534	302	10.6159	0.24067	9.33726	4.66274	0.440934	1287
TCCCAGCTAGTTGGGGAGA	903	6.95681	286	10.6748	358	10.7542	0.229326	9.46194	4.53806	0.429144	1547
TCCCAGCTAGTTTCCGAGA	533	6.22514	155	9.61935	182	9.65385	0.231742	8.49945	5.50055	0.520163	870
TCCCAGCTAGTTTGGGAGA	433	6.03926	132	10.4924	154	10.2338	0.28018	8.92182	5.07818	0.480221	719
TCCCAGCTAGTTTGTGAGA	1775	6.66535	657	9.87976	747	9.87684	0.21062	8.80732	5.19268	0.491049	3179
TCCCAGCTAGTTTTAGAGA	232	6.05172	73	10.1781	82	10.0366	0.267556	8.75546	5.24454	0.495953	387
TCCCAGCTAGTTTTCGAGA	134	8.46269	72	9.19444	66	9.15152	0.0459534	8.93622	5.06378	0.47886	272
TCCCAGCTAGTTTTGGAGA	1436	6.18454	373	10.9464	430	10.9023	0.292862	9.34442	4.65558	0.440258	2239
TCCCAGCTAGTTTTTGAGA	913	6.95181	580	7.05172	679	7.05302	0.00827265	7.01885	6.98115	0.660176	2172
TCCCAGGAAGTAAACGAGA	828	6.95169	400	10.16	456	10.0702	0.201635	9.06062	4.93938	0.467095	1684
TCCCAGGAAGTAACGGAGA	24	6.45833	4	11.5	3	11	0.287766	9.65278	4.34722	0.411098	31
TCCCAGGAAGTAAGGGAGA	2473	6.67651	796	11.4937	942	11.5764	0.282929	9.91555	4.08445	0.386248	4211
TCCCAGGAAGTACGTGAGA	239	6.62343	72	12.0556	74	11.8919	0.303237	10.1903	3.80971	0.360267	385
TCCCAGGAAGTAGACGAGA	268	6.25373	66	11.5152	75	11.3867	0.308821	9.71852	4.28148	0.404881	409
TCCCAGGAAGTAGGGGAGA	380	6.66579	108	12.287	147	12.1565	0.3094	10.3698	3.63024	0.343295	635
TCCCAGGAAGTAGGTGAGA	1633	7.06124	656	10.7835	647	10.745	0.224349	9.52992	4.47008	0.422716	2936
TCCCAGGAAGTATCGGAGA	1339	6.71247	432	11.6551	472	11.4661	0.281628	9.94456	4.05544	0.383505	2243
TCCCAGGAAGTATGCGAGA	496	6.90323	220	9.97727	211	9.90995	0.196603	8.93015	5.06985	0.479433	927
TCCCAGGAAGTATGGGAGA	162	6.41358	44	11.5682	61	11.5082	0.301002	9.82999	4.17001	0.39434	267
TCCCAGGAAGTCACGGAGA	75	6.57333	11	11.7273	8	12	0.302707	10.1002	3.8998	0.368787	94
TCCCAGGAAGTCAGCGAGA	297	7.50505	150	9.77333	156	9.23077	0.134043	8.83638	5.16362	0.4883	603
TCCCAGGAAGTCAGGGAGA	848	6.44222	274	10.6861	316	10.7753	0.266242	9.30122	4.69878	0.444343	1438
TCCCAGGAAGTCCCGGAGA	527	6.59772	158	11.4114	202	11.2871	0.280992	9.76541	4.23459	0.400446	887
TCCCAGGAAGTCCTGGAGA	476	6.29832	129	10.5659	191	10.356	0.265125	9.07341	4.92659	0.465886	796
TCCCAGGAAGTCCTTGAGA	1055	6.56967	362	10.7956	435	10.5356	0.254654	9.30029	4.69971	0.44443	1852
TCCCAGGAAGTCGAAGAGA	355	6.64507	138	11.0435	151	10.8013	0.260354	9.49662	4.50338	0.425864	644
TCCCAGGAAGTCGAGGAGA	441	6.5034	142	11.8028	149	11.4564	0.298832	9.92086	4.07914	0.385746	732
TCCCAGGAAGTCGGGGAGA	63	5.55556	18	10.3889	19	8.52632	0.298856	8.15692	5.84308	0.552554	100
TCCCAGGAAGTCTGGGAGA	24	5.58333	5	9.8	8	8.75	0.27287	8.04444	5.95556	0.563191	37
TCCCAGGAAGTGACGGAGA	460	6.76739	176	11.0341	179	10.514	0.246629	9.43848	4.56152	0.431363	815
TCCCAGGAAGTGAGAGAGA	1460	6.78493	579	11.0691	573	10.8709	0.252561	9.57496	4.42504	0.418457	2612
TCCCAGGAAGTGAGCGAGA	1335	6.61723	448	11.1071	509	11.0334	0.26823	9.58592	4.41408	0.41742	2292
TCCCAGGAAGTGAGGGAGA	1192	6.89849	373	10.8472	453	10.7439	0.236988	9.49653	4.50347	0.425873	2018
TCCCAGGAAGTGAGTGAGA	506	6.44466	147	11.7891	179	11.6872	0.306469	9.97364	4.02636	0.380755	832
TCCCAGGAAGTGATAGAGA	305	7.27869	143	9.38462	160	9.26875	0.136953	8.64402	5.35598	0.506492	608
TCCCAGGAAGTGATTGAGA	2218	6.83318	857	10.2672	990	10.1859	0.215446	9.09542	4.90458	0.463805	4065
TCCCAGGAAGTGCAAGAGA	168	7.375	92	8.61957	116	8.75	0.0920215	8.24819	5.75181	0.543923	376
TCCCAGGAAGTGCACGAGA	45	5.77778	10	9	17	10.5294	0.287533	8.43573	5.56427	0.526188	72
TCCCAGGAAGTGCAGGAGA	279	7.15054	105	10	107	10.0841	0.183951	9.07822	4.92178	0.465431	491
TCCCAGGAAGTGCGGGAGA	643	7.58165	284	9.99296	303	9.9868	0.151342	9.18713	4.81287	0.455131	1230
TCCCAGGAAGTGCTGGAGA	951	6.88118	373	10.8418	418	10.7249	0.237664	9.48263	4.51737	0.427188	1742
TCCCAGGAAGTGGATGAGA	390	6.87436	130	10.1231	171	10.2515	0.210701	9.08297	4.91703	0.464982	691
TCCCAGGAAGTGGCGGAGA	6660	6.83724	2518	11.1267	2655	11.1495	0.255875	9.70448	4.29552	0.406208	11833
TCCCAGGAAGTGGGAGAGA	2439	6.72735	875	11.8651	885	11.7853	0.290692	10.1259	3.87407	0.366353	4199
TCCCAGGAAGTGGGGGAGA	129	6.66667	31	10.8387	47	11.1064	0.26104	9.53725	4.46275	0.422022	207
TCCCAGGAAGTGGGTGAGA	261	7.15326	89	10.4382	118	11.3559	0.229001	9.64913	4.35087	0.411443	468
TCCCAGGAAGTGGTAGAGA	250	6.696	98	11.9694	98	12.0816	0.300274	10.249	3.75099	0.354715	446
TCCCAGGAAGTGGTCGAGA	672	6.93899	218	10.8532	297	10.7172	0.233781	9.50312	4.49688	0.42525	1187
TCCCAGGAAGTGGTGGAGA	98	6.72449	41	11.878	35	11.6	0.287904	10.0675	3.93249	0.371878	174
TCCCAGGAAGTGTACGAGA	77	8.07792	46	9.34783	53	8.69811	0.0729229	8.70795	5.29205	0.500445	176
TCCCAGGAAGTGTAGGAGA	200	6.41	80	11.725	72	11.7083	0.30799	9.94778	4.05222	0.383201	352
TCCCAGGAAGTGTCGGAGA	255	6.42353	80	12.1625	78	11.8077	0.317421	10.1312	3.86876	0.365851	413
TCCCAGGAAGTGTGCGAGA	752	6.49601	249	11.502	256	11.2969	0.290104	9.76496	4.23504	0.400489	1257
TCCCAGGAAGTGTGGGAGA	1590	6.41635	587	9.78024	587	9.78535	0.224419	8.66065	5.33935	0.504919	2764
TCCCAGGAAGTTACGGAGA	989	6.93428	385	10.6597	421	10.6223	0.227547	9.40545	4.59455	0.434486	1795
TCCCAGGAAGTTAGGGAGA	1329	6.86381	519	10.368	630	10.5952	0.225518	9.27569	4.72431	0.446757	2478
TCCCAGGAAGTTCCAGAGA	1520	6.68026	575	10.5409	580	10.4069	0.23794	9.20934	4.79066	0.453031	2675
TCCCAGGAAGTTGAGGAGA	50	6.54	2	9	2	8.5	0.162255	8.01333	5.98667	0.566133	54
TCCCAGGAAGTTGATGAGA	471	6.38854	128	11.8828	152	11.7763	0.313685	10.0159	3.98411	0.37676	751
TCCCAGGAAGTTGGCGAGA	236	6.05508	70	10.5857	67	10.791	0.292762	9.14395	4.85605	0.459215	373
TCCCAGGAAGTTGTTGAGA	1755	6.65413	612	10.1977	657	10.1659	0.226159	9.00592	4.99408	0.472268	3024
TCCCAGGAAGTTTCCGAGA	392	6.39796	93	11.6882	105	11.5333	0.304928	9.87315	4.12685	0.390258	590
TCCCAGGAAGTTTCGGAGA	237	6.39662	70	12.1714	79	11.2658	0.312314	9.94463	4.05537	0.383499	386
TCCCAGGCAGTAACGGAGA	1000	6.673	376	10.8245	435	10.5839	0.248974	9.36046	4.63954	0.438741	1811
TCCCAGGCAGTACGTGAGA	735	6.78912	289	9.72318	306	10.0098	0.201624	8.8407	5.1593	0.487892	1330
TCCCAGGCAGTAGATGAGA	101	6.29703	36	10.5278	35	10.6	0.269508	9.1416	4.8584	0.459437	172
TCCCAGGCAGTAGCAGAGA	27	5.44444	4	10	11	10.0909	0.31213	8.51178	5.48822	0.518996	42
TCCCAGGCAGTAGGCGAGA	570	6.66316	218	10.9128	228	11.2325	0.265634	9.60282	4.39718	0.415822	1016
TCCCAGGCAGTAGGGGAGA	1301	6.52421	414	10.9855	473	11.0317	0.272149	9.51381	4.48619	0.424239	2188
TCCCAGGCAGTATCGGAGA	945	6.69418	323	10.8173	343	10.7784	0.251257	9.42998	4.57002	0.432167	1611
TCCCAGGCAGTATCTGAGA	20	6.4	11	11.1818	7	10.7143	0.279495	9.43203	4.56797	0.431972	38
TCCCAGGCAGTATGTGAGA	19	5.73684	10	10.6	14	10.4286	0.309308	8.9218	5.0782	0.480223	43
TCCCAGGCAGTATTCGAGA	74	6.44595	25	12.04	23	11.3913	0.307228	9.95908	4.04092	0.382132	122
TCCCAGGCAGTATTTGAGA	1364	6.73167	483	10.3913	543	10.3499	0.229431	9.15763	4.84237	0.457922	2390
TCCCAGGCAGTCAAGGAGA	134	5.74627	44	10.4545	29	9.93103	0.296249	8.71062	5.28938	0.500194	207
TCCCAGGCAGTCACGGAGA	5479	6.97098	2346	9.84569	2712	9.88164	0.187674	8.89944	5.10056	0.482338	10537
TCCCAGGCAGTCCAGGAGA	32	6.625	8	11.75	12	12.4167	0.308748	10.2639	3.73611	0.353308	52
TCCCAGGCAGTCGAGGAGA	52	6.28846	11	11.0909	10	11.5	0.301047	9.62646	4.37354	0.413587	73
TCCCAGGCAGTCGCGGAGA	669	6.65172	255	10.4863	283	10.6042	0.243172	9.24741	4.75259	0.449431	1207
TCCCAGGCAGTCGGCGAGA	1694	6.6706	617	10.5429	720	10.4847	0.240349	9.23276	4.76724	0.450817	3031
TCCCAGGCAGTCGGGGAGA	559	6.27907	165	11.4	193	11.2798	0.302756	9.65295	4.34705	0.411081	917
TCCCAGGCAGTCGGTGAGA	1015	6.50542	350	10.7857	406	10.8251	0.264902	9.37209	4.62791	0.437641	1771
TCCCAGGCAGTCGTGGAGA	534	6.67416	207	9.71014	247	9.93927	0.207712	8.77452	5.22548	0.49415	988
TCCCAGGCAGTCTACGAGA	599	6.35058	175	10.7257	249	10.7631	0.273372	9.27978	4.72022	0.44637	1023
TCCCAGGCAGTCTAGGAGA	2094	6.72588	513	9.23587	587	9.05622	0.167899	8.33932	5.66068	0.535305	3194
TCCCAGGCAGTCTCGGAGA	124	7.68548	64	9.42188	90	9.2	0.107763	8.76912	5.23088	0.494661	278
TCCCAGGCAGTCTCTGAGA	52	6.15385	12	10.8333	8	9.625	0.273846	8.87073	5.12927	0.485053	72
TCCCAGGCAGTCTGCGAGA	338	7.23373	178	8.85393	195	9.34359	0.130264	8.47708	5.52292	0.522278	711
TCCCAGGCAGTCTTAGAGA	151	6.90728	26	13	26	12.5769	0.314191	10.8281	3.17193	0.299955	203
TCCCAGGCAGTCTTGGAGA	678	6.84218	270	10.4778	256	10.3867	0.224483	9.23556	4.76444	0.450552	1204
TCCCAGGCAGTGAAGGAGA	519	6.58189	152	11.9539	191	11.9476	0.305058	10.1612	3.83884	0.363022	862
TCCCAGGCAGTGACGGAGA	412	6.71359	168	9.9881	181	9.80663	0.208281	8.83611	5.16389	0.488327	761
TCCCAGGCAGTGAGGGAGA	39	6.87179	5	12.4	3	11.6667	0.291141	10.3128	3.68718	0.34868	47
TCCCAGGCAGTGATAGAGA	422	7.12559	165	7.21212	198	7.0303	0.0127683	7.12267	6.87733	0.650359	785
TCCCAGGCAGTGATGGAGA	2021	6.4186	643	11.3204	679	11.162	0.289137	9.63366	4.36634	0.412905	3343
TCCCAGGCAGTGATTGAGA	63	6.65079	3	12.3333	3	8.66667	0.312572	9.21693	4.78307	0.452314	69
TCCCAGGCAGTGCACGAGA	132	6.12879	38	10.8684	66	10.8939	0.295129	9.29705	4.70295	0.444737	236
TCCCAGGCAGTGCAGGAGA	502	6.41434	128	11.5156	158	11.7025	0.303785	9.8775	4.1225	0.389847	788
TCCCAGGCAGTGCCTGAGA	315	6.60635	79	12.3924	77	11.6494	0.308151	10.216	3.78397	0.357833	471
TCCCAGGCAGTGCGCGAGA	21	6.66667	6	12.5	11	10.2727	0.299976	9.81313	4.18687	0.395934	38
TCCCAGGCAGTGCGGGAGA	1615	6.33003	559	10.3578	632	10.3402	0.257551	9.00933	4.99067	0.471945	2806
TCCCAGGCAGTGCGTGAGA	1308	6.0344	577	7.58752	637	7.72998	0.132146	7.1173	6.8827	0.650866	2522
TCCCAGGCAGTGCTTGAGA	218	6.55505	70	12.1143	84	11.9405	0.309768	10.2033	3.79673	0.35904	372
TCCCAGGCAGTGGAAGAGA	467	6.606	143	10.042	188	9.99468	0.221853	8.88088	5.11912	0.484093	798
TCCCAGGCAGTGGATGAGA	184	6.31522	46	11.7174	50	11.7	0.314194	9.91087	4.08913	0.386691	280
TCCCAGGCAGTGGCGGAGA	185	6.58378	32	11.125	25	11.72	0.286396	9.80959	4.19041	0.396268	242
TCCCAGGCAGTGGGAGAGA	55	6.43636	5	10.6	17	9.88235	0.24806	8.97291	5.02709	0.47539	77
TCCCAGGCAGTGGGGGAGA	5326	6.66016	1801	11.1177	1985	11.1113	0.267061	9.62974	4.37026	0.413277	9112
TCCCAGGCAGTGGGTGAGA	306	6.65033	96	12.3542	114	12.0614	0.310173	10.3553	3.6447	0.344663	516
TCCCAGGCAGTGGTAGAGA	1647	7.40376	693	10.3795	813	10.4194	0.183992	9.4009	4.5991	0.434916	3153
TCCCAGGCAGTGGTGGAGA	1383	6.83948	449	11.5189	464	11.4935	0.270774	9.95065	4.04935	0.382929	2296
TCCCAGGCAGTGGTTGAGA	89	6.1236	21	11	28	10.75	0.295556	9.2912	4.7088	0.445291	138
TCCCAGGCAGTGTCAGAGA	30	6.03333	8	11	9	10.6667	0.300681	9.23333	4.76667	0.450763	47
TCCCAGGCAGTGTCGGAGA	1541	6.7294	488	10.8258	597	10.8978	0.251586	9.48435	4.51565	0.427025	2626
TCCCAGGCAGTGTCTGAGA	676	6.48669	279	10.2545	307	10.0033	0.236299	8.91481	5.08519	0.480884	1262
TCCCAGGCAGTGTGGGAGA	68	6.01471	11	11	7	10.7143	0.30287	9.243	4.757	0.449849	86
TCCCAGGCAGTTACCGAGA	541	6.37523	162	11.6605	167	11.515	0.305609	9.85023	4.14977	0.392425	870
TCCCAGGCAGTTAGAGAGA	100	6.38	39	10.359	34	10.3824	0.254859	9.04044	4.95956	0.469003	173
TCCCAGGCAGTTAGCGAGA	1113	6.67206	409	10.7873	454	10.7996	0.252608	9.41963	4.58037	0.433145	1976
TCCCAGGCAGTTAGGGAGA	140	6.95	53	12.5472	38	12.8947	0.309002	10.7973	3.2027	0.302865	231
TCCCAGGCAGTTCCAGAGA	50	6.56	5	11.4	9	11.1111	0.280157	9.69037	4.30963	0.407543	64
TCCCAGGCAGTTCGAGAGA	541	7.45471	262	9.48473	300	9.46333	0.132475	8.80093	5.19907	0.491653	1103
TCCCAGGCAGTTGAAGAGA	1241	6.53666	426	11.162	401	10.7007	0.269133	9.46646	4.53354	0.428717	2068
TCCCAGGCAGTTGAGGAGA	4143	6.56988	1433	10.8793	1457	10.8751	0.263395	9.44141	4.55859	0.431085	7033
TCCCAGGCAGTTGATGAGA	28	5.64286	2	9.5	9	10.3333	0.294677	8.49206	5.50794	0.520861	39
TCCCAGGCAGTTGCGGAGA	1072	6.49067	340	10.4382	409	10.5599	0.252654	9.16294	4.83706	0.45742	1821
TCCCAGGCAGTTGGGGAGA	1252	6.72923	473	9.73996	554	9.59206	0.195366	8.68708	5.31292	0.502419	2279
TCCCAGGCAGTTGGTGAGA	107	5.88785	29	10.931	38	10.1842	0.302391	9.00103	4.99897	0.47273	174
TCCCAGGCAGTTTCCGAGA	118	6.94068	28	13	33	12.7273	0.314284	10.8893	3.11068	0.294164	179
TCCCAGGGAGTAACAGAGA	89	6.53933	11	11.0909	5	11.6	0.285985	9.74341	4.25659	0.402527	105
TCCCAGGGAGTAAGAGAGA	400	6.195	116	10.6379	143	10.5664	0.278628	9.13312	4.86688	0.460239	659
TCCCAGGGAGTAAGGGAGA	862	6.72622	317	10.224	330	10.1818	0.221956	9.044	4.956	0.468667	1509
TCCCAGGGAGTAAGTGAGA	453	6.42605	142	11.8803	199	11.5176	0.30677	9.94131	4.05869	0.383813	794
TCCCAGGGAGTAATCGAGA	315	6.85714	108	9.86111	148	10.0608	0.201064	8.92635	5.07365	0.479792	571
TCCCAGGGAGTACACGAGA	58	6.89655	22	12.5909	18	12.8889	0.312909	10.7921	3.20788	0.303355	98
TCCCAGGGAGTACCAGAGA	409	6.37897	132	10.8712	142	10.8662	0.276581	9.37213	4.62787	0.437637	683
TCCCAGGGAGTACGAGAGA	199	7.32161	68	10.6471	81	10.1111	0.190756	9.35993	4.64007	0.438791	348
TCCCAGGGAGTACGCGAGA	1374	6.40684	317	9.49842	394	9.59898	0.213453	8.50142	5.49858	0.519977	2085
TCCCAGGGAGTACGGGAGA	565	6.95752	188	11.0851	236	11.1229	0.246254	9.72184	4.27816	0.404567	989
TCCCAGGGAGTACTAGAGA	708	6.64548	292	8.95548	327	8.81651	0.15916	8.13916	5.86084	0.554234	1327
TCCCAGGGAGTACTCGAGA	362	6.31768	122	10.2951	114	9.49123	0.241695	8.70133	5.29867	0.501072	598
TCCCAGGGAGTACTGGAGA	62	6.58065	1	9	3	10.3333	0.220231	8.63799	5.36201	0.507061	66
TCCCAGGGAGTACTTGAGA	1048	6.80248	365	10.8521	437	10.6247	0.241368	9.42642	4.57358	0.432504	1850
TCCCAGGGAGTAGAAGAGA	308	6.35714	112	10.25	151	10.0199	0.246082	8.87567	5.12433	0.484585	571
TCCCAGGGAGTAGAGGAGA	24	6.45833	4	11.5	5	10	0.277787	9.31944	4.68056	0.442619	33
TCCCAGGGAGTAGATGAGA	393	6.70229	149	9.93289	188	10.0053	0.212433	8.88017	5.11983	0.48416	730
TCCCAGGGAGTAGCGGAGA	174	6.41379	70	11.5143	74	11.6892	0.303526	9.87242	4.12758	0.390327	318
TCCCAGGGAGTAGCTGAGA	712	6.63202	259	11.1506	256	10.6914	0.262014	9.49134	4.50866	0.426364	1227
TCCCAGGGAGTAGGGGAGA	1716	6.89103	600	11.1933	697	11.1636	0.253904	9.74931	4.25069	0.401969	3013
TCCCAGGGAGTAGGTGAGA	280	6.41429	75	11.68	98	11.5	0.303054	9.86476	4.13524	0.391051	453
TCCCAGGGAGTAGTGGAGA	4803	6.65522	1551	11.3121	1800	11.4461	0.278256	9.80446	4.19554	0.396754	8154
TCCCAGGGAGTATGAGAGA	681	6.67841	279	10.5448	276	10.2609	0.235225	9.16136	4.83864	0.457569	1236
TCCCAGGGAGTATGCGAGA	1393	6.16726	477	9.73585	497	9.89537	0.245117	8.5995	5.4005	0.510702	2367
TCCCAGGGAGTATGTGAGA	20	6.15	4	10	12	10.3333	0.263374	8.82778	5.17222	0.489114	36
TCCCAGGGAGTCAAGGAGA	77	6.58442	24	12.0417	18	11.1667	0.295138	9.93092	4.06908	0.384795	119
TCCCAGGGAGTCACAGAGA	28	6.32143	6	12.1667	6	12.3333	0.333263	10.2738	3.72619	0.352369	40
TCCCAGGGAGTCACGGAGA	39	6.46154	15	11.8	18	9.38889	0.290056	9.21681	4.78319	0.452325	72
TCCCAGGGAGTCAGAGAGA	36	6.38889	6	11	8	7.875	0.279481	8.4213	5.5787	0.527553	50
TCCCAGGGAGTCAGGGAGA	2289	6.76016	721	11.3259	803	11.1868	0.266132	9.75763	4.24237	0.401182	3813
TCCCAGGGAGTCATCGAGA	885	7.49153	583	7.75986	683	7.59004	0.0178279	7.61381	6.38619	0.603914	2151
TCCCAGGGAGTCATGGAGA	233	6.41631	77	11.8831	79	11.5316	0.307718	9.94369	4.05631	0.383587	389
TCCCAGGGAGTCATTGAGA	101	7.08911	52	9.67308	47	9.59574	0.167317	8.78598	5.21402	0.493067	200
TCCCAGGGAGTCCAAGAGA	2475	6.73091	845	11.2876	941	11.1265	0.266139	9.71498	4.28502	0.405215	4261
TCCCAGGGAGTCCGGGAGA	659	6.5569	230	10.4217	240	10.5083	0.24631	9.16233	4.83767	0.457477	1129
TCCCAGGGAGTCCGTGAGA	1949	6.78297	635	11.6945	714	11.6289	0.280697	10.0354	3.96456	0.374911	3298
TCCCAGGGAGTCCTCGAGA	48	6.5	8	11.625	9	10	0.279364	9.375	4.625	0.437366	65
TCCCAGGGAGTCGACGAGA	621	6.3913	228	10.7149	233	10.9785	0.275137	9.36159	4.63841	0.438634	1082
TCCCAGGGAGTCGAGGAGA	15	6.8	4	10.5	11	11.2727	0.251011	9.52424	4.47576	0.423253	30
TCCCAGGGAGTCGATGAGA	1347	6.66147	453	11.9249	467	12.1777	0.303705	10.2547	3.74529	0.354175	2267
TCCCAGGGAGTCGGCGAGA	358	6.6648	117	9.23932	95	9.46316	0.183904	8.45576	5.54424	0.524294	570
TCCCAGGGAGTCGGGGAGA	7653	6.7682	2702	8.63064	3135	8.61882	0.133887	8.00589	5.99411	0.566837	13490
TCCCAGGGAGTCGTAGAGA	1572	6.77417	607	10.0445	630	9.97937	0.209299	8.93267	5.06733	0.479195	2809
TCCCAGGGAGTCGTCGAGA	86	6.2093	30	10.9333	29	11.069	0.294284	9.40387	4.59613	0.434636	145
TCCCAGGGAGTCGTGGAGA	270	6.95556	94	12.3404	95	11.9684	0.28857	10.4215	3.57853	0.338406	459
TCCCAGGGAGTCTACGAGA	165	6.64242	49	12.2245	75	12.4133	0.314449	10.4267	3.57325	0.337907	289
TCCCAGGGAGTCTGCGAGA	257	6.67315	80	11.925	85	12.1647	0.30267	10.2543	3.74571	0.354216	422
TCCCAGGGAGTCTGGGAGA	1186	6.68381	412	10.6602	434	10.6959	0.246734	9.34662	4.65338	0.44005	2032
TCCCAGGGAGTCTGTGAGA	84	5.88095	16	10.625	28	9.89286	0.29024	8.7996	5.2004	0.491779	128
TCCCAGGGAGTCTTCGAGA	1378	6.67417	500	11.336	620	11.421	0.276888	9.81038	4.18962	0.396194	2498
TCCCAGGGAGTGAACGAGA	748	5.66979	334	6.77246	354	6.92655	0.106169	6.45626	7.54374	0.713378	1436
TCCCAGGGAGTGAATGAGA	290	6.72414	80	10.5	84	10.4762	0.235357	9.23344	4.76656	0.450752	454
TCCCAGGGAGTGACAGAGA	92	5.97826	41	9.56098	46	9.93478	0.25725	8.49134	5.50866	0.52093	179
TCCCAGGGAGTGACTGAGA	18	6.55556	11	8.81818	5	7.6	0.147876	7.65791	6.34209	0.599743	34
TCCCAGGGAGTGAGAGAGA	807	6.50805	233	10.8112	295	10.9458	0.26791	9.42166	4.57834	0.432954	1335
TCCCAGGGAGTGAGCGAGA	143	6.6014	38	11.2368	47	10.9574	0.270809	9.59856	4.40144	0.416224	228
TCCCAGGGAGTGAGGGAGA	2239	6.80616	858	10.2145	933	10.4169	0.221823	9.14585	4.85415	0.459036	4030
TCCCAGGGAGTGAGTGAGA	828	6.3913	261	11.3793	301	11.2259	0.293475	9.66551	4.33449	0.409894	1390
TCCCAGGGAGTGATAGAGA	65	6.35385	23	9.08696	31	8.22581	0.177131	7.88887	6.11113	0.577903	119
TCCCAGGGAGTGATGGAGA	1459	6.26594	572	8.39161	706	8.4051	0.160151	7.68755	6.31245	0.596941	2737
TCCCAGGGAGTGCAAGAGA	123	6.14634	34	10.1176	36	9.75	0.253066	8.67133	5.32867	0.503909	193
TCCCAGGGAGTGCACGAGA	265	6.44528	67	11.9403	114	11.4298	0.305473	9.93847	4.06153	0.384081	446
TCCCAGGGAGTGCCAGAGA	46	6.69565	16	11.0625	17	11.2941	0.267516	9.68409	4.31591	0.408137	79
TCCCAGGGAGTGCCCGAGA	1238	6.98304	452	10.6239	516	10.5795	0.222378	9.39546	4.60454	0.435431	2206
TCCCAGGGAGTGCCGGAGA	200	6.185	67	11.0746	76	11.1579	0.300593	9.47251	4.52749	0.428145	343
TCCCAGGGAGTGCGAGAGA	49	6.32653	23	10.5217	12	10.8333	0.272768	9.2272	4.7728	0.451343	84
TCCCAGGGAGTGCGCGAGA	29	6.72414	9	12.1111	8	9	0.291457	9.27842	4.72158	0.446499	46
TCCCAGGGAGTGCGGGAGA	1107	6.45619	318	11.9119	383	11.6005	0.306715	9.98955	4.01045	0.37925	1808
TCCCAGGGAGTGCGTGAGA	1165	6.90386	391	11.8542	448	11.6362	0.276098	10.1314	3.86859	0.365835	2004
TCCCAGGGAGTGCTAGAGA	26	6.15385	2	10	3	11.6667	0.30488	9.2735	4.7265	0.446964	31
TCCCAGGGAGTGCTCGAGA	1224	6.60621	414	11.029	495	11.3879	0.275279	9.67436	4.32564	0.409057	2133
TCCCAGGGAGTGCTGGAGA	32	6.21875	12	11.8333	18	10.1667	0.306551	9.40625	4.59375	0.434411	62
TCCCAGGGAGTGCTTGAGA	2388	6.92881	905	10.3569	1011	10.4135	0.216151	9.23306	4.76694	0.450789	4304
TCCCAGGGAGTGGACGAGA	65	6.64615	13	10	8	9.625	0.209852	8.75705	5.24295	0.495802	86
TCCCAGGGAGTGGATGAGA	1128	6.9406	358	11.0531	383	10.8695	0.241465	9.62104	4.37896	0.414099	1869
TCCCAGGGAGTGGCCGAGA	327	7.05199	138	9.72464	135	10.1556	0.187283	8.97739	5.02261	0.474966	600
TCCCAGGGAGTGGCGGAGA	720	6.60556	253	9.90909	257	9.94942	0.217545	8.82135	5.17865	0.489722	1230
TCCCAGGGAGTGGGAGAGA	1286	6.63142	351	11.5613	431	11.7262	0.290289	9.97296	4.02704	0.380819	2068
TCCCAGGGAGTGGGCGAGA	1348	6.41024	495	9.73333	496	9.88105	0.226242	8.67487	5.32513	0.503574	2339
TCCCAGGGAGTGGGGGAGA	2084	6.74904	791	10.196	960	10.0656	0.216975	9.00354	4.99646	0.472493	3835
TCCCAGGGAGTGGGTGAGA	9341	7.07387	5720	7.38619	6467	7.38596	0.0247531	7.28201	6.71799	0.635291	21528
TCCCAGGGAGTGGTAGAGA	246	6.39431	83	11.0964	100	10.54	0.274974	9.34356	4.65644	0.440338	429
TCCCAGGGAGTGGTGGAGA	75	6.62667	28	10.5	31	11.1935	0.260701	9.44007	4.55993	0.431212	134
TCCCAGGGAGTGTAAGAGA	704	6.23722	203	11.3153	239	11.1715	0.301965	9.57468	4.42532	0.418483	1146
TCCCAGGGAGTGTAGGAGA	527	6.58444	158	10.5	208	10.8558	0.254476	9.3134	4.6866	0.443191	893
TCCCAGGGAGTGTATGAGA	145	6.43448	22	11.5455	25	10.56	0.285021	9.51331	4.48669	0.424286	192
TCCCAGGGAGTGTGAGAGA	181	6.35359	79	10.5443	66	10.8182	0.270852	9.23869	4.76131	0.450256	326
TCCCAGGGAGTGTGCGAGA	2494	6.60144	823	11.1252	913	11.0449	0.269945	9.5905	4.4095	0.416987	4230
TCCCAGGGAGTGTGGGAGA	871	6.55913	285	10.7193	338	10.4615	0.252095	9.24665	4.75335	0.449503	1494
TCCCAGGGAGTGTGTGAGA	326	6.73006	154	10.026	154	9.57792	0.203651	8.77799	5.22201	0.493823	634
TCCCAGGGAGTGTTAGAGA	607	6.65898	211	10.2986	268	10.3209	0.231809	9.09282	4.90718	0.464051	1086
TCCCAGGGAGTGTTCGAGA	25	6.64	4	11	1	12	0.288474	9.88	4.12	0.38961	30
[truncated: 17,382 more rows]

## Sheet: Figure 2c
#Table for Figure 2c
#Columns:
#(1) ID: Sequence ID
#(2)rpr_lvl: mean Repr_lvl from replicates normalized by WT
#(3) GFP: Average of measured fluorescence from plate reader
ID	rpr_lvl	GFP
Tet1	0	830
Tet2	0	712.444
Tet3	0	4105.11
Tet4	0	2646.33
Tet5	0	1532.33
Tet6	0	1215.78
Tet7	0	1656.33
Tet8	0	3778
Tet9	0.03083	1133.89
Tet10	0.03437	2372.15
Tet11	0.05163	920
Tet12	0.07285	882.889
Tet13	0.09539	341.222
Tet14	0.1078	1237.11
Tet15	0.13372	932.111
Tet16	0.13558	3120.56
Tet17	0.1533	364.333
Tet18	0.15621	593.444
Tet19	0.16103	576.556
Tet20	0.16434	3274.56
Tet21	0.18329	605
Tet22	0.19612	265.556
Tet23	0.21191	356.778
Tet24	0.22848	543.222
Tet25	0.22943	572.556
Tet26	0.23469	184.111
Tet27	0.23816	1092.44
Tet28	0.24077	267
Tet29	0.24284	455.556
Tet30	0.24414	88.6667
Tet31	0.25431	182
Tet32	0.29998	927.889
Tet33	0.31372	218.889
Tet34	0.31763	236.111
Tet35	0.32086	485.444
Tet36	0.32672	235.667
Tet37	0.33486	533.778
Tet38	0.33489	4813
Tet39	0.33757	564.074
Tet40	0.34573	279.444
Tet41	0.35714	340.778
Tet42	0.36134	290.444
Tet43	0.36336	753.778
Tet44	0.3699	333.667
Tet45	0.36996	578.111
Tet46	0.3745	111.444
Tet47	0.37714	155.444
Tet48	0.40315	477.667
Tet49	0.40934	345.963
Tet50	0.41305	195.333
Tet51	0.41841	188.556
Tet52	0.41903	174.111
Tet53	0.4302	812.222
Tet54	0.43723	368.222
Tet55	0.43863	123.889
Tet56	0.44071	77.6667
Tet57	0.44126	151.667
Tet58	0.4449	234.889
Tet59	0.44762	200.667
Tet60	0.4484	268.222
Tet61	0.46134	108.778
Tet62	0.47132	157.222
Tet63	0.48992	252.667
Tet64	0.4989	101
Tet65	0.49932	258.778
Tet66	0.50272	79.6667
Tet67	0.50547	93.1111
Tet68	0.5122	254.074
Tet69	0.5172	58.1111
Tet70	0.51761	39.6667
Tet71	0.52174	84.4444
Tet72	0.52991	55.1111
Tet73	0.54171	104.222
Tet74	0.55483	364.222
Tet75	0.55648	179.889
Tet76	0.56127	196.778
Tet77	0.56182	101.889
Tet78	0.56342	71.7037
Tet79	0.5656	79.7778
Tet80	0.56618	243.333
Tet81	0.5681	451
Tet82	0.56833	96.7778
Tet83	0.57115	169.889
Tet84	0.57651	150.222
Tet85	0.5766	180.667
Tet86	0.57911	362.111
Tet87	0.58149	133.111
Tet88	0.58206	101.889
Tet89	0.58255	80.2222
Tet90	0.5832	143.778
Tet91	0.59287	47.8889
Tet92	0.59975	28.4444
Tet93	0.60417	312.444
Tet94	0.60784	197.444
Tet95	0.60902	91.6667
Tet96	0.61753	62.3333
Tet97	0.62118	166.185
Tet98	0.62187	39
Tet99	0.62286	527.111
Tet100	0.62422	30.6667
Tet101	0.63166	33.1111
Tet102	0.63619	69.8889
Tet103	0.63705	482.556
Tet104	0.64839	56
Tet105	0.65487	95.4444
Tet106	0.65505	224.222
Tet107	0.66435	70.1852
Tet108	0.67072	37.7778
Tet109	0.67561	63.3333
Tet110	0.67831	61.6667
Tet111	0.67958	233.111
Tet112	0.68028	64.7778
Tet113	0.68104	79.4444
Tet114	0.68198	87.3333
Tet115	0.69377	73.6667
Tet116	0.69422	34.4444
Tet117	0.69767	68.7778
Tet118	0.69842	56.6667
Tet119	0.71873	93
Tet120	0.71892	79
Tet121	0.72126	48
Tet122	0.72272	94.4444
Tet123	0.72381	227.111
Tet124	0.72554	31.2222
Tet125	0.72804	27
Tet126	0.73078	18.5556
Tet127	0.73079	13
Tet128	0.73369	113.444
Tet129	0.73613	26.2222
Tet130	0.73673	63.4444
Tet131	0.74116	46.8889
Tet132	0.74714	35.6667
Tet133	0.75157	39.5556
Tet134	0.75315	18.6667
Tet135	0.76075	69.3333
Tet136	0.76638	132.556
Tet137	0.76802	41.7778
Tet138	0.76979	95.1111
Tet139	0.77364	246.778
Tet140	0.77876	23.3333
Tet141	0.77975	36.5556
Tet142	0.7835	33.3333
Tet143	0.78981	250.889
Tet144	0.79355	11
Tet145	0.79996	51.5556
Tet146	0.80028	25.8889
Tet147	0.80263	49.3333
Tet148	0.81805	31.1111
Tet149	0.82054	46.4444
Tet150	0.82355	36.8889
Tet151	0.83602	42.2222
Tet152	0.84465	88.1111
Tet153	0.84544	79.6667
Tet154	0.84847	37.2222
Tet155	0.86805	110.111
Tet156	0.86827	36.4444
Tet157	0.87084	51.6667
Tet158	0.87991	30.1111
Tet159	0.88987	26.4444
Tet160	0.89816	64.6667
Tet161	0.90942	43.1111
Tet162	0.91624	67.8889
Tet163	0.92848	15.3333
Tet164	0.93193	16.7778
Tet165	0.93538	16.2593
Tet166	0.93975	47.6667
Tet167	0.94355	46.7778
Tet168	0.95287	134.222
Tet169	0.96305	37.1111
Tet170	0.9651	115.556
Tet171	0.96581	21.7778
Tet172	0.9739	21.6667
Tet173	0.97932	16.6667
Tet174	0.99537	36.5556
Tet175	1.01061	15.8889
Tet176	1.01335	77.1111
Tet177	1.02728	11.8889
Tet178	1.04245	7.11111
Tet179	1.06232	8.55556
Tet180	1.06555	39.4444
Tet181	1.07041	2
Tet182	1.07469	14
Tet183	1.09644	2.33333
Tet184	1.10398	6.18519
Tet185	1.10401	-4.11111
Tet186	1.10496	9.88889
Tet187	1.11319	4
Tet188	1.11962	70.1111
Tet189	1.12574	4.22222
Tet190	1.16175	8
Tet191	1.17067	4.55556
Tet192	1.18923	-2
Tet193	1.23268	4.77778
Tet194	1.24	3.07407
Tet195	1.24	14.2222

## Sheet: Figures 3a-d; S14-S16
#Table for Figures 3a-d; S14-S16
#Columns:
#(1) Seq: DNA sequences
#(2)rpr_lvl: mean Repr_lvl from replicates normalized by WT
#(3) class: Peak, high-peak or other (non-peak)
#(4) connectivity: connectivity measure for sparseness calculation
seq	rpr_lvl	class	connectivity
TCCCAAAAAGTACAAGAGA	0.396942	Other	0.208333
TCCCAAAAAGTAAAGGAGA	0.351299	Peaks	0.0416667
TCCCAAAAAGTACCAGAGA	0.318856	Other	0.166667
TCCCAAACAGTACAAGAGA	0.356172	Other	0.25
TCCCAACAAGTAAACGAGA	0.103662	Other	0.0416667
TCCCAGAAAGTAAAAGAGA	0.503929	Peaks	0.25
TCCCCAAAAGTAAACGAGA	0.577545	Peaks	0.166667
TCCCAAAAAGTAGCAGAGA	0.273228	Other	0.0833333
TCCCAAAAAGTGACAGAGA	0.627114	Peaks	0.291667
TCCCAAACAGTCAACGAGA	0.271825	Other	0.166667
TCCCAAAGAGTAAACGAGA	0.18363	Other	0.125
TCCCAAAGAGTACAAGAGA	0.430155	Peaks	0.208333
TCCCACAAAGTAGAAGAGA	0.235154	Other	0.208333
TCCCACAAAGTGAAAGAGA	0.407223	Other	0.208333
TCCCAGAAAGTAACAGAGA	0.229148	Other	0.25
TCCCATAAAGTAAAAGAGA	0.365408	Other	0.125
TCCCCACAAGTACAAGAGA	0.46477	Peaks	0.125
TCCCCGAAAGTAAAAGAGA	0.271973	Other	0.125
TCCCGAAAAGTACAAGAGA	0.349379	Other	0.125
TCCCGAACAGTAAAAGAGA	0.28584	Other	0.0833333
TCCCAAAAAGTGGAAGAGA	0.198685	Other	0.25
TCCCAAAAAGTTAACGAGA	0.248546	Peaks	0.0416667
TCCCAAACAGTAAGCGAGA	0.00621972	Other	0.166667
TCCCAAACAGTACAGGAGA	0.41835	Peaks	0.166667
TCCCAAACAGTCGAAGAGA	0.296177	Other	0.208333
TCCCAAACAGTGACAGAGA	0.622428	Other	0.291667
TCCCAAACAGTGCAAGAGA	0.414648	Peaks	0.0416667
TCCCAAACAGTTAAAGAGA	0.346555	Other	0.0833333
TCCCAAAGAGTACCAGAGA	0.168887	Other	0.166667
TCCCAAAGAGTCACAGAGA	0.218236	Other	0.125
TCCCAAATAGTACAAGAGA	0.420104	Other	0.166667
TCCCAACCAGTCAACGAGA	0.251181	Other	0.125
TCCCAACTAGTAAAAGAGA	0.358087	Other	0.125
TCCCAAGAAGTACCAGAGA	0.275175	Other	0.0416667
TCCCAAGAAGTAGAAGAGA	0.257435	Other	0.166667
TCCCAAGAAGTGAAAGAGA	0.19992	Other	0.375
TCCCACAAAGTCGAAGAGA	0.275472	Other	0.166667
TCCCACAAAGTGACAGAGA	0.272795	Other	0.125
TCCCACACAGTGAAAGAGA	0.486414	Peaks	0.125
TCCCACCAAGTGAAAGAGA	0.405224	Other	0.166667
TCCCAGAAAGTAACCGAGA	0.465753	Other	0.291667
TCCCAGAAAGTAGAAGAGA	0.015948	Other	0.25
TCCCAGAAAGTCAACGAGA	0.47844	Peaks	0.0833333
TCCCAGAAAGTGAAAGAGA	0.207324	Other	0.291667
TCCCAGACAGTAACAGAGA	0.206277	Other	0.25
TCCCCAAAAGTAAATGAGA	0.190047	Other	0.166667
TCCCCAACAGTACACGAGA	0.297085	Other	0.0833333
TCCCCAAGAGTAAACGAGA	0.290513	Other	0.416667
TCCCCAAGAGTACAAGAGA	0.259155	Other	0.208333
TCCCCACAAGTGAAAGAGA	0.320257	Other	0.0416667
TCCCCAGAAGTAAACGAGA	0.322954	Other	0.0833333
TCCCCATAAGTAAAAGAGA	0.316745	Other	0.0833333
TCCCCCAAAGTCCAAGAGA	0.623808	Peaks	0.0416667
TCCCCGAAAGTAACAGAGA	0.210563	Other	0.166667
TCCCGAAAAGTAAAGGAGA	0.348274	Other	0.208333
TCCCGAAAAGTGAAAGAGA	0.360199	Other	0.25
TCCCGCAAAGTAAACGAGA	0.0086385	Other	0.0833333
TCCCGCAAAGTACAAGAGA	0.317084	Other	0.125
TCCCGCCAAGTAAAAGAGA	0.298217	Peaks	0.0833333
TCCCAAAAAGTCATCGAGA	0.188855	Other	0.208333
TCCCAAAAAGTCCATGAGA	0.188476	Other	0.125
TCCCAAAAAGTCCGCGAGA	0.236106	Other	0.0416667
TCCCAAAAAGTGAGCGAGA	0.127584	Other	0.125
TCCCAAAAAGTGATAGAGA	0.581988	Other	0.166667
TCCCAAAAAGTGGCAGAGA	0.351231	Other	0.375
TCCCAAACAGTATCAGAGA	0.621972	Peaks	0.0416667
TCCCAAACAGTCCAGGAGA	0.00505668	Other	0.0833333
TCCCAAACAGTCGACGAGA	0.468091	Peaks	0.125
TCCCAAACAGTCTAAGAGA	0.268419	Other	0.25
TCCCAAACAGTGAAGGAGA	0.444928	Other	0.375
TCCCAAACAGTGACCGAGA	0.434426	Other	0.166667
TCCCAAAGAGTCAGAGAGA	0.191967	Other	0.125
TCCCAACAAGTACTAGAGA	0.142535	Other	0.0416667
TCCCAACAAGTAGAGGAGA	0.206056	Other	0.125
TCCCAACAAGTCGCAGAGA	0.280535	Other	0.25
TCCCAACAAGTGAAGGAGA	0.051831	Other	0.291667
TCCCAACAAGTGACCGAGA	0.230916	Other	0.125
TCCCAACAAGTGCACGAGA	0.342882	Peaks	0.0833333
TCCCAACCAGTAGACGAGA	0.263357	Peaks	0.125
TCCCAACGAGTCAACGAGA	0.365731	Other	0.166667
TCCCAAGAAGTACAGGAGA	0.216253	Other	0.166667
TCCCAAGAAGTAGACGAGA	0.226591	Other	0.25
TCCCAAGAAGTCAAGGAGA	0.393384	Other	0.125
TCCCAAGAAGTGCAAGAGA	0.38267	Other	0.166667
TCCCAAGCAGTCCAAGAGA	0.513039	Peaks	0.0833333
TCCCAAGCAGTGAAAGAGA	0.366609	Other	0.291667
TCCCAATAAGTAGAAGAGA	0.327478	Other	0.25
TCCCAATAAGTGAAAGAGA	0.688056	Peaks	0.333333
TCCCAATCAGTCAAAGAGA	0.676394	Other	0.208333
TCCCACAGAGTAAGAGAGA	0.488302	Peaks	0.0833333
TCCCACAGAGTACACGAGA	0.170902	Other	0.166667
TCCCACAGAGTCACAGAGA	0.173743	Other	0.208333
TCCCACCAAGTACAGGAGA	0.186168	Other	0.0416667
TCCCACCAAGTCGAAGAGA	0.226936	Other	0.166667
TCCCACCCAGTCAACGAGA	0.231246	Other	0.0833333
TCCCACGAAGTCAACGAGA	0.422233	Other	0.0833333
TCCCACGAAGTCACAGAGA	0.266323	Peaks	0.0416667
TCCCACGCAGTCAAAGAGA	0.286704	Other	0.0833333
TCCCAGAAAGTAAGCGAGA	0.125875	Other	0.166667
TCCCAGAAAGTACCCGAGA	0.265375	Other	0.208333
TCCCAGAAAGTCGAAGAGA	0.310986	Peaks	0.25
TCCCAGACAGTAACCGAGA	0.472609	Other	0.333333
TCCCAGACAGTAAGAGAGA	0.161392	Other	0.166667
TCCCAGAGAGTAACAGAGA	0.250563	Other	0.208333
TCCCAGCAAGTCCAAGAGA	0.106301	Other	0.0416667
TCCCAGGAAGTAAACGAGA	0.301423	Other	0.125
TCCCAGTAAGTAAAAGAGA	0.23036	Other	0.125
TCCCATAAAGTAGAAGAGA	0.233842	Other	0.166667
TCCCATAAAGTGAAAGAGA	0.413146	Peaks	0.25
TCCCATACAGTACAAGAGA	0.288451	Other	0.0416667
TCCCATCAAGTAAACGAGA	0.591604	Peaks	0.125
TCCCCAAAAGTGGAAGAGA	0.265634	Other	0.291667
TCCCCAAGAGTAAAGGAGA	0.155493	Other	0.291667
TCCCCAAGAGTAACCGAGA	0.183402	Other	0.166667
TCCCCAAGAGTCAACGAGA	0.359149	Other	0.125
TCCCCAATAGTAAACGAGA	0.401127	Other	0.166667
TCCCCACAAGTAAGCGAGA	0.125418	Other	0.0416667
TCCCCACAAGTACAGGAGA	0.0967512	Other	0.25
TCCCCACAAGTCACCGAGA	0.336184	Peaks	0.0833333
TCCCCACTAGTAAAAGAGA	0.303012	Other	0.125
TCCCCAGCAGTAACAGAGA	0.255168	Other	0.0833333
TCCCCAGCAGTACAAGAGA	0.284691	Other	0.0833333
TCCCCATAAGTACAAGAGA	0.445592	Other	0.25
TCCCCCAAAGTAAGCGAGA	0.183846	Other	0.0833333
TCCCCCAAAGTATAAGAGA	0.363667	Other	0.0416667
TCCCCCACAGTAAAGGAGA	0.164032	Peaks	0.0416667
TCCCCCACAGTAAGAGAGA	0.158165	Other	0.125
TCCCCCACAGTCAACGAGA	0.284275	Other	0.0833333
TCCCCCACAGTCACAGAGA	0.269713	Peaks	0.0416667
TCCCCCAGAGTACAAGAGA	0.377865	Other	0.125
TCCCCGAAAGTACACGAGA	0.32041	Peaks	0.125
TCCCCGACAGTACAAGAGA	0.27466	Other	0.0833333
TCCCCGCAAGTAAACGAGA	0.425929	Other	0.208333
TCCCCGCCAGTAAAAGAGA	0.388861	Peaks	0.0416667
TCCCCTAAAGTCAAAGAGA	0.429457	Peaks	0.0416667
TCCCGAAAAGTCAAGGAGA	0.39828	Other	0.208333
TCCCGAACAGTGAAAGAGA	0.487821	Other	0.333333
TCCCGAAGAGTAACAGAGA	0.0646009	Other	0.166667
TCCCGAAGAGTCAAAGAGA	0.207324	Other	0.0833333
TCCCGACAAGTCACAGAGA	0.29189	Peaks	0.0416667
TCCCGCAAAGTCCAAGAGA	0.487821	Other	0.0833333
TCCCGCCCAGTAAAAGAGA	0.249731	Other	0.125
TCCCTAAAAGTGAAAGAGA	0.522541	Other	0.25
TCCCTAAGAGTAAAAGAGA	0.838551	Peaks	0.0833333
TCCCTACCAGTAAAAGAGA	0.273291	Other	0.0833333
TCCCTAGAAGTAAAAGAGA	0.0805035	Other	0.0416667
TCCCAAAAAGTAGGGGAGA	0.195398	Other	0.375
TCCCAAAAAGTAGTCGAGA	0.250008	Other	0.125
TCCCAAAAAGTATTAGAGA	0.191078	Other	0.0416667
TCCCAAAAAGTCCTCGAGA	0.374398	Other	0.333333
TCCCAAAAAGTCGTAGAGA	0.15723	Other	0.166667
TCCCAAAAAGTCTGAGAGA	0.579885	Peaks	0.0833333
TCCCAAAAAGTGACTGAGA	0.474663	Other	0.166667
TCCCAAAAAGTGGCCGAGA	0.215131	Other	0.125
TCCCAAAAAGTGTACGAGA	0.247538	Other	0.166667
TCCCAAAAAGTTCAGGAGA	0.23922	Other	0.0833333
TCCCAAACAGTACGGGAGA	0.11961	Other	0.25
TCCCAAACAGTAGGCGAGA	0.330921	Other	0.166667
TCCCAAACAGTGAATGAGA	0.232005	Other	0.25
TCCCAAACAGTGACGGAGA	0.236576	Other	0.25
TCCCAAACAGTGCCCGAGA	0.338701	Other	0.166667
TCCCAAACAGTTGAAGAGA	0.481525	Other	0.375
TCCCAAAGAGTAGAGGAGA	0.346275	Other	0.166667
TCCCAAAGAGTATCAGAGA	0.110573	Other	0.166667
TCCCAAAGAGTCAATGAGA	0.357101	Other	0.25
TCCCAAAGAGTCGCAGAGA	0.308355	Peaks	0.166667
TCCCAAAGAGTGAAGGAGA	0	Other	0.333333
TCCCAAATAGTAGACGAGA	0.373183	Peaks	0.0416667
TCCCAAATAGTCAAGGAGA	0.352451	Peaks	0.0416667
TCCCAAATAGTCAGAGAGA	0.225321	Other	0.125
TCCCAACAAGTACCTGAGA	0.309945	Peaks	0.0416667
TCCCAACAAGTAGATGAGA	0.207324	Other	0.208333
TCCCAACAAGTCAGGGAGA	0.351034	Peaks	0.208333
TCCCAACAAGTCATCGAGA	0.336901	Other	0.208333
TCCCAACAAGTCGGAGAGA	0.323644	Other	0.125
TCCCAACAAGTGAATGAGA	0.335865	Other	0.25
TCCCAACAAGTGGCAGAGA	0.0483756	Other	0.291667
TCCCAACAAGTGTAAGAGA	0.523022	Peaks	0.208333
TCCCAACAAGTTAAGGAGA	0.118471	Other	0.125
TCCCAACCAGTAATCGAGA	0.11961	Other	0.166667
TCCCAACCAGTAGGAGAGA	0.0629376	Other	0.166667
TCCCAACCAGTGAAGGAGA	0	Other	0.291667
TCCCAACGAGTAAATGAGA	0.599759	Peaks	0.208333
TCCCAACGAGTAACGGAGA	0.304075	Other	0.125
TCCCAACGAGTACAGGAGA	0.258968	Other	0.291667
TCCCAACGAGTAGACGAGA	0.2166	Other	0.375
TCCCAACGAGTCAAGGAGA	0.351905	Other	0.208333
TCCCAACGAGTGCAAGAGA	0.331513	Other	0.125
TCCCAACGAGTTAAAGAGA	0.278251	Other	0.125
TCCCAACTAGTCACAGAGA	0.207324	Other	0.125
TCCCAACTAGTGAAAGAGA	0.385853	Other	0.125
TCCCAAGAAGTCGACGAGA	0.349566	Peaks	0.166667
TCCCAAGAAGTGAAGGAGA	0.26156	Other	0.375
TCCCAAGAAGTGACCGAGA	0.221146	Other	0.0833333
TCCCAAGAAGTTACAGAGA	0.250882	Other	0.0416667
TCCCAAGCAGTAAGCGAGA	0.207324	Other	0.25
TCCCAAGCAGTGACAGAGA	0.431833	Other	0.333333
TCCCAAGGAGTAGAAGAGA	0.327083	Peaks	0.291667
TCCCAAGGAGTGAAAGAGA	0.212927	Other	0.333333
TCCCAATAAGTAATAGAGA	0.524676	Other	0.166667
TCCCAATAAGTCAGAGAGA	0.109811	Other	0.125
TCCCAATAAGTGACAGAGA	0.451234	Other	0.333333
TCCCAATCAGTGAAAGAGA	0.686406	Other	0.583333
TCCCAATGAGTAACAGAGA	0.190047	Other	0.0416667
TCCCACAAAGTACGGGAGA	0.101934	Other	0.208333
TCCCACAAAGTAGTAGAGA	0.1855	Other	0.125
TCCCACAAAGTATAGGAGA	0.306647	Other	0.125
TCCCACAAAGTATGAGAGA	0.370331	Peaks	0.125
TCCCACAAAGTCAGGGAGA	0.103662	Other	0.25
TCCCACAAAGTCGCCGAGA	0.43857	Peaks	0.0833333
TCCCACAAAGTGCAGGAGA	0.125365	Other	0.25
TCCCACAAAGTGCGAGAGA	0.495274	Peaks	0.291667
TCCCACAAAGTTGAAGAGA	0.553481	Peaks	0.291667
TCCCACACAGTACGCGAGA	0.238166	Other	0.125
TCCCACACAGTCCGAGAGA	0.599026	Peaks	0.0833333
TCCCACAGAGTACCCGAGA	0.222133	Peaks	0.166667
TCCCACAGAGTATAAGAGA	0.357801	Peaks	0.125
TCCCACAGAGTGAACGAGA	0.387368	Other	0.125
TCCCACAGAGTGCAAGAGA	0.342535	Other	0.208333
TCCCACAGAGTTAAAGAGA	0.207324	Other	0.0833333
TCCCACATAGTAAGAGAGA	0.265038	Other	0.25
TCCCACATAGTCACAGAGA	0.49573	Peaks	0.0833333
TCCCACCAAGTACGCGAGA	0.286595	Peaks	0.0416667
TCCCACCAAGTAGGAGAGA	0.28507	Other	0.125
TCCCACCAAGTCAATGAGA	0.943343	Peaks	0.0416667
TCCCACCAAGTCCGAGAGA	0.329834	Peaks	0.0416667
TCCCACCAAGTGAGAGAGA	0.23268	Other	0.333333
TCCCACCAAGTGGAAGAGA	0.349859	Other	0.333333
TCCCACCCAGTAGACGAGA	0.226552	Other	0.0833333
TCCCACCCAGTAGCAGAGA	0.382267	Other	0.0833333
TCCCACCCAGTCAGAGAGA	0.290593	Other	0.125
TCCCACCCAGTGACAGAGA	0.585385	Other	0.125
TCCCACCGAGTACACGAGA	0.315469	Peaks	0.0833333
TCCCACGAAGTAATAGAGA	0.37887	Peaks	0.0416667
TCCCACGGAGTAAACGAGA	0.288019	Other	0.125
TCCCACTCAGTCAAAGAGA	0.367065	Other	0.25
TCCCAGAAAGTACATGAGA	0.351215	Peaks	0.125
TCCCAGAAAGTACTAGAGA	0.310986	Other	0.0833333
TCCCAGAAAGTATCAGAGA	0.376197	Peaks	0.0833333
TCCCAGAAAGTCAATGAGA	0.289162	Other	0.208333
TCCCAGAAAGTCTAAGAGA	0.144314	Other	0.0833333
TCCCAGAAAGTTCAAGAGA	0.386679	Peaks	0.166667
TCCCAGACAGTACAGGAGA	0.117986	Other	0.166667
TCCCAGACAGTATAAGAGA	0.232691	Peaks	0.0416667
TCCCAGACAGTCAAGGAGA	0.33721	Other	0.166667
TCCCAGACAGTCAGAGAGA	0.168451	Other	0.166667
TCCCAGACAGTGACAGAGA	0.207324	Other	0.25
TCCCAGAGAGTAACCGAGA	0.619444	Peaks	0.416667
TCCCAGAGAGTAGAAGAGA	0.215148	Other	0.375
TCCCAGAGAGTGAAAGAGA	0.361013	Other	0.208333
TCCCAGATAGTAAACGAGA	0.403672	Other	0.166667
TCCCAGCAAGTAACGGAGA	0.210808	Other	0.25
TCCCAGCAAGTAGACGAGA	0.0773072	Other	0.25
TCCCAGCAAGTAGCAGAGA	0.197979	Other	0.25
TCCCAGCAAGTCAGAGAGA	0.211026	Other	0.166667
TCCCAGCAAGTGACAGAGA	0.222774	Peaks	0.0833333
TCCCAGCGAGTACAAGAGA	0.298028	Other	0.25
TCCCAGCGAGTCAAAGAGA	0.21509	Peaks	0.0416667
TCCCAGGAAGTCACAGAGA	0.187234	Other	0.125
TCCCATAAAGTCACCGAGA	0.288752	Other	0.0416667
TCCCATAAAGTGACAGAGA	0.0912225	Other	0.208333
TCCCATACAGTAACCGAGA	0.198685	Other	0.208333
TCCCATACAGTCAACGAGA	0.152613	Other	0.125
TCCCATACAGTGAAAGAGA	0.353421	Other	0.166667
TCCCATAGAGTAAACGAGA	0.333541	Other	0.166667
TCCCATCCAGTAAACGAGA	0.546581	Other	0.0416667
TCCCCAAAAGTAGATGAGA	0.0810315	Other	0.208333
TCCCCAAAAGTCCTAGAGA	0.524408	Peaks	0.166667
TCCCCAAAAGTGAGCGAGA	0.305206	Other	0.125
TCCCCAAAAGTGATAGAGA	0.365285	Other	0.25
TCCCCAAAAGTGTAAGAGA	0.264338	Other	0.25
TCCCCAAAAGTTAGAGAGA	0.113086	Other	0.125
TCCCCAAAAGTTCCAGAGA	0.365665	Peaks	0.0416667
TCCCCAACAGTAGAGGAGA	0.560423	Peaks	0.125
TCCCCAACAGTAGGAGAGA	0.207324	Peaks	0.166667
TCCCCAACAGTGAGAGAGA	0.344158	Peaks	0.0833333
TCCCCAACAGTGCACGAGA	0.221146	Other	0.166667
TCCCCAACAGTGGAAGAGA	0.190738	Other	0.166667
TCCCCAACAGTTACAGAGA	0.319035	Other	0.166667
TCCCCAAGAGTAAATGAGA	0.367975	Other	0.208333
TCCCCAAGAGTAACGGAGA	0.257326	Peaks	0.291667
TCCCCAAGAGTACCCGAGA	0.260615	Peaks	0.0416667
TCCCCAAGAGTACGAGAGA	0.169829	Other	0.208333
TCCCCAAGAGTAGACGAGA	0.169541	Other	0.291667
TCCCCAAGAGTATAAGAGA	0.301423	Peaks	0.166667
TCCCCACAAGTACATGAGA	0.183764	Other	0.166667
TCCCCACAAGTAGGAGAGA	0.322231	Other	0.166667
TCCCCACAAGTATCAGAGA	0.751722	Peaks	0.125
TCCCCACAAGTCGCAGAGA	0.179681	Other	0.208333
TCCCCACAAGTGCACGAGA	0.211311	Other	0.208333
TCCCCACAAGTGCCAGAGA	0.495039	Other	0.208333
TCCCCACAAGTTACAGAGA	0.244346	Other	0.0833333
TCCCCACCAGTACCCGAGA	0.403488	Peaks	0.0833333
TCCCCACCAGTTAAAGAGA	0.310986	Other	0.0833333
TCCCCACGAGTAAGAGAGA	0.215316	Other	0.0833333
TCCCCACGAGTACACGAGA	0.252579	Other	0.0833333
TCCCCACGAGTACCAGAGA	0.47536	Peaks	0.0833333
TCCCCACTAGTAACAGAGA	0.310986	Peaks	0.0833333
TCCCCAGAAGTACAGGAGA	0.134151	Other	0.208333
TCCCCAGAAGTCAAGGAGA	0.355412	Other	0.166667
TCCCCAGAAGTCCACGAGA	0.256187	Other	0.0416667
TCCCCATAAGTAGAAGAGA	0.443084	Other	0.25
TCCCCATCAGTAAACGAGA	0.221146	Other	0.0416667
TCCCCCAAAGTCGCAGAGA	0.395366	Other	0.0833333
TCCCCCAAAGTGAAGGAGA	0.103662	Other	0.166667
TCCCCCAAAGTGAGAGAGA	0.322766	Peaks	0.0416667
TCCCCCAAAGTGCCAGAGA	0.202141	Other	0.125
TCCCCCACAGTACGAGAGA	0.114574	Other	0.125
TCCCCCACAGTGACAGAGA	0.23922	Other	0.125
TCCCCCACAGTTAAAGAGA	0.333245	Other	0.208333
TCCCCCAGAGTAACCGAGA	0.621972	Peaks	0.0833333
TCCCCCATAGTACAAGAGA	0.399556	Other	0.0833333
TCCCCCCAAGTACGAGAGA	0.26261	Peaks	0.125
TCCCCCCAAGTAGACGAGA	0.232711	Other	0.0416667
TCCCCCCAAGTGCAAGAGA	0.607353	Peaks	0.208333
TCCCCCCGAGTAACAGAGA	0.199031	Other	0.208333
TCCCCCCGAGTACAAGAGA	0.207324	Other	0.0833333
TCCCCCGAAGTAACCGAGA	0.221332	Other	0.0833333
TCCCCCGAAGTACCAGAGA	0.207324	Other	0.0416667
TCCCCCGCAGTAAACGAGA	0.125109	Other	0.125
TCCCCGAAAGTAACGGAGA	0.301149	Peaks	0.0833333
TCCCCGAAAGTACAGGAGA	0.258895	Other	0.25
TCCCCGAAAGTATAAGAGA	0.408889	Other	0.333333
TCCCCGACAGTAACCGAGA	0.0705329	Other	0.208333
TCCCCGACAGTGAAAGAGA	0.348203	Peaks	0.166667
TCCCCGAGAGTAAACGAGA	0.400099	Peaks	0.125
TCCCCGCAAGTAAAGGAGA	0.207324	Other	0.125
TCCCCGCAAGTAAGAGAGA	0.390726	Peaks	0.166667
TCCCCGCAAGTACACGAGA	0.292287	Other	0.166667
TCCCCGCAAGTAGAAGAGA	0.207324	Other	0.166667
TCCCCTAAAGTAAAGGAGA	0.236842	Other	0.0833333
TCCCCTCAAGTCAAAGAGA	0.341718	Other	0.125
TCCCGAAAAGTAGGAGAGA	0.310986	Other	0.208333
TCCCGAAAAGTCAGCGAGA	0.0132334	Other	0.0833333
TCCCGAAAAGTCCCCGAGA	0.402452	Peaks	0.125
TCCCGAAAAGTGAGAGAGA	0.106073	Other	0.291667
TCCCGAACAGTAACGGAGA	0.570892	Peaks	0.208333
TCCCGAACAGTATAAGAGA	0.291077	Other	0.166667
TCCCGAACAGTCAAGGAGA	0.299468	Other	0.375
TCCCGAAGAGTAAAGGAGA	0.433496	Peaks	0.333333
TCCCGAAGAGTCCAAGAGA	0.431199	Peaks	0.0833333
TCCCGAATAGTACAAGAGA	0.257715	Other	0.125
TCCCGACAAGTAACGGAGA	0.162484	Other	0.125
TCCCGACAAGTACAGGAGA	0.207324	Other	0.25
TCCCGACCAGTAAGAGAGA	0.138216	Other	0.125
TCCCGAGAAGTAACCGAGA	0.189296	Other	0.125
TCCCGAGAAGTCACAGAGA	0.214598	Other	0.125
TCCCGAGAAGTGAAAGAGA	0.0858914	Other	0.5
TCCCGAGCAGTAACAGAGA	0.751549	Peaks	0.208333
TCCCGAGGAGTAAAAGAGA	0.486761	Peaks	0.0833333
TCCCGCAAAGTAAGCGAGA	0.114862	Other	0.375
TCCCGCACAGTCAACGAGA	0.236479	Other	0.25
TCCCGCAGAGTAACAGAGA	0.304183	Other	0.208333
TCCCGCGAAGTAAACGAGA	0.157394	Other	0.208333
TCCCGCGAAGTAACAGAGA	0.191238	Other	0.166667
TCCCGGAAAGTAAAGGAGA	0.377143	Other	0.208333
TCCCGGAAAGTAGAAGAGA	0.122268	Other	0.291667
TCCCGGAAAGTCACAGAGA	0.107696	Other	0.166667
TCCCGGACAGTAAACGAGA	0.207324	Other	0.166667
TCCCGGACAGTACAAGAGA	0.103662	Other	0.166667
TCCCGGCCAGTAAAAGAGA	0.193803	Other	0.25
TCCCTAAAAGTACAGGAGA	0.261555	Other	0.25
TCCCTAAAAGTACGAGAGA	0.207324	Other	0.125
TCCCTAAAAGTTAAAGAGA	0.260942	Other	0.0416667
TCCCTAACAGTAAAGGAGA	0.475092	Peaks	0.25
TCCCTAACAGTACCAGAGA	0.242945	Other	0.125
TCCCTAACAGTCAACGAGA	0.310423	Other	0.25
TCCCTAACAGTGAAAGAGA	0.575098	Other	0.5
TCCCTAAGAGTAAACGAGA	0.446339	Other	0.208333
TCCCTCAAAGTCAACGAGA	0.355859	Peaks	0.0416667
TCCCTCACAGTACAAGAGA	0.231715	Other	0.125
TCCCAAAAAGTAGGTGAGA	0.207324	Other	0.208333
TCCCAAAAAGTCATTGAGA	0.278661	Other	0.291667
TCCCAAAAAGTCTATGAGA	0.392264	Other	0.0833333
TCCCAAAAAGTGAGTGAGA	0.139545	Other	0.291667
TCCCAAAAAGTGCGGGAGA	0	Other	0.291667
TCCCAAAAAGTGCTCGAGA	0.19935	Other	0.166667
TCCCAAAAAGTGGATGAGA	0.37417	Peaks	0.25
TCCCAAAAAGTGTAGGAGA	0.262669	Other	0.333333
TCCCAAAAAGTGTGAGAGA	0.196958	Other	0.291667
TCCCAAAAAGTTACTGAGA	0.419469	Other	0.0833333
TCCCAAAAAGTTCCGGAGA	0.0327354	Other	0.125
TCCCAAACAGTACGTGAGA	0.253396	Other	0.291667
TCCCAAACAGTAGGGGAGA	0.380094	Peaks	0.416667
TCCCAAACAGTCCTCGAGA	0.390844	Other	0.208333
TCCCAAACAGTCTGAGAGA	0.579816	Other	0.166667
TCCCAAACAGTGAGGGAGA	0.343882	Other	0.291667
TCCCAAACAGTGGAGGAGA	0.431463	Other	0.375
TCCCAAACAGTGGGAGAGA	0.209023	Other	0.375
TCCCAAACAGTTACGGAGA	0.148582	Other	0.25
TCCCAAACAGTTAGCGAGA	0.160205	Other	0.0833333
TCCCAAACAGTTCGAGAGA	0.21234	Other	0.125
TCCCAAACAGTTTAAGAGA	0.61901	Peaks	0.208333
TCCCAAAGAGTACGGGAGA	0.0919757	Other	0.291667
TCCCAAAGAGTATAGGAGA	0.303864	Other	0.375
TCCCAAAGAGTATGAGAGA	0.21264	Other	0.208333
TCCCAAAGAGTCCATGAGA	0.436275	Other	0.208333
TCCCAAAGAGTCCTAGAGA	0.298847	Other	0.166667
TCCCAAAGAGTGCAGGAGA	0.187421	Other	0.458333
TCCCAAAGAGTGGACGAGA	0.218074	Other	0.291667
TCCCAAAGAGTTAAGGAGA	0.124394	Other	0.125
TCCCAAAGAGTTACCGAGA	0.28669	Other	0.0833333
TCCCAAATAGTAACTGAGA	0.0654707	Other	0.125
TCCCAAATAGTAAGGGAGA	0.31896	Other	0.166667
TCCCAAATAGTAATCGAGA	0.22146	Other	0.0833333
TCCCAAATAGTACGCGAGA	0.228435	Other	0.0833333
TCCCAAATAGTAGGAGAGA	0.235595	Other	0.125
TCCCAAATAGTGGAAGAGA	0.214478	Other	0.208333
TCCCAACAAGTACTGGAGA	0.205931	Other	0.208333
TCCCAACAAGTAGTCGAGA	0.153746	Other	0.125
TCCCAACAAGTATGCGAGA	0.234603	Other	0.25
TCCCAACAAGTCAGTGAGA	0.273584	Other	0.291667
TCCCAACAAGTCGCGGAGA	0.0424072	Other	0.0833333
TCCCAACAAGTGCCGGAGA	0.234121	Other	0.166667
TCCCAACAAGTGGAGGAGA	0.28245	Peaks	0.333333
TCCCAACAAGTGTCAGAGA	0.340772	Other	0.375
TCCCAACAAGTTCGAGAGA	0.128461	Other	0.0833333
TCCCAACAAGTTTAAGAGA	0.410329	Other	0.291667
TCCCAACCAGTAATGGAGA	0.713036	Peaks	0.333333
TCCCAACCAGTAGATGAGA	0.0140084	Other	0.208333
TCCCAACCAGTCCCGGAGA	0.11961	Peaks	0.0416667
TCCCAACCAGTCGGAGAGA	0.086385	Other	0.333333
TCCCAACCAGTCTCAGAGA	0.431102	Peaks	0.125
TCCCAACGAGTACATGAGA	0.311818	Other	0.416667
TCCCAACGAGTACGCGAGA	0.512994	Peaks	0.25
TCCCAACGAGTAGAGGAGA	0.259338	Other	0.333333
TCCCAACGAGTAGGAGAGA	0.167578	Other	0.333333
TCCCAACGAGTCCAGGAGA	0.135211	Other	0.25
TCCCAACGAGTCGACGAGA	0.696226	Other	0.291667
TCCCAACTAGTAAATGAGA	0.567142	Other	0.166667
TCCCAACTAGTAACGGAGA	0.300183	Other	0.166667
TCCCAACTAGTCGAAGAGA	0.267448	Other	0.125
TCCCAAGAAGTACTCGAGA	0.103662	Other	0.125
TCCCAAGAAGTATAGGAGA	0.262368	Other	0.208333
TCCCAAGAAGTGATAGAGA	0.393004	Other	0.333333
TCCCAAGAAGTGGCAGAGA	0.317465	Other	0.291667
TCCCAAGAAGTGTAAGAGA	0.181408	Other	0.291667
TCCCAAGAAGTTAGAGAGA	0.300074	Peaks	0.166667
TCCCAAGAAGTTGAAGAGA	0.154012	Other	0.125
TCCCAAGCAGTACTAGAGA	0.360024	Other	0.166667
TCCCAAGCAGTCCCCGAGA	0.32069	Peaks	0.0416667
TCCCAAGCAGTCCGAGAGA	0.254443	Other	0.166667
TCCCAAGCAGTGACCGAGA	0.232454	Other	0.166667
TCCCAAGCAGTTAACGAGA	0.28433	Other	0.0416667
TCCCAAGGAGTACAGGAGA	0.213404	Other	0.333333
TCCCAAGGAGTACGAGAGA	0.498246	Other	0.375
TCCCAAGGAGTATAAGAGA	0.28795	Other	0.25
TCCCAAGGAGTCCACGAGA	0.200876	Other	0.166667
TCCCAAGGAGTCGAAGAGA	0.224601	Other	0.375
TCCCAAGTAGTCACAGAGA	0.231246	Other	0.125
TCCCAATAAGTACATGAGA	0.0585189	Other	0.125
TCCCAATAAGTACGCGAGA	0.347868	Peaks	0.166667
TCCCAATAAGTATCAGAGA	0.0222133	Other	0.0833333
TCCCAATAAGTCCAGGAGA	0.278182	Other	0.166667
TCCCAATAAGTCGACGAGA	0.031896	Other	0.0416667
TCCCAATAAGTCGCAGAGA	0.161972	Other	0.208333
TCCCAATAAGTGGAAGAGA	0.285622	Other	0.375
TCCCAATAAGTTAACGAGA	0.0378448	Other	0.208333
TCCCAATAAGTTCAAGAGA	0.361938	Other	0.208333
TCCCAATCAGTAACGGAGA	0.802254	Peaks	0.25
TCCCAATCAGTAAGCGAGA	0.346956	Other	0.166667
TCCCAATCAGTAATAGAGA	0.529222	Other	0.208333
TCCCAATCAGTCGAAGAGA	0.333934	Other	0.291667
TCCCAATCAGTGAACGAGA	0.612732	Other	0.25
TCCCAATCAGTGACAGAGA	0.723457	Other	0.541667
TCCCAATGAGTAAAGGAGA	0.363801	Other	0.125
TCCCAATGAGTGAAAGAGA	0.451321	Other	0.375
TCCCACAAAGTAATTGAGA	0.270859	Other	0.0416667
TCCCACAAAGTAGGGGAGA	0.213325	Other	0.291667
TCCCACAAAGTCAGTGAGA	0.0709266	Other	0.25
TCCCACAAAGTCCTCGAGA	0.401935	Other	0.125
TCCCACAAAGTGGAGGAGA	0.12003	Other	0.25
TCCCACAAAGTGGCCGAGA	0.162532	Other	0.333333
TCCCACAAAGTGGGAGAGA	0.254825	Other	0.5
TCCCACAAAGTTAGCGAGA	0.334545	Peaks	0.208333
TCCCACAAAGTTTAAGAGA	0.298421	Other	0.166667
TCCCACACAGTATAGGAGA	0.310986	Peaks	0.25
TCCCACACAGTCGGAGAGA	0.332722	Other	0.125
TCCCACACAGTGCAGGAGA	0.235894	Other	0.208333
TCCCACACAGTGGCAGAGA	0.17277	Other	0.125
TCCCACAGAGTAACTGAGA	0.347536	Peaks	0.125
TCCCACAGAGTACGCGAGA	0.115594	Other	0.25
TCCCACAGAGTACTAGAGA	0.421652	Peaks	0.166667
TCCCACAGAGTAGCCGAGA	0.0299025	Other	0.25
TCCCACAGAGTCAATGAGA	0.487211	Peaks	0.291667
TCCCACAGAGTCCGAGAGA	0.282097	Other	0.125
TCCCACATAGTACGAGAGA	0.0086385	Other	0.166667
TCCCACATAGTGAACGAGA	0.411684	Peaks	0.25
TCCCACATAGTGCAAGAGA	0.368324	Other	0.333333
TCCCACCAAGTAAGTGAGA	0.147785	Other	0.0416667
TCCCACCAAGTAGCGGAGA	0.103662	Other	0.125
TCCCACCAAGTGATAGAGA	0.531404	Other	0.416667
TCCCACCAAGTGGCAGAGA	0.538466	Other	0.458333
TCCCACCCAGTATCAGAGA	0.199645	Other	0.166667
TCCCACCCAGTCAATGAGA	0.783224	Other	0.166667
TCCCACCGAGTACAGGAGA	0.219239	Other	0.166667
TCCCACCGAGTCAAGGAGA	0.328263	Other	0.125
TCCCACGAAGTAAGGGAGA	0.393916	Peaks	0.291667
TCCCACGAAGTACCGGAGA	0.0264236	Other	0.125
TCCCACGAAGTACTAGAGA	0.188476	Other	0.0833333
TCCCACGAAGTCAGCGAGA	0.44528	Peaks	0.0833333
TCCCACGAAGTGAAGGAGA	0.095688	Other	0.416667
TCCCACGAAGTGCCAGAGA	0.1855	Other	0.25
TCCCACGCAGTAACGGAGA	0.0155952	Other	0.125
TCCCACGCAGTGAACGAGA	0.325727	Other	0.208333
TCCCACGCAGTGACAGAGA	0.323321	Other	0.208333
TCCCACGCAGTGCAAGAGA	0.362736	Other	0.166667
TCCCACGGAGTAAAGGAGA	0.205251	Other	0.25
TCCCACGGAGTAAGAGAGA	0.179053	Other	0.291667
TCCCACGGAGTACCAGAGA	0.306479	Peaks	0.125
TCCCACTCAGTACACGAGA	0.212163	Other	0.0833333
TCCCACTCAGTCACAGAGA	0.279219	Other	0.125
TCCCAGAAAGTACCTGAGA	0	Other	0.208333
TCCCAGAAAGTAGGCGAGA	0.0682441	Other	0.291667
TCCCAGAAAGTCGGAGAGA	0.254139	Other	0.25
TCCCAGAAAGTGAATGAGA	0.21147	Other	0.333333
TCCCAGAAAGTGACGGAGA	0.0499113	Other	0.333333
TCCCAGAAAGTGATAGAGA	0.438342	Other	0.375
TCCCAGAAAGTGCCCGAGA	0.136397	Other	0.0833333
TCCCAGAAAGTGGCAGAGA	0.535317	Peaks	0.208333
TCCCAGACAGTACGCGAGA	0.168298	Other	0.166667
TCCCAGACAGTAGCCGAGA	0.103662	Other	0.166667
TCCCAGACAGTGGAAGAGA	0.107156	Other	0.25
TCCCAGACAGTTACAGAGA	0.203622	Other	0.125
TCCCAGACAGTTCAAGAGA	0.365285	Other	0.125
TCCCAGAGAGTAAATGAGA	0.0414648	Other	0.0833333
TCCCAGAGAGTACCCGAGA	0.21175	Other	0.416667
TCCCAGAGAGTAGACGAGA	0.216837	Other	0.291667
TCCCAGAGAGTAGCAGAGA	0.293709	Other	0.291667
TCCCAGAGAGTCAAGGAGA	0.617891	Peaks	0.25
TCCCAGAGAGTGCAAGAGA	0.468236	Peaks	0.375
TCCCAGATAGTAACCGAGA	0.601358	Other	0.208333
TCCCAGATAGTCAACGAGA	0.323944	Other	0.125
TCCCAGATAGTGAAAGAGA	0.365866	Other	0.333333
TCCCAGCAAGTAACTGAGA	0.213422	Other	0.208333
TCCCAGCAAGTAGGAGAGA	0.0659667	Other	0.208333
TCCCAGCAAGTATCAGAGA	0.269902	Other	0.166667
TCCCAGCAAGTCGACGAGA	0.109421	Other	0.166667
TCCCAGCAAGTGAAGGAGA	0.0240644	Other	0.375
TCCCAGCCAGTAAATGAGA	0.509054	Peaks	0.166667
TCCCAGCCAGTAACGGAGA	0.063349	Other	0.208333
TCCCAGCCAGTCAAGGAGA	0.403736	Other	0.333333
TCCCAGCCAGTCAGAGAGA	0.295975	Peaks	0.125
TCCCAGCCAGTCGAAGAGA	0.383367	Peaks	0.125
TCCCAGCCAGTGAACGAGA	0.123856	Other	0.125
TCCCAGCCAGTGCAAGAGA	0.474621	Peaks	0.166667
TCCCAGCGAGTAAAGGAGA	0.410006	Other	0.208333
TCCCAGCGAGTAACCGAGA	0.103662	Other	0.25
TCCCAGCGAGTAAGAGAGA	0.0794742	Other	0.333333
TCCCAGCGAGTAGAAGAGA	0.333845	Other	0.416667
TCCCAGCTAGTACAAGAGA	0.242242	Other	0.25
TCCCAGGAAGTAGACGAGA	0.186291	Other	0.25
TCCCAGGAAGTCGAAGAGA	0.240376	Other	0.166667
TCCCAGGAAGTGCAAGAGA	0.472958	Other	0.333333
TCCCAGGGAGTAAACGAGA	0.421911	Other	0.416667
TCCCAGGGAGTAACAGAGA	0.261148	Other	0.5
TCCCAGTAAGTAACCGAGA	0.0571405	Other	0.25
TCCCAGTAAGTACACGAGA	0.213339	Other	0.125
TCCCAGTGAGTAAAAGAGA	0.221687	Other	0.208333
TCCCATAAAGTACGCGAGA	0.120188	Other	0.125
TCCCATAAAGTAGAGGAGA	0.174456	Other	0.333333
TCCCATAAAGTCGCAGAGA	0.369775	Peaks	0.0416667
TCCCATAAAGTGCCAGAGA	0.0201565	Other	0.0833333
TCCCATAAAGTTCAAGAGA	0.224354	Other	0.25
TCCCATACAGTCACCGAGA	0.423741	Peaks	0.166667
TCCCATACAGTCGAAGAGA	0.240963	Other	0.166667
TCCCATCAAGTAACGGAGA	0.118471	Other	0.25
TCCCATCAAGTAGCAGAGA	0.207324	Other	0.125
TCCCATCAAGTATAAGAGA	0.103662	Other	0.166667
TCCCATCAAGTGCAAGAGA	0.315178	Other	0.166667
TCCCATGAAGTAAAGGAGA	0.24197	Other	0.208333
TCCCATGAAGTGAAAGAGA	0.138216	Other	0.208333
TCCCCAAAAGTAATTGAGA	0.337278	Peaks	0.0833333
TCCCCAAAAGTAGGGGAGA	0.257483	Peaks	0.333333
TCCCCAAAAGTCATGGAGA	0	Other	0.0416667
TCCCCAAAAGTTACGGAGA	0.153025	Peaks	0.0416667
TCCCCAAAAGTTCGAGAGA	0.11662	Other	0.125
TCCCCAACAGTACCTGAGA	0.427757	Other	0.125
TCCCCAACAGTAGCGGAGA	0.445137	Other	0.125
TCCCCAACAGTATCCGAGA	0.572061	Peaks	0.0833333
TCCCCAACAGTCAGGGAGA	0.313545	Peaks	0.125
TCCCCAACAGTGCCCGAGA	0.441104	Peaks	0.25
TCCCCAAGAGTAAGGGAGA	0.0853687	Other	0.416667
TCCCCAAGAGTAGGAGAGA	0.148564	Other	0.333333
TCCCCAAGAGTCACGGAGA	0.10199	Other	0.166667
TCCCCAAGAGTCCAGGAGA	0.132334	Other	0.0833333
TCCCCAAGAGTCGACGAGA	0.264091	Other	0.166667
TCCCCAATAGTAACGGAGA	0.218236	Other	0.125
TCCCCAATAGTAGACGAGA	0.29528	Other	0.291667
TCCCCAATAGTCCACGAGA	0.315698	Other	0.0416667
TCCCCAATAGTCGAAGAGA	0.346731	Peaks	0.0833333
TCCCCACAAGTATCCGAGA	0.296473	Other	0.0416667
TCCCCACAAGTCACTGAGA	0.310986	Other	0.0833333
TCCCCACAAGTCGCCGAGA	0.231715	Other	0.166667
TCCCCACAAGTCGGAGAGA	0.340761	Peaks	0.375
TCCCCACAAGTGATAGAGA	0.651799	Peaks	0.291667
TCCCCACAAGTGCAGGAGA	0.0479917	Other	0.125
TCCCCACAAGTGGACGAGA	0.154939	Other	0.25
TCCCCACAAGTTAAGGAGA	0.259663	Peaks	0.0833333
TCCCCACCAGTAATCGAGA	0.473528	Peaks	0.125
TCCCCACCAGTACCGGAGA	0.23508	Other	0.0416667
TCCCCACCAGTACTAGAGA	0.34554	Peaks	0.125
TCCCCACCAGTATCAGAGA	0.69721	Other	0.0833333
TCCCCACCAGTCAATGAGA	0.314688	Other	0.0416667
TCCCCACCAGTCACGGAGA	0.152141	Peaks	0.0416667
TCCCCACCAGTCCCCGAGA	0.393916	Other	0.0833333
TCCCCACCAGTGAAGGAGA	0.351113	Other	0.208333
TCCCCACCAGTGCCAGAGA	0.641919	Peaks	0.125
TCCCCACGAGTGAACGAGA	0.432762	Peaks	0.166667
TCCCCACGAGTTAAAGAGA	0.412976	Other	0.208333
TCCCCACTAGTCCAAGAGA	0.482434	Peaks	0.125
TCCCCAGAAGTACCGGAGA	0	Other	0.166667
TCCCCAGAAGTATACGAGA	0.537634	Peaks	0.208333
TCCCCAGAAGTGCCAGAGA	0.0747562	Other	0.291667
TCCCCAGAAGTGGAAGAGA	0.281368	Peaks	0.208333
TCCCCAGCAGTGACAGAGA	0.21147	Other	0.208333
TCCCCAGGAGTAAGAGAGA	0.380927	Peaks	0.333333
TCCCCAGGAGTACACGAGA	0.20976	Other	0.25
TCCCCAGGAGTGAAAGAGA	0.155767	Other	0.5
TCCCCATAAGTAACGGAGA	0.121955	Other	0.166667
TCCCCATAAGTAAGCGAGA	0.52999	Peaks	0.0833333
TCCCCATGAGTACAAGAGA	0.341081	Other	0.208333
TCCCCCAAAGTGACGGAGA	0.103662	Other	0.208333
TCCCCCAAAGTTAAGGAGA	0.195326	Other	0.125
TCCCCCAAAGTTGAAGAGA	0.163677	Other	0.125
TCCCCCACAGTAGAGGAGA	0	Other	0.125
TCCCCCAGAGTAATAGAGA	0.527649	Peaks	0.0416667
TCCCCCAGAGTAGACGAGA	0.20398	Other	0.166667
TCCCCCCAAGTACATGAGA	0.0821085	Other	0.0416667
TCCCCCCAAGTGCCAGAGA	0.414648	Other	0.25
TCCCCCCAAGTGGAAGAGA	0.319535	Other	0.0833333
TCCCCCCCAGTAAGCGAGA	0.291417	Peaks	0.0833333
TCCCCCCCAGTGCAAGAGA	0.378917	Other	0.125
TCCCCCCCAGTTAAAGAGA	0.310986	Other	0.208333
TCCCCCCGAGTAACCGAGA	0.310986	Other	0.25
TCCCCCCGAGTAAGAGAGA	0.500282	Peaks	0.166667
TCCCCCGAAGTAGCAGAGA	0.345904	Other	0.166667
TCCCCCGAAGTCAAGGAGA	0.210286	Other	0.125
TCCCCCGAAGTCAGAGAGA	0.179053	Other	0.0833333
TCCCCCGAAGTGAACGAGA	0.193026	Other	0.291667
TCCCCCTAAGTAACCGAGA	0.418299	Other	0.125
TCCCCGAAAGTAGCCGAGA	0.169068	Other	0.0833333
TCCCCGAAAGTCATAGAGA	0.451999	Peaks	0.0833333
TCCCCGAAAGTGACCGAGA	1.21428	Peaks	0.125
TCCCCGAAAGTTAACGAGA	0.151506	Other	0.125
TCCCCGACAGTAAATGAGA	0.1778	Other	0.0833333
TCCCCGACAGTACAGGAGA	0.290254	Other	0.291667
TCCCCGACAGTCGAAGAGA	0.18843	Other	0.0833333
TCCCCGAGAGTACACGAGA	0.262012	Other	0.208333
TCCCCGAGAGTAGAAGAGA	0.461042	Peaks	0.25
TCCCCGAGAGTCCAAGAGA	0.250008	Other	0.166667
TCCCCGAGAGTGAAAGAGA	0.288773	Other	0.291667
TCCCCGCAAGTAGACGAGA	0.369077	Other	0.291667
TCCCCGCAAGTAGCAGAGA	0.18947	Other	0.375
TCCCCGCAAGTCGAAGAGA	0.294144	Peaks	0.125
TCCCCGCAAGTTAAAGAGA	0.293709	Peaks	0.0833333
TCCCCGGAAGTGAAAGAGA	0.080626	Other	0.333333
TCCCCGTAAGTAAACGAGA	0.196958	Other	0.25
TCCCCGTAAGTAACAGAGA	0.254443	Other	0.166667
TCCCCTAAAGTACAGGAGA	0.0736546	Other	0.416667
TCCCCTACAGTAACCGAGA	0.51831	Peaks	0.125
TCCCCTACAGTACACGAGA	0.309505	Peaks	0.125
TCCCGAAAAGTACGGGAGA	0.268302	Other	0.333333
TCCCGAAAAGTCGGAGAGA	0.310986	Other	0.333333
TCCCGAAAAGTGACGGAGA	0.108878	Other	0.166667
TCCCGAAAAGTGCAGGAGA	0.260271	Other	0.291667
TCCCGAAAAGTGCGAGAGA	0.241878	Other	0.25
TCCCGAAAAGTGGACGAGA	0.161876	Other	0.25
TCCCGAAAAGTGTAAGAGA	0.299958	Other	0.333333
TCCCGAAAAGTTAGAGAGA	0.130731	Other	0.333333
TCCCGAACAGTCAATGAGA	0.347333	Other	0.166667
TCCCGAACAGTCAGCGAGA	0.145127	Other	0.0833333
TCCCGAACAGTCTAAGAGA	0.409712	Peaks	0.208333
TCCCGAACAGTGAAGGAGA	0.223272	Other	0.458333
TCCCGAACAGTGCACGAGA	0.169014	Other	0.25
TCCCGAACAGTTAACGAGA	0.0459854	Other	0.25
TCCCGAAGAGTAATAGAGA	0.193803	Other	0.166667
TCCCGAAGAGTACGAGAGA	0.448256	Other	0.291667
TCCCGAAGAGTATAAGAGA	0.222133	Other	0.208333
TCCCGAAGAGTGACAGAGA	0.470466	Other	0.333333
TCCCGAATAGTAAAGGAGA	0.347163	Other	0.416667
TCCCGAATAGTCACAGAGA	0.399697	Other	0.0833333
TCCCGACAAGTACCGGAGA	0.271547	Peaks	0.25
TCCCGACAAGTGAGAGAGA	0.32977	Other	0.208333
TCCCGACCAGTACGAGAGA	0.011518	Other	0.166667
TCCCGACCAGTCGAAGAGA	0.202612	Other	0.125
TCCCGACCAGTGACAGAGA	0.644185	Other	0.333333
TCCCGACGAGTAAAGGAGA	0.366146	Other	0.208333
TCCCGACTAGTCAAAGAGA	0.420746	Peaks	0.125
TCCCGAGAAGTAAGCGAGA	0.254774	Other	0.375
TCCCGAGAAGTAATAGAGA	0.442218	Peaks	0.0833333
TCCCGAGAAGTACGAGAGA	0.293709	Other	0.291667
TCCCGAGAAGTAGACGAGA	0.149734	Other	0.291667
TCCCGAGAAGTCAAGGAGA	0.509355	Peaks	0.291667
TCCCGAGAAGTCAGAGAGA	0.211831	Other	0.375
TCCCGAGCAGTAAAGGAGA	0.095369	Other	0.416667
TCCCGAGCAGTGAAAGAGA	0.754789	Peaks	0.458333
TCCCGAGGAGTAAACGAGA	0.275697	Other	0.25
TCCCGAGGAGTACAAGAGA	0.443532	Other	0.208333
TCCCGATAAGTAGAAGAGA	0.584523	Peaks	0.375
TCCCGATAAGTGAAAGAGA	0.450997	Other	0.333333
TCCCGATCAGTAACAGAGA	0.281128	Other	0.25
TCCCGCAAAGTAAGGGAGA	0.197545	Other	0.333333
TCCCGCAAAGTACGCGAGA	0.23552	Other	0.291667
TCCCGCAAAGTAGAGGAGA	0.247711	Other	0.375
TCCCGCAAAGTCGCAGAGA	0.053503	Other	0.125
TCCCGCAAAGTGGAAGAGA	0.281368	Other	0.375
TCCCGCACAGTAAGCGAGA	0.107808	Other	0.25
TCCCGCACAGTAATAGAGA	0.298098	Other	0.166667
TCCCGCACAGTACAGGAGA	0.481871	Peaks	0.208333
TCCCGCAGAGTAAAGGAGA	0.152444	Other	0.25
TCCCGCAGAGTACCAGAGA	0.32058	Peaks	0.125
TCCCGCAGAGTCAACGAGA	0.163467	Other	0.166667
TCCCGCAGAGTCACAGAGA	0.277495	Other	0.25
TCCCGCATAGTAACAGAGA	0.431911	Peaks	0.0416667
TCCCGCCAAGTACGAGAGA	0.207324	Other	0.208333
TCCCGCCAAGTATAAGAGA	0.263598	Other	0.0833333
TCCCGCCAAGTCAGAGAGA	0.200256	Other	0.125
TCCCGCCAAGTCGAAGAGA	0.259978	Other	0.208333
TCCCGCGAAGTAACCGAGA	0.210763	Other	0.333333
TCCCGCGAAGTGAAAGAGA	0.138216	Other	0.291667
TCCCGCTAAGTAACAGAGA	0.428848	Peaks	0.0833333
TCCCGCTAAGTACAAGAGA	0.227742	Other	0.25
TCCCGCTCAGTAAAAGAGA	0.426989	Other	0.166667
TCCCGGAAAGTAACGGAGA	0.0312406	Other	0.291667
TCCCGGAAAGTAAGCGAGA	0.0296177	Other	0.416667
TCCCGGAAAGTAGACGAGA	0.034554	Other	0.208333
TCCCGGAAAGTAGCAGAGA	0.071766	Other	0.208333
TCCCGGAAAGTATAAGAGA	0.184438	Other	0.166667
TCCCGGAAAGTCAAGGAGA	0.546517	Peaks	0.25
TCCCGGAAAGTGAACGAGA	0.255819	Other	0.25
TCCCGGAAAGTGACAGAGA	0.223381	Other	0.291667
TCCCGGACAGTAAAGGAGA	0.344524	Other	0.458333
TCCCGGACAGTAAGAGAGA	0.321696	Other	0.375
TCCCGGACAGTCACAGAGA	0.0967512	Other	0.333333
TCCCGGACAGTCCAAGAGA	0.377128	Peaks	0.125
TCCCGGCAAGTGAAAGAGA	0.196958	Other	0.25
TCCCGGCCAGTCAAAGAGA	0.406186	Other	0.166667
TCCCGGCGAGTAAAAGAGA	0.10086	Other	0.25
TCCCGGGAAGTAACAGAGA	0.348578	Peaks	0.291667
TCCCGGGAAGTCAAAGAGA	0.190047	Other	0.125
TCCCGTAAAGTCAACGAGA	0.310986	Other	0.208333
TCCCGTAGAGTAAAAGAGA	0.297641	Other	0.125
TCCCGTCAAGTAAACGAGA	0.226612	Other	0.125
TCCCGTCAAGTCAAAGAGA	0.269634	Other	0.166667
TCCCTAAAAGTAACTGAGA	0.464015	Peaks	0.166667
TCCCTAAAAGTAAGGGAGA	0.239856	Other	0.291667
TCCCTAAAAGTCCCCGAGA	0.27493	Other	0.0416667
TCCCTAAAAGTCTAAGAGA	0.290154	Other	0.166667
TCCCTAAAAGTGCACGAGA	0.261424	Peaks	0.0416667
TCCCTAAAAGTGGAAGAGA	0.103662	Other	0.541667
TCCCTAACAGTAACGGAGA	0.179053	Other	0.375
TCCCTAACAGTAATAGAGA	0.569043	Other	0.0833333
TCCCTAACAGTCAAGGAGA	0.363963	Other	0.166667
TCCCTAACAGTCCACGAGA	0.204666	Other	0.125
TCCCTAACAGTGACAGAGA	0.558873	Other	0.208333
TCCCTAAGAGTACACGAGA	0.166487	Other	0.125
TCCCTAAGAGTACCAGAGA	0.429457	Other	0.25
TCCCTACAAGTACAGGAGA	0.248663	Other	0.125
TCCCTACCAGTAAGAGAGA	0.245482	Other	0.125
TCCCTACCAGTGAAAGAGA	0.414648	Other	0.291667
TCCCTAGAAGTAAGAGAGA	0.0950235	Other	0.125
TCCCTAGCAGTACAAGAGA	0.0777465	Other	0.0833333
TCCCTAGCAGTCAAAGAGA	0.295407	Other	0.208333
TCCCTATAAGTCAAAGAGA	0.663437	Peaks	0.125
TCCCTCAAAGTACAGGAGA	0.228387	Other	0.333333
TCCCTCAAAGTGCAAGAGA	0.537492	Peaks	0.0833333
TCCCTCACAGTAACCGAGA	0.375775	Peaks	0.0416667
TCCCTCACAGTCAACGAGA	0.353968	Other	0.208333
TCCCTCACAGTGAAAGAGA	0.251751	Other	0.416667
TCCCTCCAAGTCCAAGAGA	0.622393	Peaks	0.0416667
TCCCTCTAAGTAAAAGAGA	0.18308	Other	0.0833333
TCCCTGCAAGTCAAAGAGA	0.0554055	Other	0.0833333
TCCCTTAAAGTAACAGAGA	0.142535	Other	0.0833333
TCCCTTCAAGTAAAAGAGA	0.00634665	Other	0.208333
TCCCAAAAAGTCTTCGAGA	0.286388	Other	0.125
TCCCAAAAAGTGGGGGAGA	0.126047	Other	0.583333
TCCCAAAAAGTTCGGGAGA	0.566431	Peaks	0.333333
TCCCAAAAAGTTGCGGAGA	0.455633	Other	0.25
TCCCAAAAAGTTGGCGAGA	0.309433	Other	0.333333
TCCCAAAAAGTTGTAGAGA	0.458237	Peaks	0.291667
TCCCAAACAGTAGTGGAGA	0.157688	Other	0.208333
TCCCAAACAGTCCGTGAGA	0.424427	Peaks	0.0833333
TCCCAAACAGTCGGGGAGA	0.274021	Other	0.333333
TCCCAAACAGTCGTCGAGA	0.256995	Other	0.166667
TCCCAAACAGTCTATGAGA	0.433159	Peaks	0.125
TCCCAAACAGTGGCGGAGA	0.277405	Other	0.416667
TCCCAAACAGTGGGCGAGA	0.409826	Peaks	0.25
TCCCAAACAGTGGTAGAGA	0.44304	Other	0.5
TCCCAAACAGTTACTGAGA	0.276159	Other	0.166667
TCCCAAACAGTTGAGGAGA	0.1372	Other	0.291667
TCCCAAAGAGTAATTGAGA	0.103662	Other	0.166667
TCCCAAAGAGTACGTGAGA	0.206629	Other	0.208333
TCCCAAAGAGTAGGGGAGA	0.124684	Other	0.666667
TCCCAAAGAGTATATGAGA	0.113535	Other	0.166667
TCCCAAAGAGTATCGGAGA	0.0177706	Other	0.208333
TCCCAAAGAGTCAGTGAGA	0.260807	Other	0.333333
TCCCAAAGAGTCCTCGAGA	0.426229	Peaks	0.291667
TCCCAAAGAGTCGTAGAGA	0.191268	Other	0.375
TCCCAAAGAGTGCATGAGA	0.207324	Other	0.291667
TCCCAAAGAGTGCCGGAGA	0.168451	Other	0.208333
TCCCAAAGAGTGGAGGAGA	0.388204	Other	0.5
TCCCAAAGAGTGGGAGAGA	0.229886	Other	0.666667
TCCCAAAGAGTGTACGAGA	0.13338	Other	0.291667
TCCCAAATAGTAAGTGAGA	0.202581	Other	0.333333
TCCCAAATAGTCTACGAGA	0.297774	Other	0.125
TCCCAAATAGTTAAGGAGA	0.285856	Other	0.25
TCCCAAATAGTTGAAGAGA	0.277183	Other	0.166667
TCCCAACAAGTATCTGAGA	0.111636	Other	0.166667
TCCCAACAAGTCATTGAGA	0.0353529	Other	0.291667
TCCCAACAAGTGAGTGAGA	0.420314	Other	0.5
TCCCAACAAGTGCGGGAGA	0.6594	Peaks	0.208333
TCCCAACAAGTGGATGAGA	0.24338	Other	0.416667
TCCCAACAAGTGTAGGAGA	0.197292	Other	0.375
TCCCAACAAGTTCATGAGA	0.194885	Other	0.166667
TCCCAACCAGTACGTGAGA	0.207324	Other	0.125
TCCCAACCAGTACTGGAGA	0.0853687	Other	0.125
TCCCAACCAGTATCGGAGA	0.0725634	Other	0.0833333
TCCCAACCAGTCATGGAGA	0.159143	Other	0.25
TCCCAACCAGTCTGAGAGA	0.348304	Other	0.166667
TCCCAACCAGTGACTGAGA	0.269521	Other	0.166667
TCCCAACCAGTGCGCGAGA	0.160205	Other	0.125
TCCCAACCAGTGGGAGAGA	0.516442	Peaks	0.458333
TCCCAACCAGTTCAGGAGA	0.169829	Other	0.0833333
TCCCAACCAGTTCCCGAGA	0.380094	Other	0.0416667
TCCCAACGAGTAATGGAGA	0.395255	Other	0.25
TCCCAACGAGTACTCGAGA	0.204362	Other	0.333333
TCCCAACGAGTAGGCGAGA	0.139407	Other	0.5
TCCCAACGAGTAGTAGAGA	0.305992	Peaks	0.208333
TCCCAACGAGTATAGGAGA	0.0801024	Other	0.416667
TCCCAACGAGTCCTAGAGA	0.407364	Peaks	0.0833333
TCCCAACGAGTGAATGAGA	0.162897	Other	0.208333
TCCCAACGAGTGAGCGAGA	0.301088	Other	0.208333
TCCCAACGAGTGGACGAGA	0.155272	Other	0.458333
TCCCAACTAGTAAGGGAGA	0.238737	Other	0.166667
TCCCAACTAGTCATAGAGA	0.396917	Other	0.208333
TCCCAACTAGTCCAGGAGA	0.361938	Peaks	0.166667
TCCCAACTAGTCGACGAGA	0.701343	Peaks	0.208333
TCCCAACTAGTGAGAGAGA	0.103662	Other	0.291667
TCCCAACTAGTGCACGAGA	0.328293	Other	0.208333
TCCCAAGAAGTATCGGAGA	0.138843	Other	0.416667
TCCCAAGAAGTATGCGAGA	0.135211	Other	0.25
TCCCAAGAAGTCGATGAGA	0	Other	0.125
TCCCAAGAAGTCGGCGAGA	0.0930842	Other	0.25
TCCCAAGAAGTCGTAGAGA	0.264778	Peaks	0.166667
TCCCAAGAAGTGAGGGAGA	0.051831	Other	0.375
TCCCAAGAAGTGCGCGAGA	0.257855	Peaks	0.166667
TCCCAAGAAGTGTACGAGA	0.181461	Other	0.291667
TCCCAAGAAGTTAGCGAGA	0.103662	Other	0.208333
TCCCAAGCAGTAAGTGAGA	0.165988	Other	0.208333
TCCCAAGCAGTGAATGAGA	0.218048	Other	0.291667
TCCCAAGCAGTGATAGAGA	0.504934	Other	0.541667
TCCCAAGCAGTGCAGGAGA	0.241878	Other	0.333333
TCCCAAGCAGTGCCCGAGA	0.183189	Other	0.208333
TCCCAAGCAGTGCGAGAGA	0.221332	Other	0.25
TCCCAAGGAGTAAGGGAGA	0.324682	Peaks	0.375
TCCCAAGGAGTAATCGAGA	0.103662	Other	0.125
TCCCAAGGAGTACATGAGA	0.201868	Other	0.25
TCCCAAGGAGTACTAGAGA	0.265831	Other	0.25
TCCCAAGGAGTAGGAGAGA	0.119368	Other	0.625
TCCCAAGGAGTCAGCGAGA	0.103662	Other	0.125
TCCCAAGGAGTGAAGGAGA	0.0263023	Other	0.625
TCCCAAGGAGTGGAAGAGA	0.322504	Other	0.458333
TCCCAAGGAGTTAACGAGA	0.423584	Other	0.25
TCCCAAGTAGTAAATGAGA	0.193197	Other	0.166667
TCCCAAGTAGTACAGGAGA	0.159648	Other	0.333333
TCCCAAGTAGTCCACGAGA	0.138812	Other	0.208333
TCCCAAGTAGTGAACGAGA	0.1123	Other	0.208333
TCCCAAGTAGTGCAAGAGA	0.348727	Other	0.291667
TCCCAATAAGTAAGTGAGA	0.310986	Other	0.0416667
TCCCAATAAGTAATGGAGA	0.352243	Other	0.25
TCCCAATAAGTAGGCGAGA	0.252456	Other	0.166667
TCCCAATAAGTAGTAGAGA	0.34997	Other	0.291667
TCCCAATAAGTATAGGAGA	0.395572	Other	0.25
TCCCAATAAGTCATCGAGA	0.399903	Other	0.333333
TCCCAATAAGTGAATGAGA	0.403064	Other	0.375
TCCCAATAAGTGGCAGAGA	0.320254	Other	0.583333
TCCCAATAAGTGTAAGAGA	0.209982	Other	0.5
TCCCAATAAGTTAGAGAGA	0.086385	Other	0.208333
TCCCAATAAGTTCACGAGA	0.356523	Other	0.25
TCCCAATCAGTAACTGAGA	0.277666	Other	0.125
TCCCAATCAGTACATGAGA	0.281191	Other	0.166667
TCCCAATCAGTAGCCGAGA	0.307734	Other	0.0833333
TCCCAATCAGTAGGAGAGA	0.185111	Other	0.291667
TCCCAATCAGTCCAGGAGA	0.51377	Peaks	0.291667
TCCCAATCAGTCGCAGAGA	0.268182	Other	0.25
TCCCAATCAGTGAAGGAGA	0.671211	Other	0.458333
TCCCAATCAGTGAGAGAGA	0.538025	Other	0.333333
TCCCAATGAGTAAGCGAGA	0.436665	Peaks	0.208333
TCCCAATGAGTCGAAGAGA	0.290254	Other	0.125
TCCCAATGAGTGACAGAGA	0.513803	Other	0.541667
TCCCAATGAGTGCAAGAGA	0.309366	Other	0.375
TCCCAATTAGTAAAGGAGA	0.466597	Other	0.333333
TCCCAATTAGTAACCGAGA	0.458967	Other	0.166667
TCCCAATTAGTCACAGAGA	0.357995	Other	0.208333
TCCCACAAAGTCATTGAGA	0.329711	Other	0.208333
TCCCACAAAGTCGGGGAGA	0.207324	Other	0.375
TCCCACAAAGTGCCTGAGA	0.126075	Other	0.0833333
TCCCACAAAGTGCGGGAGA	0.452689	Other	0.333333
TCCCACAAAGTGGCGGAGA	0.306351	Other	0.416667
TCCCACAAAGTGTCCGAGA	0.307754	Other	0.166667
TCCCACAAAGTGTGAGAGA	0.170302	Other	0.333333
TCCCACAAAGTTAGGGAGA	0.31839	Other	0.333333
TCCCACAAAGTTGGAGAGA	0.358026	Other	0.333333
TCCCACACAGTAGGGGAGA	0.217601	Other	0.458333
TCCCACACAGTATATGAGA	0.207324	Other	0.125
TCCCACACAGTCCTCGAGA	0.417207	Other	0.125
TCCCACACAGTTCAGGAGA	0.205251	Other	0.125
TCCCACACAGTTGCAGAGA	0.333411	Peaks	0.0416667
TCCCACAGAGTAATGGAGA	0.107981	Other	0.166667
TCCCACAGAGTAGATGAGA	0.171268	Other	0.125
TCCCACAGAGTAGGCGAGA	0.169133	Other	0.291667
TCCCACAGAGTCAGGGAGA	0.271116	Other	0.25
TCCCACAGAGTGAATGAGA	0.382311	Other	0.25
TCCCACAGAGTGACGGAGA	0.0886385	Other	0.375
TCCCACAGAGTGCGAGAGA	0.222638	Other	0.375
TCCCACAGAGTGGCAGAGA	0.347808	Other	0.333333
TCCCACAGAGTTCACGAGA	0.328263	Other	0.0833333
TCCCACATAGTAGAGGAGA	0.163333	Other	0.208333
TCCCACATAGTAGGAGAGA	0.209916	Other	0.25
TCCCACATAGTCAATGAGA	0.47286	Other	0.208333
TCCCACATAGTCCAGGAGA	0.22391	Other	0.166667
TCCCACATAGTGAAGGAGA	0.226782	Other	0.291667
TCCCACATAGTGACCGAGA	0.223272	Other	0.166667
TCCCACATAGTGCACGAGA	0.193502	Other	0.208333
TCCCACATAGTTACAGAGA	0.109421	Other	0.0416667
TCCCACCAAGTCCCTGAGA	0.386408	Other	0.166667
TCCCACCAAGTCCGGGAGA	0.20303	Other	0.125
TCCCACCAAGTCGGCGAGA	0.112547	Peaks	0.0416667
TCCCACCAAGTCTAGGAGA	0.232262	Other	0.0833333
TCCCACCAAGTGACTGAGA	0.498662	Peaks	0.0416667
TCCCACCAAGTGAGGGAGA	0.323787	Other	0.25
TCCCACCAAGTGATCGAGA	0.313788	Other	0.208333
TCCCACCAAGTGGGAGAGA	0.111341	Other	0.583333
TCCCACCAAGTGTCAGAGA	0.326076	Other	0.25
TCCCACCAAGTTACGGAGA	0.268466	Peaks	0.0416667
TCCCACCAAGTTGACGAGA	0.306234	Peaks	0.0833333
TCCCACCCAGTACCTGAGA	0.241878	Other	0.0833333
TCCCACCCAGTACTCGAGA	0.193948	Other	0.0416667
TCCCACCCAGTCAGGGAGA	0.301942	Other	0.25
TCCCACCCAGTCGGAGAGA	0.207324	Other	0.125
TCCCACCCAGTCTCAGAGA	0.340831	Other	0.125
TCCCACCCAGTGCGAGAGA	0.305846	Other	0.0416667
TCCCACCCAGTGGACGAGA	0.339211	Other	0.25
TCCCACCCAGTGGCAGAGA	0.507611	Other	0.458333
TCCCACCCAGTGTAAGAGA	0.312493	Other	0.0416667
TCCCACCCAGTTAAGGAGA	0.329442	Peaks	0.125
TCCCACCGAGTATCAGAGA	0.277448	Peaks	0.0833333
TCCCACCGAGTCGCAGAGA	0.396963	Other	0.166667
TCCCACCGAGTGAGAGAGA	0.430318	Other	0.333333
TCCCACCGAGTTAACGAGA	0.558873	Other	0.166667
TCCCACCTAGTCGAAGAGA	0.292228	Other	0.166667
TCCCACGAAGTAGATGAGA	0.131443	Other	0.166667
TCCCACGAAGTAGCGGAGA	0.192201	Other	0.333333
TCCCACGAAGTAGGCGAGA	0.0447169	Other	0.25
TCCCACGAAGTATCCGAGA	0.270262	Peaks	0.0833333
TCCCACGAAGTGACGGAGA	0.181631	Other	0.25
TCCCACGAAGTGCAGGAGA	0.0354633	Other	0.291667
TCCCACGAAGTGCGAGAGA	0.0666398	Other	0.291667
TCCCACGAAGTTAAGGAGA	0.448374	Peaks	0.25
TCCCACGAAGTTCCAGAGA	0.318665	Peaks	0.208333
TCCCACGAAGTTGAAGAGA	0.0581518	Other	0.166667
TCCCACGCAGTACTAGAGA	0.394903	Peaks	0.0833333
TCCCACGGAGTAGCAGAGA	0.0378979	Other	0.25
TCCCACGGAGTATAAGAGA	0.313857	Other	0.125
TCCCACGGAGTCACCGAGA	0.2047	Other	0.208333
TCCCACGGAGTCGAAGAGA	0.18726	Other	0.208333
TCCCACGGAGTGACAGAGA	0.432676	Other	0.25
TCCCACGTAGTCAACGAGA	0.60442	Peaks	0.208333
TCCCACTAAGTAGAGGAGA	0.41292	Peaks	0.25
TCCCACTAAGTGAAGGAGA	0.307981	Other	0.291667
TCCCACTAAGTGAGAGAGA	0.360657	Other	0.375
TCCCACTAAGTGCCAGAGA	0.210465	Other	0.25
TCCCACTCAGTCAAGGAGA	0.439055	Other	0.25
TCCCACTGAGTCACAGAGA	0.146942	Other	0.291667
TCCCAGAAAGTAGCTGAGA	0.0993024	Other	0.125
TCCCAGAAAGTAGTCGAGA	0.213659	Other	0.208333
TCCCAGAAAGTCAGTGAGA	0.298206	Other	0.291667
TCCCAGAAAGTCCCTGAGA	0.307147	Other	0.0833333
TCCCAGAAAGTCGGCGAGA	0.17277	Other	0.25
TCCCAGAAAGTCTAGGAGA	0.156551	Other	0.291667
TCCCAGAAAGTGACTGAGA	0.0440563	Other	0.208333
TCCCAGAAAGTGAGGGAGA	0.253638	Other	0.458333
TCCCAGAAAGTTAATGAGA	0.563383	Other	0.208333
TCCCAGACAGTACTCGAGA	0.443848	Other	0.25
TCCCAGACAGTCATCGAGA	0.367931	Other	0.0833333
TCCCAGACAGTGATAGAGA	0.384159	Other	0.291667
TCCCAGACAGTGCGAGAGA	0.21925	Other	0.208333
TCCCAGACAGTGGACGAGA	0.23969	Other	0.25
TCCCAGACAGTTCACGAGA	0.150781	Other	0.125
TCCCAGAGAGTACATGAGA	0.30553	Other	0.291667
TCCCAGAGAGTACGCGAGA	0.248891	Other	0.291667
TCCCAGAGAGTACTAGAGA	0.336248	Other	0.333333
TCCCAGAGAGTAGCCGAGA	0.386012	Other	0.458333
TCCCAGAGAGTATACGAGA	0.204856	Other	0.208333
TCCCAGAGAGTCACGGAGA	0.23445	Other	0.25
TCCCAGAGAGTCCCCGAGA	0	Other	0.0833333
TCCCAGAGAGTGGAAGAGA	0.148089	Other	0.708333
TCCCAGATAGTAAGCGAGA	0.171292	Other	0.416667
TCCCAGATAGTACGAGAGA	0.165243	Other	0.25
TCCCAGATAGTCAGAGAGA	0.24846	Other	0.333333
TCCCAGATAGTCGAAGAGA	0.11518	Other	0.125
TCCCAGATAGTGCAAGAGA	0.107981	Other	0.291667
TCCCAGCAAGTACGGGAGA	0.360932	Other	0.375
TCCCAGCAAGTACTCGAGA	0.594329	Peaks	0.25
TCCCAGCAAGTCAGGGAGA	0.216748	Other	0.375
TCCCAGCAAGTCCATGAGA	0.229859	Other	0.125
TCCCAGCAAGTCGAGGAGA	0.446182	Peaks	0.333333
TCCCAGCAAGTGATAGAGA	0.167454	Other	0.333333
TCCCAGCAAGTGGACGAGA	0.238701	Other	0.291667
TCCCAGCAAGTTAAGGAGA	0.172899	Other	0.25
TCCCAGCAAGTTAGAGAGA	0.529689	Other	0.333333
TCCCAGCCAGTAACTGAGA	0.370221	Other	0.166667
TCCCAGCCAGTACATGAGA	0.310986	Other	0.166667
TCCCAGCCAGTACGCGAGA	0.0225352	Other	0.291667
TCCCAGCCAGTCACGGAGA	0.203869	Other	0.166667
TCCCAGCCAGTCGCAGAGA	0.300994	Other	0.0416667
TCCCAGCCAGTCTAAGAGA	0.257631	Other	0.0833333
TCCCAGCCAGTGAAGGAGA	0.209948	Other	0.333333
TCCCAGCGAGTAACGGAGA	0.103662	Other	0.333333
TCCCAGCGAGTAGACGAGA	1.03052	Peaks	0.458333
TCCCAGCGAGTGCAAGAGA	0.364298	Other	0.5
TCCCAGCTAGTAAGAGAGA	0.254139	Other	0.25
TCCCAGCTAGTGAAAGAGA	0.441059	Other	0.416667
TCCCAGGAAGTAACTGAGA	0.188127	Other	0.0416667
TCCCAGGAAGTAAGGGAGA	0.14733	Other	0.541667
TCCCAGGAAGTCACGGAGA	0.259155	Other	0.375
TCCCAGGAAGTCAGCGAGA	0.38069	Other	0.166667
TCCCAGGAAGTGAGAGAGA	0.221129	Other	0.416667
TCCCAGGAAGTGCACGAGA	0.27493	Other	0.25
TCCCAGGAAGTTAACGAGA	0.0910203	Other	0.166667
TCCCAGGCAGTAAATGAGA	0.121265	Other	0.166667
TCCCAGGCAGTAACGGAGA	0.255583	Other	0.291667
TCCCAGGCAGTACAGGAGA	0.0567673	Other	0.291667
TCCCAGGCAGTACCCGAGA	0.223272	Other	0.208333
TCCCAGGCAGTACGAGAGA	0.185877	Other	0.166667
TCCCAGGCAGTAGCAGAGA	0.355412	Other	0.0416667
TCCCAGGCAGTCAAGGAGA	0.288451	Other	0.375
TCCCAGGGAGTAAAGGAGA	0.188038	Other	0.375
TCCCAGGGAGTAACCGAGA	0.201868	Other	0.375
TCCCAGGGAGTAAGAGAGA	0.255826	Other	0.583333
TCCCAGGGAGTACACGAGA	0.0214473	Other	0.291667
TCCCAGGGAGTACCAGAGA	0.243697	Other	0.333333
TCCCAGGGAGTAGAAGAGA	0.277603	Other	0.458333
TCCCAGGGAGTCACAGAGA	0.214235	Other	0.416667
TCCCAGGGAGTCCAAGAGA	0.186144	Other	0.166667
TCCCAGGTAGTAACAGAGA	0.37555	Other	0.166667
TCCCAGTAAGTAACGGAGA	0.120116	Other	0.25
TCCCAGTAAGTACCCGAGA	0.355749	Peaks	0.375
TCCCAGTAAGTAGCAGAGA	0.334038	Other	0.375
TCCCAGTAAGTCAGAGAGA	0.0659667	Other	0.25
TCCCAGTAAGTTAAAGAGA	0.328337	Peaks	0.0416667
TCCCAGTCAGTAACCGAGA	0.410946	Other	0.25
TCCCAGTCAGTGAAAGAGA	0.619548	Other	0.166667
TCCCAGTGAGTCAAAGAGA	0.186592	Other	0.291667
TCCCATAAAGTACGGGAGA	0.263867	Other	0.333333
TCCCATAAAGTAGCGGAGA	0.15367	Other	0.25
TCCCATAAAGTATAGGAGA	0.128451	Other	0.291667
TCCCATAAAGTCAGGGAGA	0.157746	Other	0.333333
TCCCATAAAGTCGAGGAGA	0.277278	Peaks	0.208333
TCCCATAAAGTGACGGAGA	0.305372	Peaks	0.25
TCCCATAAAGTGCAGGAGA	0.244631	Other	0.291667
TCCCATACAGTAACTGAGA	0.277351	Peaks	0.0833333
TCCCATACAGTCAGCGAGA	0.186685	Other	0.166667
TCCCATACAGTCTAAGAGA	0.158472	Other	0.125
TCCCATACAGTGAAGGAGA	0.183402	Other	0.208333
TCCCATAGAGTAATAGAGA	0.1979	Other	0.208333
TCCCATAGAGTAGACGAGA	0.309475	Other	0.208333
TCCCATAGAGTCAAGGAGA	0.364545	Other	0.25
TCCCATAGAGTGAACGAGA	0.295038	Other	0.208333
TCCCATCAAGTACCGGAGA	0.151233	Other	0.166667
TCCCATCAAGTGACCGAGA	0.297732	Other	0.208333
TCCCATCAAGTTACAGAGA	0.257843	Peaks	0.0416667
TCCCATCAAGTTCAAGAGA	0.468324	Peaks	0.291667
TCCCATCCAGTATAAGAGA	0.298028	Other	0.166667
TCCCATCCAGTCAAGGAGA	0.59463	Peaks	0.125
TCCCATCCAGTGACAGAGA	0.612363	Other	0.208333
TCCCATCGAGTAAAGGAGA	0.0791105	Other	0.125
TCCCATCGAGTAAGAGAGA	0.347268	Other	0.291667
TCCCATCGAGTCACAGAGA	0.341159	Other	0.125
TCCCATCGAGTCCAAGAGA	0.22908	Other	0.0833333
TCCCATGAAGTAACGGAGA	0.0402053	Other	0.25
TCCCATGAAGTAGACGAGA	0.259155	Peaks	0.25
TCCCATGAAGTATAAGAGA	0.166761	Other	0.208333
TCCCATGAAGTCAGAGAGA	0.230595	Other	0.25
TCCCATGAAGTTAAAGAGA	0.0450704	Other	0.166667
TCCCATGCAGTACACGAGA	0.221622	Other	0.125
TCCCATGCAGTCCAAGAGA	0.286267	Other	0.125
TCCCATGGAGTAAACGAGA	0.441072	Peaks	0.25
TCCCATGGAGTAACAGAGA	0.233454	Other	0.333333
TCCCATGGAGTACAAGAGA	0.26179	Other	0.125
TCCCATTCAGTCAAAGAGA	0.307868	Other	0.166667
TCCCCAAAAGTCGTCGAGA	0.211555	Other	0.125
TCCCCAAAAGTGAGTGAGA	0.131305	Other	0.208333
TCCCCAAAAGTGGATGAGA	0.232005	Other	0.333333
TCCCCAAAAGTGGTAGAGA	0.237723	Other	0.416667
TCCCCAAAAGTGTCCGAGA	0.302044	Other	0.0416667
TCCCCAAAAGTGTGAGAGA	0.127799	Other	0.291667
TCCCCAACAGTAATTGAGA	0.306839	Other	0.166667
TCCCCAACAGTATATGAGA	0.434069	Peaks	0.166667
TCCCCAACAGTCGCGGAGA	0.103662	Other	0.0833333
TCCCCAACAGTGGCCGAGA	0.103662	Other	0.0833333
TCCCCAACAGTTATAGAGA	0.245169	Other	0.25
TCCCCAAGAGTAAGTGAGA	0.332433	Other	0.166667
TCCCCAAGAGTAGATGAGA	0.738592	Peaks	0.291667
TCCCCAAGAGTATAGGAGA	0.0764768	Other	0.375
TCCCCAAGAGTCAGGGAGA	0.194366	Other	0.333333
TCCCCAAGAGTCCTAGAGA	0.266559	Other	0.291667
TCCCCAAGAGTGATAGAGA	0.456331	Other	0.291667
TCCCCAAGAGTGCGAGAGA	0.418925	Peaks	0.375
TCCCCAAGAGTTAAGGAGA	0.199891	Other	0.166667
TCCCCAATAGTAAGGGAGA	0.521359	Other	0.416667
TCCCCAATAGTAGAGGAGA	0.370221	Other	0.291667
TCCCCAATAGTTAACGAGA	0	Other	0.0833333
TCCCCACAAGTACGTGAGA	0.198798	Other	0.166667
TCCCCACAAGTAGGGGAGA	0.171707	Other	0.458333
TCCCCACAAGTCCTCGAGA	0.561502	Peaks	0.25
TCCCCACAAGTCTGAGAGA	0.299391	Other	0.125
TCCCCACAAGTGAGGGAGA	0.955795	Peaks	0.208333
TCCCCACAAGTGGGAGAGA	0.182405	Other	0.375
TCCCCACAAGTGTCAGAGA	0.352213	Other	0.25
TCCCCACCAGTAGATGAGA	0.34554	Other	0.25
TCCCCACCAGTAGTAGAGA	0.289631	Other	0.125
TCCCCACCAGTCATCGAGA	0.398978	Other	0.166667
TCCCCACCAGTCGGAGAGA	0.220426	Other	0.208333
TCCCCACCAGTGGACGAGA	0.135336	Other	0.166667
TCCCCACGAGTACGCGAGA	0.424928	Other	0.166667
TCCCCACGAGTACTAGAGA	0.326369	Other	0.125
TCCCCACGAGTCATAGAGA	0.336746	Peaks	0.0416667
TCCCCACGAGTGACCGAGA	0.103662	Other	0.166667
TCCCCACGAGTGCCAGAGA	0.256427	Other	0.25
TCCCCACGAGTGGAAGAGA	0.250768	Other	0.25
TCCCCACGAGTTACAGAGA	0.434974	Peaks	0.125
TCCCCACGAGTTCAAGAGA	0.38061	Other	0.25
TCCCCACTAGTAAATGAGA	0.725634	Peaks	0.0833333
TCCCCACTAGTAGACGAGA	0.406674	Other	0.125
TCCCCACTAGTGCAAGAGA	0.437599	Other	0.166667
TCCCCAGAAGTATGAGAGA	0.260158	Other	0.125
TCCCCAGAAGTGCGAGAGA	0.521765	Peaks	0.125
TCCCCAGAAGTGGCAGAGA	0.263373	Other	0.458333
TCCCCAGCAGTAAGGGAGA	0.227086	Other	0.125
TCCCCAGCAGTAGGAGAGA	0.173931	Other	0.25
TCCCCAGCAGTATACGAGA	0.285507	Other	0.0833333
TCCCCAGCAGTGCACGAGA	0.175428	Other	0.0833333
TCCCCAGGAGTAACGGAGA	0.157504	Other	0.291667
TCCCCAGGAGTACAGGAGA	0.417201	Peaks	0.416667
TCCCCAGGAGTACGAGAGA	0.325364	Other	0.5
TCCCCAGGAGTAGACGAGA	0.267941	Peaks	0.208333
TCCCCAGGAGTCAAGGAGA	0.177089	Other	0.375
TCCCCAGGAGTGAACGAGA	0.400826	Other	0.291667
TCCCCAGGAGTGCAAGAGA	0.625546	Peaks	0.208333
TCCCCAGTAGTACCAGAGA	0.139105	Other	0.166667
TCCCCAGTAGTGAAAGAGA	0.330921	Other	0.208333
TCCCCATAAGTACCGGAGA	0.0339875	Other	0.208333
TCCCCATAAGTACTAGAGA	0.34554	Other	0.166667
TCCCCATCAGTAACGGAGA	0.30427	Other	0.125
TCCCCATCAGTAGACGAGA	0.299068	Other	0.208333
TCCCCATGAGTGAAAGAGA	0.420407	Other	0.25
TCCCCATTAGTACAAGAGA	0.339139	Other	0.208333
TCCCCCAAAGTCGGCGAGA	0.260426	Other	0.208333
TCCCCCAAAGTGCCGGAGA	0.142535	Other	0.0833333
TCCCCCAAAGTTCAGGAGA	0.224601	Peaks	0.0416667
TCCCCCAAAGTTGCAGAGA	0.634679	Peaks	0.125
TCCCCCACAGTAAGTGAGA	0.125729	Other	0.125
TCCCCCACAGTCCTAGAGA	0.411554	Peaks	0.0416667
TCCCCCACAGTGACGGAGA	0.638615	Peaks	0.333333
TCCCCCACAGTGAGCGAGA	0.407828	Peaks	0.125
TCCCCCACAGTGCGAGAGA	0.212596	Other	0.208333
TCCCCCACAGTGTAAGAGA	0.182503	Other	0.166667
TCCCCCACAGTTACCGAGA	0.222681	Peaks	0.0416667
TCCCCCACAGTTAGAGAGA	0.459718	Other	0.25
TCCCCCACAGTTCCAGAGA	0.355889	Other	0.0833333
TCCCCCAGAGTAAGGGAGA	0.178334	Other	0.375
TCCCCCAGAGTCACGGAGA	0.204856	Other	0.166667
TCCCCCAGAGTCGACGAGA	0.840421	Peaks	0.291667
TCCCCCAGAGTTAACGAGA	0.207324	Other	0.125
TCCCCCATAGTAAGCGAGA	0.295629	Peaks	0.0833333
TCCCCCCAAGTATGAGAGA	0.103662	Other	0.0833333
TCCCCCCAAGTGCCCGAGA	0.45163	Peaks	0.166667
TCCCCCCAAGTGCGAGAGA	0.194366	Other	0.166667
TCCCCCCCAGTACGCGAGA	0.03987	Other	0.125
TCCCCCCCAGTTACAGAGA	0.398433	Other	0.166667
TCCCCCCGAGTAACGGAGA	0.152872	Other	0.0833333
TCCCCCCGAGTCCACGAGA	0.402892	Peaks	0.0416667
TCCCCCCGAGTGACAGAGA	0.625811	Peaks	0.208333
TCCCCCCTAGTACACGAGA	0.409563	Peaks	0.166667
TCCCCCCTAGTCACAGAGA	0.337955	Other	0.0833333
TCCCCCGAAGTCCGAGAGA	0.0297266	Other	0.166667
TCCCCCGAAGTGCACGAGA	0.255975	Peaks	0.166667
TCCCCCGCAGTAAGCGAGA	0.153239	Other	0.25
TCCCCCGCAGTACGAGAGA	0.46703	Peaks	0.0833333
TCCCCCGCAGTGAACGAGA	0.519245	Peaks	0.208333
TCCCCCGGAGTAAGAGAGA	0.0552864	Other	0.291667
TCCCCCGGAGTGAAAGAGA	0.500763	Peaks	0.25
TCCCCCTAAGTGCAAGAGA	0.426166	Other	0.0833333
TCCCCCTCAGTAACCGAGA	0.428024	Peaks	0.0416667
TCCCCCTCAGTGAAAGAGA	0.310986	Other	0.0833333
TCCCCGAAAGTACGGGAGA	0.181408	Other	0.208333
TCCCCGAAAGTATAGGAGA	0.110303	Other	0.25
TCCCCGAAAGTATGAGAGA	0.208952	Other	0.125
TCCCCGAAAGTCCATGAGA	0.223272	Other	0.125
TCCCCGAAAGTCCTAGAGA	0.352849	Other	0.208333
TCCCCGAAAGTCTCAGAGA	0.207324	Peaks	0.0833333
TCCCCGAAAGTGAATGAGA	0.146346	Other	0.166667
TCCCCGAAAGTGGCAGAGA	0.118297	Other	0.291667
TCCCCGAAAGTGTAAGAGA	0.482346	Peaks	0.208333
TCCCCGACAGTAATCGAGA	0.080626	Other	0.125
TCCCCGACAGTAGGAGAGA	0.106901	Other	0.208333
TCCCCGACAGTCACGGAGA	0.244536	Peaks	0.166667
TCCCCGACAGTGAAGGAGA	0.0546076	Other	0.25
TCCCCGACAGTGACCGAGA	1.07864	Other	0.208333
TCCCCGAGAGTATAAGAGA	0.2923	Other	0.333333
TCCCCGAGAGTGACAGAGA	0.213247	Other	0.25
TCCCCGCAAGTGAGAGAGA	0.0337775	Other	0.375
TCCCCGCAAGTGCACGAGA	0.151828	Other	0.333333
TCCCCGCAAGTTACAGAGA	0.266559	Other	0.166667
TCCCCGCCAGTAGCAGAGA	0.670606	Peaks	0.125
TCCCCGCCAGTGCAAGAGA	0.352451	Other	0.375
TCCCCGCGAGTCAACGAGA	0.495185	Peaks	0.0833333
TCCCCGCTAGTAAACGAGA	0.476845	Other	0.166667
TCCCCGGAAGTAGCAGAGA	0.0779252	Other	0.25
TCCCCGGAAGTGACAGAGA	0.259978	Other	0.291667
TCCCCGGAAGTGCAAGAGA	0.627981	Peaks	0.375
TCCCCGGCAGTAAAGGAGA	0.231922	Other	0.25
TCCCCGGCAGTAACCGAGA	0.433845	Peaks	0.25
TCCCCGGCAGTAGAAGAGA	0.145801	Other	0.0833333
TCCCCGGCAGTGAAAGAGA	0.323848	Other	0.208333
TCCCCGGGAGTAACAGAGA	0.331718	Other	0.25
TCCCCGGGAGTACAAGAGA	0.355636	Other	0.291667
TCCCCGTAAGTAGAAGAGA	0.180572	Other	0.333333
TCCCCTAAAGTACATGAGA	0.281575	Other	0.25
TCCCCTAAAGTGAAGGAGA	0.721385	Peaks	0.25
TCCCCTAAAGTTAACGAGA	0.103662	Other	0.0416667
TCCCCTAAAGTTCAAGAGA	0.461767	Peaks	0.125
TCCCCTACAGTACAGGAGA	0.0811268	Other	0.375
TCCCCTACAGTGCAAGAGA	0.366651	Other	0.208333
TCCCCTACAGTTAAAGAGA	0.287064	Other	0.25
TCCCCTAGAGTACCAGAGA	0.0608451	Other	0.0416667
TCCCCTAGAGTCAACGAGA	0.368359	Other	0.0833333
TCCCCTAGAGTCCAAGAGA	0.213083	Other	0.125
TCCCCTAGAGTGAAAGAGA	0.478873	Other	0.166667
TCCCCTCAAGTCAAGGAGA	0.304747	Other	0.208333
TCCCCTCCAGTACACGAGA	0.142535	Other	0.166667
TCCCCTCGAGTAAACGAGA	0.335174	Other	0.125
TCCCCTCGAGTAACAGAGA	0.414648	Other	0.0833333
TCCCCTCGAGTACAAGAGA	0.579565	Peaks	0.125
TCCCCTGCAGTACAAGAGA	0.344524	Other	0.0833333
TCCCGAAAAGTAGGGGAGA	0.142535	Other	0.5
TCCCGAAAAGTATTAGAGA	0.367833	Peaks	0.208333
TCCCGAAAAGTCCGGGAGA	0.184569	Other	0.25
TCCCGAAAAGTCCTCGAGA	0.162201	Other	0.166667
TCCCGAAAAGTCGATGAGA	0.151858	Other	0.125
TCCCGAAAAGTCTCCGAGA	0.224323	Other	0.125
TCCCGAAAAGTGCGCGAGA	0.374778	Peaks	0.333333
TCCCGAAAAGTGGAGGAGA	0.224439	Other	0.333333
TCCCGAAAAGTGGGAGAGA	0.0418836	Other	0.583333
TCCCGAAAAGTGTACGAGA	0.0562234	Other	0.458333
TCCCGAAAAGTTAGCGAGA	0.163556	Other	0.333333
TCCCGAAAAGTTGACGAGA	0.00560335	Other	0.166667
TCCCGAAAAGTTTAAGAGA	0.310457	Other	0.208333
TCCCGAACAGTAATGGAGA	0.157534	Other	0.291667
TCCCGAACAGTACGGGAGA	0.292594	Other	0.25
TCCCGAACAGTAGATGAGA	0.263455	Other	0.166667
TCCCGAACAGTCGAGGAGA	0.184789	Other	0.291667
TCCCGAACAGTCGGAGAGA	0.118832	Other	0.291667
TCCCGAACAGTGAATGAGA	0.314973	Other	0.416667
TCCCGAACAGTGGACGAGA	0.383156	Peaks	0.333333
TCCCGAACAGTGGCAGAGA	0.236378	Other	0.291667
TCCCGAACAGTGTAAGAGA	0.291549	Other	0.333333
TCCCGAACAGTTAAGGAGA	0.0223585	Other	0.291667
TCCCGAACAGTTGAAGAGA	0.32171	Other	0.333333
TCCCGAAGAGTAACTGAGA	0.278592	Other	0.208333
TCCCGAAGAGTACCGGAGA	0.00527095	Other	0.208333
TCCCGAAGAGTAGGAGAGA	0.153025	Other	0.583333
TCCCGAAGAGTCGCAGAGA	0.285098	Other	0.166667
TCCCGAAGAGTGAAGGAGA	0.178832	Other	0.5
TCCCGAAGAGTGAGAGAGA	0.310986	Other	0.458333
TCCCGAATAGTAAATGAGA	0.246925	Other	0.125
TCCCGAATAGTAAGCGAGA	0.524852	Peaks	0.166667
TCCCGAATAGTACGAGAGA	0.498345	Peaks	0.25
TCCCGAATAGTCGAAGAGA	0.161713	Other	0.166667
TCCCGAATAGTGACAGAGA	0.463819	Other	0.125
TCCCGACAAGTAGATGAGA	0.147309	Other	0.291667
TCCCGACAAGTAGCGGAGA	0.17493	Other	0.375
TCCCGACAAGTAGTAGAGA	0.423862	Peaks	0.0833333
TCCCGACAAGTCAGGGAGA	0.224853	Other	0.333333
TCCCGACAAGTGATAGAGA	0.642254	Other	0.541667
TCCCGACAAGTGCAGGAGA	0.684321	Other	0.375
TCCCGACAAGTTCACGAGA	0	Other	0.166667
TCCCGACCAGTAAGGGAGA	0.263598	Other	0.25
TCCCGACCAGTACTAGAGA	0.282762	Other	0.166667
TCCCGACCAGTGAAGGAGA	0.275732	Other	0.333333
TCCCGACCAGTGCACGAGA	0.420104	Other	0.25
TCCCGACCAGTTCAAGAGA	0.357214	Peaks	0.0833333
TCCCGACGAGTACAGGAGA	0.196412	Other	0.375
TCCCGACGAGTACGAGAGA	0.0801761	Other	0.25
TCCCGACGAGTAGCAGAGA	0.486427	Peaks	0.25
TCCCGACGAGTGACAGAGA	0.583781	Other	0.416667
TCCCGACGAGTGCAAGAGA	0.351982	Other	0.208333
TCCCGACTAGTAAAGGAGA	0.231512	Other	0.166667
TCCCGACTAGTAGAAGAGA	0.316169	Other	0.125
TCCCGACTAGTCAACGAGA	0.317115	Other	0.0416667
TCCCGAGAAGTAACTGAGA	0.172343	Other	0.0833333
TCCCGAGAAGTAAGGGAGA	0.159856	Other	0.291667
TCCCGAGAAGTACTAGAGA	0.207324	Other	0.166667
TCCCGAGAAGTATACGAGA	0.145366	Other	0.125
TCCCGAGAAGTCCGAGAGA	0.474168	Peaks	0.25
TCCCGAGAAGTCGCAGAGA	0	Other	0.208333
TCCCGAGAAGTGAAGGAGA	0.234113	Other	0.5
TCCCGAGAAGTGCACGAGA	0.103662	Other	0.125
TCCCGAGAAGTGCCAGAGA	0.312488	Other	0.291667
TCCCGAGAAGTGGAAGAGA	0.257136	Other	0.5
TCCCGAGAAGTTCAAGAGA	0.310986	Peaks	0.0416667
TCCCGAGCAGTAAGCGAGA	0.343999	Peaks	0.25
TCCCGAGCAGTACAGGAGA	0.0626291	Other	0.25
TCCCGAGCAGTACCCGAGA	0.139944	Other	0.166667
TCCCGAGCAGTACGAGAGA	0.305028	Other	0.333333
TCCCGAGCAGTCAAGGAGA	0.32884	Other	0.333333
TCCCGAGCAGTCAGAGAGA	0.359815	Other	0.375
TCCCGAGCAGTCCACGAGA	0.138216	Other	0.125
TCCCGAGCAGTGACAGAGA	0.736131	Other	0.5
TCCCGAGGAGTCCAAGAGA	0.292741	Other	0.291667
TCCCGATAAGTAGACGAGA	0.275103	Other	0.291667
TCCCGATAAGTGACAGAGA	0.630794	Other	0.291667
TCCCGATCAGTACACGAGA	0.278698	Peaks	0.166667
TCCCGATCAGTACCAGAGA	0.238399	Other	0.208333
TCCCGATCAGTAGAAGAGA	0.289221	Other	0.5
TCCCGATCAGTGAAAGAGA	0.657435	Other	0.458333
TCCCGCAAAGTAATGGAGA	0.51831	Peaks	0.0833333
TCCCGCAAAGTACGGGAGA	0.225721	Other	0.5
TCCCGCAAAGTAGCGGAGA	0.301343	Other	0.291667
TCCCGCAAAGTAGTAGAGA	0.220054	Other	0.208333
TCCCGCAAAGTATGAGAGA	0.069108	Other	0.0833333
TCCCGCAAAGTCAGGGAGA	0.273141	Peaks	0.208333
TCCCGCAAAGTCTCAGAGA	0.28343	Peaks	0.125
TCCCGCAAAGTGAATGAGA	0.207324	Other	0.208333
TCCCGCAAAGTGGACGAGA	0.23592	Other	0.25
TCCCGCAAAGTTACCGAGA	0.431925	Peaks	0.125
TCCCGCAAAGTTAGAGAGA	0.366704	Other	0.208333
TCCCGCAAAGTTCACGAGA	0.197698	Peaks	0.0416667
TCCCGCACAGTAAGGGAGA	0.16904	Other	0.416667
TCCCGCACAGTAGAGGAGA	0.232454	Other	0.375
TCCCGCACAGTCGACGAGA	0.0480615	Other	0.291667
TCCCGCACAGTCTAAGAGA	0.246055	Other	0.125
TCCCGCACAGTGCCAGAGA	0.276534	Other	0.25
TCCCGCACAGTGGAAGAGA	0.259155	Other	0.208333
TCCCGCACAGTTAACGAGA	0.310414	Peaks	0.208333
TCCCGCAGAGTATAAGAGA	0.176506	Other	0.25
TCCCGCAGAGTCAGAGAGA	0.217973	Other	0.208333
TCCCGCATAGTAGAAGAGA	0.119019	Other	0.208333
TCCCGCATAGTGAAAGAGA	0.39828	Other	0.208333
TCCCGCCAAGTAACTGAGA	0.305227	Other	0.0416667
TCCCGCCAAGTACGCGAGA	0.274962	Other	0.416667
TCCCGCCAAGTAGAGGAGA	0.278592	Other	0.291667
TCCCGCCAAGTAGGAGAGA	0.555475	Peaks	0.208333
TCCCGCCAAGTGAGAGAGA	0.253714	Other	0.375
TCCCGCCAAGTGCCAGAGA	0.392435	Other	0.0833333
TCCCGCCGAGTAACCGAGA	0.0405634	Other	0.0833333
TCCCGCCGAGTCACAGAGA	0.0411483	Other	0.166667
TCCCGCCGAGTCCAAGAGA	0.425319	Other	0.125
TCCCGCGAAGTAAATGAGA	0.208006	Other	0.25
TCCCGCGAAGTAAGCGAGA	0.150727	Other	0.458333
TCCCGCGAAGTACAGGAGA	0.15264	Other	0.208333
TCCCGCGAAGTAGCAGAGA	0.114159	Other	0.25
TCCCGCGAAGTCAAGGAGA	0.32	Other	0.291667
TCCCGCGAAGTCACCGAGA	0.069108	Other	0.166667
TCCCGCGAAGTCAGAGAGA	0.382157	Peaks	0.25
TCCCGCGAAGTGAACGAGA	0.175428	Other	0.541667
TCCCGCGCAGTAAAGGAGA	0.131197	Other	0.416667
TCCCGCGCAGTAAGAGAGA	0.255453	Other	0.333333
TCCCGCGCAGTACACGAGA	0.241878	Other	0.125
TCCCGCGGAGTCAAAGAGA	0.247646	Other	0.208333
TCCCGCTAAGTAGAAGAGA	0.201565	Other	0.208333
TCCCGGAAAGTAACTGAGA	0.0282714	Other	0.0833333
TCCCGGAAAGTATACGAGA	0.207324	Peaks	0.208333
TCCCGGAAAGTCCGAGAGA	0.339606	Other	0.166667
TCCCGGAAAGTGACCGAGA	0.203419	Other	0.25
TCCCGGAAAGTGCCAGAGA	0.32259	Other	0.25
TCCCGGAAAGTGGAAGAGA	0.310764	Other	0.458333
TCCCGGAAAGTTACAGAGA	0.258621	Other	0.291667
TCCCGGACAGTAACGGAGA	0.311614	Other	0.333333
TCCCGGACAGTAAGCGAGA	0.621972	Peaks	0.333333
TCCCGGACAGTAGACGAGA	0.249557	Peaks	0.375
TCCCGGACAGTCAGAGAGA	0.208223	Other	0.375
TCCCGGACAGTCGAAGAGA	0.0696744	Other	0.333333
TCCCGGACAGTTAAAGAGA	0.273889	Other	0.166667
TCCCGGAGAGTACACGAGA	0.0942382	Other	0.291667
TCCCGGAGAGTACCAGAGA	0.218048	Other	0.25
TCCCGGATAGTAAACGAGA	0.223692	Other	0.208333
TCCCGGCAAGTAACGGAGA	0.160205	Other	0.291667
TCCCGGCAAGTAAGCGAGA	0.086385	Other	0.333333
TCCCGGCAAGTCAAGGAGA	0.399478	Other	0.416667
TCCCGGCAAGTCGAAGAGA	0.192515	Other	0.291667
TCCCGGCAAGTGAACGAGA	0.496143	Peaks	0.291667
TCCCGGCCAGTAAAGGAGA	0.0747726	Other	0.333333
TCCCGGCCAGTAACCGAGA	0.326782	Other	0.166667
TCCCGGCGAGTACAAGAGA	0.357634	Other	0.333333
TCCCGGGAAGTAAGAGAGA	0.172184	Other	0.375
TCCCGGGAAGTACACGAGA	0.071766	Other	0.208333
TCCCGGGAAGTCCAAGAGA	0.168821	Other	0.125
TCCCGGGCAGTACAAGAGA	1.04851	Peaks	0.291667
TCCCGGTAAGTAACAGAGA	0.144993	Other	0.291667
TCCCGGTAAGTACAAGAGA	0.413463	Peaks	0.25
TCCCGTAAAGTAAGCGAGA	0.0180282	Other	0.25
TCCCGTAAAGTAGCAGAGA	0.184648	Other	0.416667
TCCCGTAAAGTCAAGGAGA	0.506114	Other	0.375
TCCCGTAAAGTCGAAGAGA	0.466479	Peaks	0.166667
TCCCGTAAAGTGAACGAGA	0.109493	Other	0.208333
TCCCGTACAGTAAGAGAGA	0.359768	Peaks	0.125
TCCCGTAGAGTCAAAGAGA	0.207324	Other	0.166667
TCCCGTCAAGTAAGAGAGA	0.21769	Other	0.125
TCCCGTCAAGTCCAAGAGA	0.0510083	Other	0.166667
TCCCGTCAAGTGAAAGAGA	0.310986	Other	0.416667
TCCCGTGAAGTACAAGAGA	0.267515	Other	0.125
TCCCGTGCAGTAAAAGAGA	0.331832	Other	0.291667
TCCCGTTAAGTAAAAGAGA	0.275523	Peaks	0.0416667
TCCCTAAAAGTACGGGAGA	0.21713	Other	0.375
TCCCTAAAAGTAGGCGAGA	0.113535	Other	0.25
TCCCTAAAAGTATAGGAGA	0.141512	Other	0.291667
TCCCTAAAAGTATGAGAGA	0.180025	Other	0.166667
TCCCTAAAAGTCCATGAGA	0.193423	Other	0.125
TCCCTAAAAGTCGAGGAGA	0.276297	Peaks	0.125
TCCCTAAAAGTCTACGAGA	0.160205	Other	0.166667
TCCCTAAAAGTGACGGAGA	0.0200636	Other	0.25
TCCCTAAAAGTGAGCGAGA	0.319624	Peaks	0.416667
TCCCTAAAAGTGGCAGAGA	0.0494388	Other	0.208333
TCCCTAAAAGTGTAAGAGA	0.447042	Other	0.333333
TCCCTAACAGTAACTGAGA	0.456881	Other	0.208333
TCCCTAACAGTAAGGGAGA	0.118432	Other	0.333333
TCCCTAACAGTAGCCGAGA	0.310986	Other	0.0833333
TCCCTAACAGTCACGGAGA	0.0600148	Other	0.125
TCCCTAACAGTGGAAGAGA	0.299071	Other	0.375
TCCCTAACAGTTAACGAGA	0.623686	Peaks	0.125
TCCCTAACAGTTACAGAGA	0.203177	Other	0.208333
TCCCTAAGAGTCCCAGAGA	0.213607	Other	0.0833333
TCCCTAAGAGTGCAAGAGA	0.338816	Other	0.125
TCCCTAATAGTAAAGGAGA	0.2934	Other	0.25
TCCCTAATAGTACCAGAGA	0.376953	Other	0.125
TCCCTAATAGTCAACGAGA	0.443673	Peaks	0.0833333
TCCCTAATAGTGAAAGAGA	0.412292	Other	0.25
TCCCTACAAGTAAGGGAGA	0.218842	Other	0.375
TCCCTACAAGTCATAGAGA	0.251302	Other	0.0833333
TCCCTACAAGTCGCAGAGA	0.217315	Other	0.208333
TCCCTACAAGTGACCGAGA	0.321898	Other	0.0833333
TCCCTACAAGTGGAAGAGA	1.21327	Other	0.291667
TCCCTACCAGTAACGGAGA	0.074424	Other	0.125
TCCCTACCAGTGCAAGAGA	0.19935	Other	0.0833333
TCCCTACGAGTCAACGAGA	0.309553	Other	0.0833333
TCCCTACTAGTAACAGAGA	0.302581	Other	0.0833333
TCCCTAGAAGTAGACGAGA	0.516739	Peaks	0.208333
TCCCTATAAGTAGAAGAGA	0.236295	Other	0.416667
TCCCTATCAGTAACAGAGA	0.53935	Other	0.333333
TCCCTATCAGTCAAAGAGA	0.635665	Other	0.291667
TCCCTATGAGTAAAAGAGA	0.240496	Other	0.208333
TCCCTCAAAGTAAGGGAGA	0.189144	Other	0.25
TCCCTCAAAGTAGAGGAGA	0.158542	Other	0.291667
TCCCTCAAAGTAGCCGAGA	0.230953	Other	0.0833333
TCCCTCAAAGTCACGGAGA	0.433077	Peaks	0.166667
TCCCTCAAAGTCCAGGAGA	0.236634	Other	0.166667
TCCCTCAAAGTCTAAGAGA	0.207324	Other	0.166667
TCCCTCAAAGTGGAAGAGA	0.198685	Other	0.291667
TCCCTCACAGTACAGGAGA	0.234496	Other	0.166667
TCCCTCACAGTATAAGAGA	0.339724	Peaks	0.0833333
TCCCTCACAGTCAGAGAGA	0.201135	Other	0.166667
TCCCTCACAGTGCAAGAGA	0.373541	Other	0.25
TCCCTCAGAGTAAAGGAGA	0.218073	Other	0.291667
TCCCTCAGAGTCACAGAGA	0.151281	Other	0.208333
TCCCTCAGAGTGAAAGAGA	0.171961	Other	0.166667
TCCCTCATAGTCAAAGAGA	0.455237	Peaks	0.125
TCCCTCCAAGTCCCAGAGA	0.374597	Other	0.0833333
TCCCTCCCAGTGAAAGAGA	0.588123	Peaks	0.25
TCCCTCCGAGTAAACGAGA	0.40796	Peaks	0.0416667
TCCCTCGAAGTAGAAGAGA	0.297359	Peaks	0.0833333
TCCCTCGCAGTCAAAGAGA	0.164294	Other	0.166667
TCCCTGAAAGTAGCAGAGA	0.302347	Other	0.208333
TCCCTGAAAGTGAACGAGA	0.423497	Peaks	0.25
TCCCTGAAAGTGACAGAGA	0.489285	Other	0.125
TCCCTGACAGTAAAGGAGA	0.362817	Other	0.291667
TCCCTGACAGTAAGAGAGA	0.174744	Other	0.125
TCCCTGACAGTCACAGAGA	0.194193	Other	0.0833333
TCCCTGACAGTCCAAGAGA	0.176388	Other	0.125
TCCCTGACAGTGAAAGAGA	0.0542991	Other	0.291667
TCCCTGAGAGTACAAGAGA	0.322295	Other	0.166667
TCCCTGAGAGTCAAAGAGA	0.182933	Other	0.125
TCCCTGCAAGTCAACGAGA	0.207324	Other	0.0833333
TCCCTGGAAGTAACAGAGA	0.23518	Other	0.208333
TCCCTTAAAGTACACGAGA	0.377086	Other	0.208333
TCCCTTAAAGTACCAGAGA	0.165625	Other	0.166667
TCCCTTAAAGTCCAAGAGA	0.30567	Other	0.208333
TCCCTTCAAGTACAAGAGA	0.330322	Peaks	0.0833333
TCCCAAAAAGTGGGTGAGA	0.178236	Other	0.625
TCCCAAAAAGTGGTGGAGA	0.202951	Other	0.333333
TCCCAAAAAGTGTGGGAGA	0.414648	Other	0.5
TCCCAAAAAGTTGGGGAGA	0.26604	Other	0.5
TCCCAAACAGTATGTGAGA	0.163668	Other	0.208333
TCCCAAACAGTCGTGGAGA	0.310986	Other	0.291667
TCCCAAACAGTGGCTGAGA	0.215917	Other	0.166667
TCCCAAACAGTGTATGAGA	0.0682652	Other	0.25
TCCCAAACAGTTATGGAGA	0.203337	Other	0.166667
TCCCAAACAGTTCCTGAGA	0.2207	Other	0.125
TCCCAAACAGTTGATGAGA	0.409246	Other	0.208333
TCCCAAACAGTTGCGGAGA	0.456113	Peaks	0.25
TCCCAAACAGTTGGCGAGA	0.256162	Other	0.291667
TCCCAAACAGTTGTAGAGA	0.241878	Other	0.333333
TCCCAAACAGTTTCCGAGA	0.477437	Peaks	0.0416667
TCCCAAAGAGTAGGTGAGA	0.212686	Other	0.416667
TCCCAAAGAGTATGGGAGA	0.149734	Other	0.5
TCCCAAAGAGTATTCGAGA	0.0485226	Other	0.125
TCCCAAAGAGTCGCTGAGA	0.222002	Other	0.166667
TCCCAAAGAGTCGGGGAGA	0.0626291	Other	0.5
TCCCAAAGAGTGGCGGAGA	0.257669	Other	0.375
TCCCAAAGAGTGGGCGAGA	0.0497577	Other	0.541667
TCCCAAAGAGTGGTAGAGA	0.164131	Other	0.458333
TCCCAAAGAGTGTAGGAGA	0.241176	Other	0.458333
TCCCAAAGAGTTATCGAGA	0.15031	Other	0.25
TCCCAAAGAGTTGGAGAGA	0.169629	Other	0.208333
TCCCAAATAGTCAGTGAGA	0.380094	Other	0.333333
TCCCAAATAGTCGCGGAGA	0.28507	Other	0.208333
TCCCAAATAGTCGTAGAGA	0.563117	Peaks	0.25
TCCCAAATAGTGATCGAGA	0.448338	Peaks	0.125
TCCCAAATAGTGCGCGAGA	0.288997	Peaks	0.125
TCCCAAATAGTGGGAGAGA	0.213619	Other	0.541667
TCCCAAATAGTGTCAGAGA	0.465194	Other	0.0833333
TCCCAAATAGTTTAAGAGA	0.373183	Other	0.333333
TCCCAACAAGTATGTGAGA	0.162254	Other	0.166667
TCCCAACAAGTCCTTGAGA	0.306865	Other	0.125
TCCCAACAAGTGATTGAGA	0.442207	Other	0.291667
TCCCAACAAGTGCTGGAGA	0.330598	Other	0.25
TCCCAACAAGTTAGTGAGA	0.504372	Peaks	0.25
TCCCAACAAGTTCTCGAGA	0.49334	Peaks	0.125
TCCCAACAAGTTGCGGAGA	0.23592	Other	0.291667
TCCCAACCAGTATTCGAGA	0.304864	Other	0.0833333
TCCCAACCAGTCATTGAGA	0.269716	Other	0.333333
TCCCAACCAGTGAGTGAGA	0.414648	Other	0.291667
TCCCAACCAGTGATGGAGA	0.28843	Other	0.333333
TCCCAACCAGTGGCGGAGA	0.312697	Other	0.25
TCCCAACCAGTGGTAGAGA	0.362817	Other	0.416667
TCCCAACCAGTTGAGGAGA	0.24807	Other	0.208333
TCCCAACGAGTAATTGAGA	0.120248	Other	0.25
TCCCAACGAGTACGTGAGA	0.272121	Other	0.375
TCCCAACGAGTAGGGGAGA	0.0703302	Other	0.583333
TCCCAACGAGTAGTCGAGA	0.0310986	Other	0.458333
TCCCAACGAGTATATGAGA	0.101657	Other	0.208333
TCCCAACGAGTATGCGAGA	0.420767	Other	0.208333
TCCCAACGAGTCAGTGAGA	0.230097	Other	0.208333
TCCCAACGAGTCATGGAGA	0.198916	Other	0.208333
TCCCAACGAGTCGGCGAGA	0.234009	Other	0.375
TCCCAACGAGTCGTAGAGA	0.181408	Other	0.333333
TCCCAACGAGTCTAGGAGA	0.250645	Other	0.25
TCCCAACGAGTGACTGAGA	0.196087	Other	0.208333
TCCCAACGAGTGCCGGAGA	0.333199	Other	0.333333
TCCCAACGAGTGCGCGAGA	0.413391	Other	0.458333
TCCCAACGAGTGGAGGAGA	0.0706191	Other	0.5
TCCCAACGAGTGGCCGAGA	0.307531	Other	0.333333
TCCCAACGAGTGGGAGAGA	0.217356	Other	0.625
TCCCAACGAGTTGACGAGA	0.25641	Other	0.416667
TCCCAACGAGTTTAAGAGA	0.344463	Other	0.208333
TCCCAACTAGTATAGGAGA	0.234603	Other	0.291667
TCCCAACTAGTATGAGAGA	0.36093	Peaks	0.0833333
TCCCAACTAGTCATCGAGA	0.433592	Peaks	0.125
TCCCAACTAGTGACGGAGA	0.203699	Other	0.25
TCCCAACTAGTGCAGGAGA	0.265476	Other	0.166667
TCCCAACTAGTTCCAGAGA	0.456629	Peaks	0.0416667
TCCCAAGAAGTAGGTGAGA	0.230131	Peaks	0.375
TCCCAAGAAGTATGGGAGA	0.109421	Other	0.416667
TCCCAAGAAGTCCTGGAGA	0.225566	Other	0.166667
TCCCAAGAAGTGCTCGAGA	0.196497	Other	0.333333
TCCCAAGAAGTGGGCGAGA	0.175775	Other	0.333333
TCCCAAGAAGTGGTAGAGA	0.180282	Other	0.5
TCCCAAGAAGTGTGAGAGA	0.264517	Other	0.25
TCCCAAGAAGTTAGGGAGA	0.207324	Other	0.291667
TCCCAAGAAGTTGCCGAGA	0.136645	Other	0.166667
TCCCAAGCAGTACTGGAGA	0.407026	Peaks	0.166667
TCCCAAGCAGTATGCGAGA	0.102026	Other	0.208333
TCCCAAGCAGTCATGGAGA	0.206377	Peaks	0.0833333
TCCCAAGCAGTCCGGGAGA	0.183402	Other	0.25
TCCCAAGCAGTCTAGGAGA	0.119019	Other	0.125
TCCCAAGCAGTGAGGGAGA	0.133897	Other	0.458333
TCCCAAGCAGTGCCGGAGA	0.228469	Other	0.25
TCCCAAGCAGTGGAGGAGA	0.121486	Other	0.416667
TCCCAAGCAGTGGGAGAGA	0.336901	Other	0.375
TCCCAAGCAGTGTACGAGA	0.18196	Peaks	0.0833333
TCCCAAGCAGTTGCAGAGA	0.177503	Other	0.0833333
TCCCAAGGAGTAAGTGAGA	0.149344	Other	0.25
TCCCAAGGAGTACTCGAGA	0.134761	Other	0.333333
TCCCAAGGAGTAGGCGAGA	0.12433	Other	0.375
TCCCAAGGAGTATGAGAGA	0.186592	Other	0.541667
TCCCAAGGAGTCACTGAGA	0.216063	Other	0.125
TCCCAAGGAGTCCATGAGA	0.468639	Peaks	0.333333
TCCCAAGGAGTCGGAGAGA	0.159812	Other	0.375
TCCCAAGGAGTCTACGAGA	0.224601	Other	0.166667
TCCCAAGGAGTCTCAGAGA	0.536042	Peaks	0.166667
TCCCAAGGAGTGACGGAGA	0.371666	Peaks	0.291667
TCCCAAGGAGTGATAGAGA	0.976815	Other	0.458333
TCCCAAGGAGTGCAGGAGA	0.0841315	Other	0.458333
TCCCAAGGAGTGCGAGAGA	0.015948	Other	0.375
TCCCAAGGAGTGGCAGAGA	0.227606	Other	0.416667
TCCCAAGGAGTTGAAGAGA	0.259341	Other	0.375
TCCCAAGTAGTAACTGAGA	0.125558	Other	0.125
TCCCAAGTAGTAGAGGAGA	0.164917	Other	0.375
TCCCAAGTAGTAGGAGAGA	0.483756	Peaks	0.291667
TCCCAAGTAGTATCAGAGA	0.439527	Other	0.25
TCCCAAGTAGTCAATGAGA	0.663235	Peaks	0.166667
TCCCAAGTAGTCACGGAGA	0.294926	Other	0.25
TCCCAAGTAGTCTAAGAGA	0.236566	Other	0.0416667
TCCCAAGTAGTGAAGGAGA	0.41745	Other	0.5
TCCCAATAAGTACTGGAGA	0.0595392	Other	0.25
TCCCAATAAGTAGGGGAGA	0.507692	Peaks	0.333333
TCCCAATAAGTATCGGAGA	0.263415	Other	0.291667
TCCCAATAAGTATGCGAGA	0.237671	Other	0.25
TCCCAATAAGTCCGGGAGA	0.00560335	Other	0.291667
TCCCAATAAGTGAGGGAGA	0.148089	Other	0.291667
TCCCAATAAGTGATCGAGA	0.419664	Peaks	0.208333
TCCCAATAAGTGCATGAGA	0.189296	Other	0.25
TCCCAATAAGTGCTAGAGA	0.628722	Peaks	0.208333
TCCCAATAAGTGGGAGAGA	0.322947	Other	0.416667
TCCCAATAAGTGTCAGAGA	0.263183	Other	0.333333
TCCCAATAAGTTATAGAGA	0.469873	Other	0.333333
TCCCAATAAGTTTAAGAGA	0.228303	Other	0.208333
TCCCAATCAGTAATGGAGA	0.362817	Other	0.333333
TCCCAATCAGTAGATGAGA	0.37294	Peaks	0.25
TCCCAATCAGTATAGGAGA	0.361488	Other	0.166667
TCCCAATCAGTCATCGAGA	0.556533	Other	0.25
TCCCAATCAGTCCGCGAGA	0.295339	Other	0.166667
TCCCAATCAGTCGAGGAGA	0.201962	Other	0.25
TCCCAATCAGTCGGAGAGA	0.278406	Other	0.291667
TCCCAATCAGTGAATGAGA	0.602979	Other	0.5
TCCCAATCAGTGATAGAGA	0.784837	Other	0.666667
TCCCAATCAGTGCAGGAGA	0.163526	Other	0.375
TCCCAATCAGTGGCAGAGA	0.433326	Other	0.333333
TCCCAATCAGTGTAAGAGA	0.740443	Peaks	0.375
TCCCAATCAGTTCACGAGA	0.362817	Other	0.166667
TCCCAATCAGTTGAAGAGA	0.279311	Other	0.333333
TCCCAATGAGTAAGGGAGA	0.275633	Other	0.333333
TCCCAATGAGTACATGAGA	0.207324	Other	0.25
TCCCAATGAGTACCGGAGA	0.194993	Peaks	0.0416667
TCCCAATGAGTCAATGAGA	0.207324	Other	0.125
TCCCAATGAGTCCAGGAGA	0.249557	Other	0.333333
TCCCAATGAGTGACCGAGA	0.310986	Other	0.291667
TCCCAATGAGTGCCAGAGA	0.668044	Peaks	0.291667
TCCCAATGAGTTAACGAGA	0.25929	Other	0.25
TCCCAATGAGTTCAAGAGA	0.360537	Other	0.208333
TCCCAATTAGTAACGGAGA	0.0366391	Other	0.166667
TCCCAATTAGTAAGCGAGA	0.21769	Other	0.166667
TCCCAATTAGTCCACGAGA	0.346449	Peaks	0.125
TCCCAATTAGTGAACGAGA	0.331718	Other	0.208333
TCCCAATTAGTGACAGAGA	0.51154	Other	0.416667
TCCCAATTAGTGCAAGAGA	0.301424	Other	0.208333
TCCCACAAAGTCGGTGAGA	0.267244	Other	0.208333
TCCCACAAAGTGCGTGAGA	0.0817497	Other	0.333333
TCCCACAAAGTGGGGGAGA	0.130941	Other	0.708333
TCCCACAAAGTGGTCGAGA	0.294266	Peaks	0.208333
TCCCACAAAGTTATGGAGA	0.213803	Other	0.125
TCCCACAAAGTTGGCGAGA	0.312023	Other	0.25
TCCCACAAAGTTGTAGAGA	0.207324	Other	0.333333
TCCCACAAAGTTTGAGAGA	0.134437	Other	0.333333
TCCCACACAGTAGGTGAGA	0.0280168	Other	0.375
TCCCACACAGTATGGGAGA	0.295974	Other	0.208333
TCCCACACAGTCGGGGAGA	0.191376	Other	0.375
TCCCACACAGTGAGTGAGA	0.189342	Other	0.25
TCCCACACAGTGTAGGAGA	0.274212	Other	0.208333
TCCCACACAGTGTCCGAGA	0.251181	Other	0.166667
TCCCACACAGTTAGGGAGA	0.284091	Other	0.333333
TCCCACACAGTTATCGAGA	0.243653	Other	0.0833333
TCCCACAGAGTGACTGAGA	0.274957	Other	0.25
TCCCACAGAGTGAGGGAGA	0.40169	Peaks	0.458333
TCCCACAGAGTGCTAGAGA	0.218048	Other	0.291667
TCCCACAGAGTGGCCGAGA	0.263118	Other	0.333333
TCCCACAGAGTGGGAGAGA	0.13328	Other	0.583333
TCCCACAGAGTTAATGAGA	0.190438	Other	0.25
TCCCACATAGTAAGTGAGA	0.207324	Other	0.291667
TCCCACATAGTAGATGAGA	0.271753	Peaks	0.208333
TCCCACATAGTCGAGGAGA	0.328263	Peaks	0.25
TCCCACATAGTCGCCGAGA	0.420657	Other	0.166667
TCCCACATAGTGACGGAGA	0.242	Peaks	0.333333
TCCCACATAGTGCAGGAGA	0.14071	Other	0.416667
TCCCACATAGTGCGAGAGA	0.197681	Other	0.291667
TCCCACATAGTTAAGGAGA	0.274203	Other	0.291667
TCCCACCAAGTGGATGAGA	0.164946	Other	0.291667
TCCCACCAAGTGGCGGAGA	0.185111	Other	0.458333
TCCCACCAAGTGGTAGAGA	0.272314	Other	0.416667
TCCCACCAAGTGTAGGAGA	0.213561	Other	0.333333
TCCCACCCAGTAGGGGAGA	0.0279437	Other	0.375
TCCCACCCAGTCCCTGAGA	0.534155	Peaks	0.166667
TCCCACCCAGTGGAGGAGA	0.207324	Other	0.208333
TCCCACCGAGTACGGGAGA	0.134579	Other	0.25
TCCCACCGAGTAGGCGAGA	0.165859	Other	0.416667
TCCCACCGAGTCAGGGAGA	0.346048	Peaks	0.208333
TCCCACCGAGTGATAGAGA	1.20847	Peaks	0.291667
TCCCACCGAGTGGCAGAGA	0.498045	Other	0.375
TCCCACCGAGTTAGAGAGA	0.334062	Other	0.25
TCCCACCTAGTGAGAGAGA	0.3958	Other	0.291667
TCCCACCTAGTGCACGAGA	0.121535	Other	0.25
TCCCACCTAGTGGAAGAGA	0.539527	Peaks	0.125
TCCCACCTAGTTAACGAGA	0.588922	Peaks	0.0833333
TCCCACGAAGTAGGGGAGA	0.103662	Other	0.375
TCCCACGAAGTATCGGAGA	0.160928	Other	0.291667
TCCCACGAAGTCGATGAGA	0.386141	Peaks	0.0833333
TCCCACGAAGTGAGGGAGA	0.157076	Other	0.625
TCCCACGAAGTGCCGGAGA	0.304899	Other	0.291667
TCCCACGAAGTGGCCGAGA	0.13328	Other	0.291667
TCCCACGAAGTTCGAGAGA	0.258123	Other	0.208333
TCCCACGAAGTTGCAGAGA	0.207324	Other	0.208333
TCCCACGCAGTAAGTGAGA	0.234662	Other	0.208333
TCCCACGCAGTAGATGAGA	0.131305	Other	0.208333
TCCCACGCAGTAGCGGAGA	0.150781	Other	0.333333
TCCCACGCAGTAGGCGAGA	0.252619	Other	0.291667
TCCCACGCAGTCAGGGAGA	0.181937	Other	0.208333
TCCCACGCAGTGAATGAGA	0.274714	Other	0.291667
TCCCACGCAGTGAGCGAGA	0.101484	Other	0.333333
TCCCACGCAGTGATAGAGA	0.414648	Other	0.25
TCCCACGCAGTGCAGGAGA	0.529304	Peaks	0.458333
TCCCACGCAGTGCGAGAGA	0.341475	Other	0.375
TCCCACGCAGTGGACGAGA	0.182053	Other	0.25
TCCCACGGAGTAAGGGAGA	0.291549	Other	0.458333
TCCCACGGAGTAGCCGAGA	0.171734	Other	0.166667
TCCCACGGAGTCAATGAGA	0.309101	Other	0.166667
TCCCACGGAGTCCGAGAGA	0.139001	Other	0.25
TCCCACGGAGTCGACGAGA	0.262825	Other	0.25
TCCCACGGAGTCGCAGAGA	0.272414	Other	0.333333
TCCCACGGAGTGAAGGAGA	0.290781	Other	0.5
TCCCACGGAGTGAGAGAGA	0.435484	Other	0.5
TCCCACGGAGTGCACGAGA	0.285422	Other	0.25
TCCCACGTAGTACCCGAGA	0.103662	Peaks	0.0416667
TCCCACGTAGTGAACGAGA	0.207324	Other	0.416667
TCCCACGTAGTGACAGAGA	0.181408	Other	0.375
TCCCACGTAGTGCAAGAGA	0.620121	Peaks	0.25
TCCCACTAAGTAATGGAGA	0.358301	Other	0.166667
TCCCACTAAGTATCCGAGA	0.179847	Other	0.125
TCCCACTAAGTCGAGGAGA	0.201472	Other	0.291667
TCCCACTAAGTGATAGAGA	0.427428	Other	0.375
TCCCACTAAGTGGCAGAGA	0.240496	Other	0.333333
TCCCACTAAGTTAAGGAGA	0.203485	Other	0.25
TCCCACTCAGTACGCGAGA	0.359768	Peaks	0.166667
TCCCACTCAGTCTAAGAGA	0.169315	Other	0.125
TCCCACTCAGTGACCGAGA	0.488034	Peaks	0.166667
TCCCACTCAGTGAGAGAGA	0.513598	Other	0.291667
TCCCACTCAGTGCCAGAGA	0.287344	Other	0.291667
TCCCACTCAGTGGAAGAGA	0.282714	Other	0.125
TCCCACTCAGTTACAGAGA	0.357881	Other	0.166667
TCCCACTGAGTAAGCGAGA	0.127099	Other	0.125
TCCCACTGAGTCACCGAGA	0.428169	Peaks	0.208333
TCCCACTGAGTCAGAGAGA	0.2789	Other	0.208333
TCCCACTGAGTGCAAGAGA	0.326082	Other	0.25
TCCCACTGAGTTAAAGAGA	0.4495	Peaks	0.125
TCCCACTTAGTAAAGGAGA	0.267793	Other	0.166667
TCCCACTTAGTAAGAGAGA	0.194654	Other	0.125
TCCCAGAAAGTATGGGAGA	0.247541	Other	0.208333
TCCCAGAAAGTCATTGAGA	0.22412	Other	0.333333
TCCCAGAAAGTCGGGGAGA	0.011518	Other	0.375
TCCCAGAAAGTCTGCGAGA	0.141166	Other	0.208333
TCCCAGAAAGTGATGGAGA	0.256612	Other	0.25
TCCCAGAAAGTGCGGGAGA	0.142706	Other	0.5
TCCCAGAAAGTGGATGAGA	0.0182933	Other	0.333333
TCCCAGAAAGTGGCGGAGA	0.315922	Other	0.458333
TCCCAGAAAGTGTAGGAGA	0.0623681	Other	0.375
TCCCAGAAAGTGTGAGAGA	0.472457	Peaks	0.375
TCCCAGAAAGTTCGCGAGA	0.211491	Peaks	0.0833333
TCCCAGAAAGTTCTAGAGA	0.329014	Other	0.0833333
TCCCAGAAAGTTGAGGAGA	0.290313	Other	0.125
TCCCAGAAAGTTGGAGAGA	0.225424	Other	0.25
TCCCAGACAGTACTGGAGA	0.169629	Other	0.25
TCCCAGACAGTAGGGGAGA	0.151116	Other	0.458333
TCCCAGACAGTATATGAGA	0.20507	Other	0.25
TCCCAGACAGTATCGGAGA	0.3075	Other	0.166667
TCCCAGACAGTCTAGGAGA	0.359185	Other	0.333333
TCCCAGACAGTGGAGGAGA	0.128684	Other	0.5
TCCCAGACAGTGTACGAGA	0.520383	Peaks	0.166667
TCCCAGACAGTGTCAGAGA	0.13391	Other	0.375
TCCCAGACAGTTAATGAGA	0.607163	Peaks	0.208333
TCCCAGACAGTTCCCGAGA	0.32392	Other	0.166667
TCCCAGAGAGTACCTGAGA	0.127843	Other	0.291667
TCCCAGAGAGTACTCGAGA	0.276432	Other	0.375
TCCCAGAGAGTAGCGGAGA	0.240496	Other	0.416667
TCCCAGAGAGTAGGCGAGA	0.46625	Peaks	0.416667
TCCCAGAGAGTATCCGAGA	0.273755	Other	0.208333
TCCCAGAGAGTGACGGAGA	0.15724	Other	0.416667
TCCCAGAGAGTGCAGGAGA	0.0148089	Other	0.375
TCCCAGAGAGTGGACGAGA	0.418487	Other	0.5
TCCCAGAGAGTGGCAGAGA	0.278003	Other	0.583333
TCCCAGAGAGTTGAAGAGA	0.151843	Other	0.291667
TCCCAGATAGTACATGAGA	0.297752	Other	0.208333
TCCCAGATAGTCAGCGAGA	0.130961	Other	0.333333
TCCCAGATAGTCCGAGAGA	0.458572	Peaks	0.208333
TCCCAGATAGTGAAGGAGA	0.344256	Other	0.291667
TCCCAGATAGTGAGAGAGA	0.237764	Other	0.25
TCCCAGATAGTTCAAGAGA	0.169133	Other	0.25
TCCCAGCAAGTAGGGGAGA	0.289002	Other	0.541667
TCCCAGCAAGTAGTCGAGA	0.248674	Other	0.375
TCCCAGCAAGTATGCGAGA	0.281656	Other	0.166667
TCCCAGCAAGTCATGGAGA	0.401272	Other	0.25
TCCCAGCAAGTCTAGGAGA	0.283627	Other	0.291667
TCCCAGCAAGTGAGGGAGA	0.217783	Other	0.583333
TCCCAGCAAGTGCATGAGA	0.152765	Other	0.166667
TCCCAGCAAGTGGAGGAGA	0.193987	Other	0.5
TCCCAGCAAGTGGGAGAGA	0.220614	Other	0.583333
TCCCAGCAAGTGTCAGAGA	0.205489	Other	0.291667
TCCCAGCAAGTTCGAGAGA	0.175738	Other	0.208333
TCCCAGCCAGTACGGGAGA	0.150443	Other	0.291667
TCCCAGCCAGTACTCGAGA	0.543303	Other	0.333333
TCCCAGCCAGTCCGCGAGA	0.293547	Other	0.291667
TCCCAGCCAGTCGAGGAGA	0.248233	Other	0.291667
TCCCAGCCAGTTAAGGAGA	0.136982	Other	0.333333
TCCCAGCCAGTTCACGAGA	0.280891	Other	0.166667
TCCCAGCCAGTTCCAGAGA	0.244346	Other	0.166667
TCCCAGCGAGTACATGAGA	0.512212	Peaks	0.375
TCCCAGCGAGTAGCCGAGA	0.216132	Other	0.333333
TCCCAGCGAGTAGGAGAGA	0.0840208	Other	0.541667
TCCCAGCGAGTCCAGGAGA	0.269985	Peaks	0.166667
TCCCAGCGAGTGAAGGAGA	0.613584	Other	0.541667
TCCCAGCGAGTGACCGAGA	0.694085	Peaks	0.25
TCCCAGCGAGTGCCAGAGA	0.233077	Other	0.291667
TCCCAGCGAGTGGAAGAGA	0.208218	Other	0.583333
TCCCAGCGAGTTACAGAGA	0.237813	Other	0.166667
TCCCAGCTAGTGAACGAGA	0.379442	Other	0.291667
TCCCAGCTAGTGCAAGAGA	0.388408	Other	0.458333
TCCCAGGAAGTACGGGAGA	0.190047	Other	0.5
TCCCAGGAAGTAGGCGAGA	0.190738	Other	0.458333
TCCCAGGAAGTCAGGGAGA	0.234661	Other	0.583333
TCCCAGGAAGTCCCGGAGA	0.200248	Other	0.166667
TCCCAGGAAGTCGAGGAGA	0.115748	Other	0.291667
TCCCAGGAAGTCGGAGAGA	0.273964	Other	0.375
TCCCAGGAAGTGAATGAGA	0.103662	Other	0.25
TCCCAGGAAGTGACGGAGA	0.258226	Other	0.416667
TCCCAGGAAGTGAGCGAGA	0.210219	Other	0.416667
TCCCAGGAAGTGATAGAGA	0.373274	Other	0.5
TCCCAGGAAGTGCAGGAGA	0.287578	Other	0.375
TCCCAGGAAGTTCCAGAGA	0.276357	Other	0.291667
TCCCAGGCAGTAAGGGAGA	0.0777465	Other	0.375
TCCCAGGCAGTCACGGAGA	0.31329	Other	0.416667
TCCCAGGCAGTCCAGGAGA	0.146346	Other	0.291667
TCCCAGGCAGTGAAGGAGA	0.0977271	Other	0.416667
TCCCAGGCAGTGAGAGAGA	0.147309	Other	0.25
TCCCAGGCAGTGCACGAGA	0.211897	Other	0.166667
TCCCAGGCAGTGCCAGAGA	0.0121955	Other	0.208333
TCCCAGGCAGTGGAAGAGA	0.284979	Other	0.375
TCCCAGGGAGTAAGCGAGA	0.0403878	Other	0.541667
TCCCAGGGAGTACAGGAGA	0.240496	Other	0.458333
TCCCAGGGAGTACGAGAGA	0.208969	Other	0.541667
TCCCAGGGAGTCAAGGAGA	0.156757	Other	0.416667
TCCCAGGGAGTCAGAGAGA	0.1855	Other	0.375
TCCCAGGGAGTCGAAGAGA	0.179512	Other	0.541667
TCCCAGGGAGTGAACGAGA	0.604206	Peaks	0.375
TCCCAGGGAGTGACAGAGA	0.2944	Other	0.458333
TCCCAGGGAGTGCAAGAGA	0.292958	Other	0.541667
TCCCAGGTAGTACACGAGA	0.207324	Other	0.291667
TCCCAGGTAGTGAAAGAGA	0.146522	Other	0.291667
TCCCAGTAAGTAGCCGAGA	0.0168101	Other	0.333333
TCCCAGTAAGTATACGAGA	0.308458	Other	0.125
TCCCAGTAAGTCCAGGAGA	0.248632	Other	0.0833333
TCCCAGTAAGTCCCCGAGA	0.233239	Other	0.208333
TCCCAGTAAGTCCGAGAGA	0.26275	Peaks	0.0833333
TCCCAGTAAGTCGCAGAGA	0.403966	Peaks	0.25
TCCCAGTAAGTGAGAGAGA	0.353297	Other	0.458333
TCCCAGTCAGTACCCGAGA	0.353881	Other	0.25
TCCCAGTCAGTACGAGAGA	0.179074	Other	0.333333
TCCCAGTCAGTCACCGAGA	0.333391	Other	0.25
TCCCAGTCAGTCCCAGAGA	0.365253	Peaks	0.125
TCCCAGTCAGTGACAGAGA	0.415608	Other	0.416667
TCCCAGTGAGTAACCGAGA	0.38111	Other	0.375
TCCCAGTGAGTAAGAGAGA	0.257826	Other	0.416667
TCCCAGTGAGTAGAAGAGA	0.282191	Other	0.375
TCCCAGTGAGTCAACGAGA	0.509252	Peaks	0.208333
TCCCAGTGAGTCACAGAGA	0.347634	Peaks	0.291667
TCCCAGTTAGTACAAGAGA	0.512027	Peaks	0.291667
TCCCATAAAGTATCGGAGA	0.289177	Other	0.125
TCCCATAAAGTCAGTGAGA	0.310986	Other	0.416667
TCCCATAAAGTGAGGGAGA	0.242865	Other	0.416667
TCCCATAAAGTGGAGGAGA	0.177834	Other	0.541667
TCCCATAAAGTGGCCGAGA	0.228056	Other	0.333333
TCCCATAAAGTGGGAGAGA	0	Other	0.458333
TCCCATAAAGTTGCAGAGA	0.336901	Other	0.291667
TCCCATACAGTAAGTGAGA	0.20092	Other	0.291667
TCCCATACAGTACGGGAGA	0.266465	Other	0.25
TCCCATACAGTATAGGAGA	0.297011	Other	0.25
TCCCATACAGTCAGGGAGA	0.207324	Other	0.208333
TCCCATACAGTCCCGGAGA	0.198685	Other	0.125
TCCCATACAGTCCGCGAGA	0.363568	Other	0.208333
TCCCATACAGTCGAGGAGA	0.247194	Other	0.375
TCCCATACAGTGCGAGAGA	0.369613	Other	0.25
TCCCATACAGTGGACGAGA	0.185416	Other	0.25
TCCCATACAGTGTAAGAGA	0.086385	Other	0.333333
TCCCATAGAGTACTAGAGA	0.287064	Other	0.25
TCCCATAGAGTCAATGAGA	0.255362	Other	0.375
TCCCATAGAGTCACGGAGA	0.118544	Other	0.0833333
TCCCATAGAGTCCAGGAGA	0.231715	Other	0.25
TCCCATAGAGTCGACGAGA	0.24659	Other	0.208333
TCCCATAGAGTGGAAGAGA	0.331497	Peaks	0.208333
TCCCATATAGTAACGGAGA	0.276432	Peaks	0.125
TCCCATATAGTAAGCGAGA	0.207324	Other	0.25
TCCCATATAGTGAACGAGA	0.332428	Other	0.125
TCCCATCAAGTAAGTGAGA	0.241739	Peaks	0.166667
TCCCATCAAGTACGGGAGA	0.184288	Other	0.333333
TCCCATCAAGTATAGGAGA	0.0051831	Other	0.25
TCCCATCAAGTCAGGGAGA	0.0465421	Other	0.333333
TCCCATCAAGTGACGGAGA	0.218431	Other	0.208333
TCCCATCAAGTGCAGGAGA	0.293087	Other	0.166667
TCCCATCAAGTGCGAGAGA	0.166405	Other	0.166667
TCCCATCAAGTGGCAGAGA	0.617825	Other	0.375
TCCCATCAAGTTAGAGAGA	0.246179	Other	0.166667
TCCCATCCAGTACCGGAGA	0.23036	Other	0.125
TCCCATCCAGTAGCCGAGA	0.363547	Peaks	0.0833333
TCCCATCCAGTATCAGAGA	0.165859	Other	0.25
TCCCATCCAGTCAATGAGA	0.051831	Other	0.416667
TCCCATCCAGTGCCAGAGA	0.636781	Peaks	0.0833333
TCCCATCCAGTTCAAGAGA	0.456989	Other	0.166667
TCCCATCGAGTAAGCGAGA	0.324626	Other	0.208333
TCCCATCGAGTAATAGAGA	0.319213	Other	0.125
TCCCATCGAGTCAGAGAGA	0.360159	Other	0.333333
TCCCATCGAGTCGAAGAGA	0.630633	Peaks	0.125
TCCCATCGAGTTAAAGAGA	0.527908	Peaks	0.166667
TCCCATGAAGTAAGGGAGA	0.28433	Other	0.25
TCCCATGAAGTACATGAGA	0.234535	Peaks	0.0833333
TCCCATGAAGTACGCGAGA	0.150566	Other	0.208333
TCCCATGAAGTAGAGGAGA	0.188169	Other	0.416667
TCCCATGAAGTAGCCGAGA	0	Other	0.166667
TCCCATGAAGTCATAGAGA	0.192864	Other	0.125
TCCCATGAAGTGAAGGAGA	0.0720363	Other	0.375
TCCCATGAAGTGCCAGAGA	0.22765	Other	0.208333
TCCCATGAAGTTAACGAGA	0.103662	Other	0.208333
TCCCATGAAGTTCAAGAGA	0.273964	Other	0.208333
TCCCATGCAGTAGACGAGA	0.205407	Other	0.291667
TCCCATGGAGTAAGAGAGA	0.0850957	Other	0.458333
TCCCATGTAGTAACAGAGA	0.175172	Other	0.166667
TCCCATTAAGTAACGGAGA	0.0053434	Other	0.333333
TCCCATTAAGTCAAGGAGA	0.464908	Other	0.291667
TCCCATTAAGTGAACGAGA	0.253006	Other	0.208333
TCCCATTCAGTAAAGGAGA	0.27202	Other	0.291667
TCCCCAAAAGTCCTTGAGA	0.326103	Other	0.125
TCCCCAAAAGTCTGGGAGA	0.239495	Other	0.25
TCCCCAAAAGTGGGGGAGA	0.196056	Other	0.583333
TCCCCAAAAGTGTTAGAGA	0.218842	Other	0.208333
TCCCCAAAAGTTGTAGAGA	0.259331	Other	0.208333
TCCCCAACAGTAGGTGAGA	0.113086	Other	0.0833333
TCCCCAACAGTATCTGAGA	0.354964	Other	0.25
TCCCCAACAGTCGCTGAGA	0.498873	Peaks	0.0833333
TCCCCAACAGTGAGTGAGA	0.185111	Other	0.333333
TCCCCAACAGTGCGGGAGA	0.14963	Other	0.166667
TCCCCAACAGTGGATGAGA	0.25103	Other	0.291667
TCCCCAACAGTGTAGGAGA	0.174152	Other	0.166667
TCCCCAACAGTTAGGGAGA	0.218236	Other	0.291667
TCCCCAACAGTTTCAGAGA	0.337774	Other	0.166667
TCCCCAAGAGTAGCTGAGA	0.094344	Other	0.125
TCCCCAAGAGTAGGGGAGA	0.144184	Other	0.708333
TCCCCAAGAGTCCGGGAGA	0.20476	Other	0.25
TCCCCAAGAGTCCTCGAGA	0.409465	Other	0.208333
TCCCCAAGAGTCGATGAGA	0.238131	Other	0.25
TCCCCAAGAGTGAGGGAGA	0.228056	Other	0.416667
TCCCCAAGAGTGCTAGAGA	0.282084	Other	0.208333
TCCCCAAGAGTGGAGGAGA	0.015948	Other	0.25
TCCCCAAGAGTGGGAGAGA	0.264592	Other	0.458333
TCCCCAAGAGTGTCAGAGA	0.370221	Peaks	0.0833333
TCCCCAAGAGTTAGCGAGA	0.305272	Other	0.166667
TCCCCAAGAGTTATAGAGA	0.280979	Other	0.0833333
TCCCCAAGAGTTGCAGAGA	0.406462	Peaks	0.125
TCCCCAATAGTACGGGAGA	0.157247	Other	0.166667
TCCCCAATAGTAGATGAGA	0.672407	Other	0.208333
TCCCCAATAGTCCCGGAGA	0.1123	Other	0.0833333
TCCCCAATAGTCCTAGAGA	0.28507	Other	0.25
TCCCCAATAGTCGAGGAGA	0	Other	0.125
TCCCCAATAGTGCCCGAGA	0.304204	Other	0.166667
TCCCCACAAGTAGGTGAGA	0.213671	Other	0.375
TCCCCACAAGTCGCTGAGA	0.347472	Other	0.208333
TCCCCACAAGTCGGGGAGA	0.18154	Other	0.333333
TCCCCACAAGTCGTCGAGA	0.225571	Other	0.25
TCCCCACAAGTCTTAGAGA	0.318788	Other	0.0833333
TCCCCACAAGTGATGGAGA	0.152488	Other	0.208333
TCCCCACAAGTGCTCGAGA	0.369623	Other	0.291667
TCCCCACAAGTGGATGAGA	1.21689	Peaks	0.291667
TCCCCACAAGTGGTAGAGA	0.116558	Other	0.375
TCCCCACCAGTAGCTGAGA	0.329415	Other	0.125
TCCCCACCAGTAGGGGAGA	0.215068	Other	0.25
TCCCCACCAGTATATGAGA	0.355813	Other	0.125
TCCCCACCAGTCCGGGAGA	0.207324	Other	0.166667
TCCCCACCAGTCCTCGAGA	0.528355	Other	0.291667
TCCCCACCAGTGAGGGAGA	0.932958	Other	0.333333
TCCCCACCAGTGGGAGAGA	0.191885	Other	0.25
TCCCCACCAGTGTCAGAGA	0.333901	Other	0.125
TCCCCACCAGTTACGGAGA	0.090362	Other	0.0833333
TCCCCACGAGTAGCGGAGA	0.131422	Other	0.166667
TCCCCACGAGTATAGGAGA	0.0143273	Other	0.208333
TCCCCACGAGTCCATGAGA	0.441523	Other	0.208333
TCCCCACGAGTCGGAGAGA	0.2557	Other	0.25
TCCCCACGAGTGACGGAGA	0.118471	Other	0.208333
TCCCCACGAGTGCGAGAGA	0.10976	Other	0.208333
TCCCCACGAGTTGAAGAGA	0.351702	Other	0.291667
TCCCCACTAGTAAGGGAGA	0.266299	Other	0.25
TCCCCACTAGTACGCGAGA	0.317465	Other	0.125
TCCCCACTAGTCCAGGAGA	0.134151	Other	0.166667
TCCCCACTAGTGAAGGAGA	0.202958	Other	0.208333
TCCCCAGAAGTATCGGAGA	0.212507	Other	0.208333
TCCCCAGAAGTGGGAGAGA	0.125196	Other	0.375
TCCCCAGAAGTGTACGAGA	0.173704	Other	0.25
[truncated: 15,772 more rows]

## Sheet: Figures 4; S17
#Table for Figures 4; S17
#Columns:
#(1) Basin size: number of TFBSs that can access the peak
#(2)ids:Peak genotypes
#(3) repr_lvl: mean Repr_lvl from replicates normalized by WT
#(4) class: peak class (high or low)
basin_sizes	ids	repr_lvl	type
3643	TCCCTACCAGTGGAAGAGA	1.24394	High
36	TCCCACAGAGTATGTGAGA	1.24394	High
3049	TCCCGGGAAGTCTGGGAGA	1.24394	High
1152	TCCCGCCGAGTCGTCGAGA	1.2364	High
780	TCCCCACAAGTGGATGAGA	1.21689	High
862	TCCCTAGTAGTACGAGAGA	1.21659	High
1000	TCCCTCACAGTGTGGGAGA	1.21646	High
80	TCCCCGAAAGTGACCGAGA	1.21428	High
3078	TCCCACCGAGTGATAGAGA	1.20847	High
142	TCCCGTAAAGTTCATGAGA	1.20695	High
985	TCCCTAGAAGTTGCGGAGA	1.20354	High
1812	TCCCTCAGAGTTGGTGAGA	1.20248	High
2607	TCCCGGACAGTGTGAGAGA	1.19607	High
2342	TCCCGCTTAGTTACGGAGA	1.19591	High
1024	TCCCTATCAGTCCCAGAGA	1.18297	High
929	TCCCTGAGAGTCGAAGAGA	1.18175	High
3671	TCCCAAGGAGTGGTAGAGA	1.17784	High
453	TCCCTTAAAGTACTCGAGA	1.1596	High
91	TCCCTTTGAGTAAGTGAGA	1.15299	High
1227	TCCCGGTGAGTATGCGAGA	1.14935	High
3412	TCCCTGTTAGTGCTCGAGA	1.14806	High
4313	TCCCTGCTAGTGGAGGAGA	1.14412	High
220	TCCCTACGAGTCCTCGAGA	1.13857	High
827	TCCCTTCAAGTGCCGGAGA	1.13041	High
1	TCCCCTTCAGTCCCAGAGA	1.12486	High
3760	TCCCGGTAAGTGGCTGAGA	1.11296	High
75	TCCCGCCAAGTCCCGGAGA	1.10261	High
2619	TCCCCAGAAGTGATTGAGA	1.1017	High
4264	TCCCGGGAAGTTGTGGAGA	1.10141	High
3884	TCCCGTTGAGTGTTGGAGA	1.101	High
1194	TCCCGCGAAGTTGCTGAGA	1.10086	High
2302	TCCCAAATAGTGGGGGAGA	1.0986	High
2360	TCCCCTGGAGTTGGGGAGA	1.09084	High
985	TCCCATTTAGTTCGGGAGA	1.09016	High
658	TCCCGCTGAGTGTCAGAGA	1.08623	High
3495	TCCCGGAGAGTGCTGGAGA	1.07415	High
2833	TCCCATGCAGTTTGGGAGA	1.06503	High
4440	TCCCTATCAGTGCCGGAGA	1.06178	High
2687	TCCCATCTAGTGTGGGAGA	1.0565	High
1274	TCCCCTTGAGTATGCGAGA	1.05277	High
4446	TCCCGGGCAGTAGGCGAGA	1.04904	High
3487	TCCCGGGCAGTACAAGAGA	1.04851	High
3600	TCCCGGTAAGTAGGCGAGA	1.04782	High
227	TCCCTTGAAGTCATTGAGA	1.04518	High
1877	TCCCTTCCAGTTCTGGAGA	1.0396	High
1781	TCCCTGGTAGTGACAGAGA	1.03409	High
199	TCCCCATGAGTAGTCGAGA	1.03239	High
3086	TCCCAGCGAGTAGACGAGA	1.03052	High
1073	TCCCTCGTAGTCTGAGAGA	1.02643	High
596	TCCCTATGAGTTTAAGAGA	1.02529	High
637	TCCCATCGAGTACTGGAGA	1.02087	High
126	TCCCGTCAAGTAGCCGAGA	1.01534	High
1247	TCCCTTTCAGTAGAGGAGA	1.01492	High
2310	TCCCTAATAGTGCTTGAGA	1.01369	High
8231	TCCCTATCAGTGGTAGAGA	1.01319	High
77	TCCCTATGAGTTCCAGAGA	1.01189	High
2492	TCCCGTGCAGTCGTGGAGA	1.00161	High
1241	TCCCGGGTAGTTAATGAGA	1.00138	High
6602	TCCCTATCAGTGCTCGAGA	0.993217	Low
3645	TCCCCGGGAGTGGGCGAGA	0.993081	Low
2206	TCCCTCGGAGTGGGTGAGA	0.987913	Low
1349	TCCCGGGAAGTCCTCGAGA	0.984713	Low
1566	TCCCCTATAGTGATAGAGA	0.982321	Low
1573	TCCCTAGGAGTTAGGGAGA	0.978975	Low
800	TCCCGTCGAGTTCCGGAGA	0.977384	Low
811	TCCCGTGTAGTTGCAGAGA	0.976194	Low
1167	TCCCCGGTAGTTTGCGAGA	0.9707	Low
1401	TCCCTACCAGTCGCGGAGA	0.966972	Low
1437	TCCCGGCCAGTCTGCGAGA	0.966583	Low
2590	TCCCCAGTAGTGGGCGAGA	0.963193	Low
125	TCCCCGTGAGTCAGAGAGA	0.962773	Low
1261	TCCCCACAAGTGAGGGAGA	0.955795	Low
970	TCCCCTAGAGTCCTGGAGA	0.952235	Low
2007	TCCCGAACAGTGGGTGAGA	0.949449	Low
6033	TCCCTTTCAGTGACCGAGA	0.9463	Low
1845	TCCCCTCTAGTGTTTGAGA	0.945104	Low
9	TCCCCAGTAGTCCCTGAGA	0.944712	Low
47	TCCCACCAAGTCAATGAGA	0.943343	Low
3236	TCCCTTGTAGTCGGGGAGA	0.937866	Low
1957	TCCCTTTCAGTTTGGGAGA	0.925018	Low
3754	TCCCGGACAGTTGGGGAGA	0.921901	Low
2176	TCCCGATAAGTAGCTGAGA	0.920864	Low
2622	TCCCGTCCAGTGCTTGAGA	0.914587	Low
2397	TCCCGTGGAGTGTTCGAGA	0.913521	Low
96	TCCCGTTCAGTACGCGAGA	0.912225	Low
426	TCCCATCTAGTATCGGAGA	0.907514	Low
2637	TCCCTAGTAGTGGCTGAGA	0.905334	Low
2744	TCCCGGGGAGTTACAGAGA	0.902765	Low
11	TCCCCTAGAGTGCGCGAGA	0.900867	Low
1042	TCCCGGATAGTATCAGAGA	0.893332	Low
1531	TCCCGGACAGTCGTCGAGA	0.892121	Low
3198	TCCCGGCTAGTCGTTGAGA	0.890317	Low
89	TCCCCTCGAGTCTGAGAGA	0.890273	Low
2004	TCCCTTTTAGTGAATGAGA	0.888615	Low
2276	TCCCGTGAAGTGAGCGAGA	0.888432	Low
1191	TCCCTGTCAGTTGGCGAGA	0.874366	Low
14	TCCCTTGCAGTTACCGAGA	0.873722	Low
1472	TCCCTATCAGTACCTGAGA	0.867487	Low
431	TCCCTTTTAGTCTATGAGA	0.857957	Low
577	TCCCAGTCAGTTGAAGAGA	0.857803	Low
1332	TCCCGAGTAGTTAACGAGA	0.856985	Low
1622	TCCCTGTTAGTTTGAGAGA	0.856171	Low
237	TCCCAGACAGTGCTCGAGA	0.855211	Low
394	TCCCCTGCAGTATGAGAGA	0.854746	Low
2598	TCCCGTCTAGTGTTAGAGA	0.851119	Low
280	TCCCCGCAAGTTGATGAGA	0.850087	Low
977	TCCCGATTAGTAGGGGAGA	0.844399	Low
476	TCCCCCAGAGTCGACGAGA	0.840421	Low
211	TCCCCCCGAGTACGTGAGA	0.839409	Low
29	TCCCTAAGAGTAAAAGAGA	0.838551	Low
253	TCCCTTCAAGTTTCAGAGA	0.837268	Low
1614	TCCCTGGGAGTTAGAGAGA	0.83206	Low
878	TCCCATCTAGTTGGCGAGA	0.829296	Low
3113	TCCCGCGTAGTGGTTGAGA	0.825744	Low
739	TCCCCAAAAGTGTGGGAGA	0.821322	Low
7700	TCCCGTTCAGTGATAGAGA	0.818743	Low
3572	TCCCGGTGAGTGAACGAGA	0.818685	Low
1280	TCCCAGCGAGTTAGAGAGA	0.815474	Low
2830	TCCCGTCGAGTTAAGGAGA	0.81474	Low
87	TCCCTGAAAGTCTACGAGA	0.814732	Low
2269	TCCCGAAGAGTGCTCGAGA	0.813348	Low
805	TCCCAGTAAGTGTCGGAGA	0.810562	Low
87	TCCCTTACAGTCCACGAGA	0.80754	Low
1226	TCCCGACCAGTGCAGGAGA	0.804905	Low
121	TCCCAATCAGTAACGGAGA	0.802254	Low
3828	TCCCGCTCAGTGCCAGAGA	0.801279	Low
242	TCCCCCGGAGTTTATGAGA	0.80082	Low
274	TCCCCCCCAGTCTAGGAGA	0.800028	Low
1227	TCCCGATGAGTTAAGGAGA	0.796765	Low
1152	TCCCTCTTAGTTTGCGAGA	0.79646	Low
1543	TCCCTGTAAGTGACGGAGA	0.796194	Low
787	TCCCTCTAAGTTGATGAGA	0.79466	Low
34	TCCCCTATAGTACAGGAGA	0.792291	Low
685	TCCCGCTAAGTTCCTGAGA	0.791601	Low
2019	TCCCGTCTAGTTTGTGAGA	0.783798	Low
3457	TCCCAGTCAGTCGGGGAGA	0.775793	Low
1449	TCCCAAGTAGTTGGTGAGA	0.773763	Low
3527	TCCCTAAGAGTGCTGGAGA	0.768177	Low
1269	TCCCTTTAAGTGCGCGAGA	0.764191	Low
5413	TCCCGCTCAGTTATAGAGA	0.763774	Low
2403	TCCCCGCTAGTTAAGGAGA	0.755252	Low
1087	TCCCATTTAGTCGCGGAGA	0.754981	Low
5724	TCCCGAGCAGTGAAAGAGA	0.754789	Low
1606	TCCCGCAGAGTGTAAGAGA	0.752566	Low
105	TCCCCACAAGTATCAGAGA	0.751722	Low
3095	TCCCGAGCAGTAACAGAGA	0.751549	Low
562	TCCCGTGCAGTAATCGAGA	0.749493	Low
694	TCCCGATGAGTTAGAGAGA	0.749052	Low
907	TCCCAGGCAGTGCCGGAGA	0.747916	Low
1610	TCCCGATAAGTCAGTGAGA	0.747081	Low
3673	TCCCTGCTAGTGATCGAGA	0.745472	Low
1366	TCCCTCCGAGTAGGCGAGA	0.745296	Low
290	TCCCGTTGAGTTTCTGAGA	0.744481	Low
1049	TCCCAAGGAGTCGGCGAGA	0.742698	Low
596	TCCCCTCAAGTTAGCGAGA	0.742002	Low
354	TCCCCGTCAGTTTGCGAGA	0.741488	Low
3834	TCCCAATCAGTGTAAGAGA	0.740443	Low
340	TCCCCGCAAGTCTAGGAGA	0.738823	Low
383	TCCCCAAGAGTAGATGAGA	0.738592	Low
3416	TCCCTGTTAGTGGGGGAGA	0.73656	Low
5737	TCCCATTCAGTGATCGAGA	0.73057	Low
2151	TCCCTTCGAGTGATTGAGA	0.73026	Low
532	TCCCTTCTAGTTGCTGAGA	0.729887	Low
7	TCCCCACTAGTAAATGAGA	0.725634	Low
2969	TCCCTCTCAGTTAGAGAGA	0.725634	Low
2204	TCCCTATCAGTTGTGGAGA	0.725634	Low
328	TCCCAGTCAGTCTTTGAGA	0.725539	Low
1853	TCCCGGGTAGTTCGGGAGA	0.722623	Low
30	TCCCCTAAAGTGAAGGAGA	0.721385	Low
60	TCCCCTTAAGTACAGGAGA	0.720125	Low
839	TCCCTGTGAGTTCGAGAGA	0.719351	Low
1738	TCCCAGCTAGTGAGTGAGA	0.71621	Low
5913	TCCCGGTCAGTGACCGAGA	0.715101	Low
1341	TCCCGTAGAGTCGATGAGA	0.714654	Low
530	TCCCGTTTAGTATTTGAGA	0.713089	Low
358	TCCCAACCAGTAATGGAGA	0.713036	Low
1201	TCCCTATAAGTTACTGAGA	0.711034	Low
1629	TCCCAGCAAGTATGGGAGA	0.710022	Low
1895	TCCCGTGCAGTGACCGAGA	0.708707	Low
2429	TCCCGGGGAGTAGCTGAGA	0.708595	Low
849	TCCCATCTAGTGCGTGAGA	0.707786	Low
948	TCCCCTTGAGTTGAGGAGA	0.70699	Low
2702	TCCCGGGAAGTTACGGAGA	0.706696	Low
1494	TCCCTATGAGTAGTGGAGA	0.706653	Low
1252	TCCCTCTCAGTTACTGAGA	0.702958	Low
2068	TCCCCTTCAGTGAAGGAGA	0.701712	Low
207	TCCCAACTAGTCGACGAGA	0.701343	Low
1418	TCCCAGCAAGTTATGGAGA	0.701166	Low
644	TCCCCAATAGTTAGGGAGA	0.699054	Low
1358	TCCCAGCAAGTGGGTGAGA	0.698845	Low
2591	TCCCGTACAGTCGGGGAGA	0.697991	Low
222	TCCCAGGCAGTTGACGAGA	0.697522	Low
1120	TCCCGTAAAGTGTTAGAGA	0.696338	Low
2327	TCCCTTAGAGTGGTAGAGA	0.695106	Low
320	TCCCAGCGAGTGACCGAGA	0.694085	Low
1160	TCCCTTCTAGTCTTTGAGA	0.693463	Low
153	TCCCCAACAGTCTTGGAGA	0.692462	Low
5912	TCCCGGTCAGTGAAAGAGA	0.692151	Low
1906	TCCCGCGTAGTAGGAGAGA	0.691479	Low
1143	TCCCATTCAGTGCACGAGA	0.690985	Low
451	TCCCCGTCAGTGCGAGAGA	0.690295	Low
2375	TCCCGTCGAGTGAAAGAGA	0.689669	Low
951	TCCCACGCAGTAGGGGAGA	0.689285	Low
3409	TCCCAATAAGTGAAAGAGA	0.688056	Low
554	TCCCGTCTAGTTCTGGAGA	0.687359	Low
1527	TCCCTTGTAGTCATGGAGA	0.686761	Low
3439	TCCCGTTAAGTGCTAGAGA	0.684909	Low
9	TCCCGCCTAGTCACTGAGA	0.681753	Low
772	TCCCGACTAGTTAGCGAGA	0.681656	Low
1592	TCCCTAGCAGTAGTAGAGA	0.680522	Low
264	TCCCGGTCAGTAATTGAGA	0.679165	Low
2839	TCCCATCTAGTGGCGGAGA	0.6785	Low
1528	TCCCCGTTAGTGTTGGAGA	0.677468	Low
2506	TCCCTTGCAGTGCCAGAGA	0.677258	Low
1127	TCCCGGACAGTTACAGAGA	0.677018	Low
3216	TCCCGACTAGTGAGTGAGA	0.676993	Low
1900	TCCCCAGTAGTGCTTGAGA	0.676094	Low
3521	TCCCGACTAGTGACAGAGA	0.673803	Low
1843	TCCCGGCTAGTAATAGAGA	0.673803	Low
1946	TCCCGGGTAGTTCTAGAGA	0.672308	Low
1592	TCCCGAGTAGTGTAAGAGA	0.67173	Low
351	TCCCCGCCAGTAGCAGAGA	0.670606	Low
1747	TCCCACTCAGTGGCGGAGA	0.669816	Low
3052	TCCCGTGCAGTGTTGGAGA	0.669816	Low
1343	TCCCAATGAGTGCCAGAGA	0.668044	Low
453	TCCCTATAAGTCAAAGAGA	0.663437	Low
120	TCCCAAGTAGTCAATGAGA	0.663235	Low
1464	TCCCTGGGAGTGTCCGAGA	0.662515	Low
2695	TCCCGGTAAGTTGAGGAGA	0.660845	Low
418	TCCCGTTTAGTTATTGAGA	0.660751	Low
2623	TCCCATTTAGTGAGAGAGA	0.659897	Low
2057	TCCCAACAAGTGCGGGAGA	0.6594	Low
5109	TCCCGGGCAGTGAGGGAGA	0.659065	Low
3076	TCCCTGTGAGTTGGTGAGA	0.655592	Low
188	TCCCGGACAGTGCCCGAGA	0.65517	Low
3447	TCCCGGCGAGTGTAAGAGA	0.653633	Low
2930	TCCCCACAAGTGATAGAGA	0.651799	Low
56	TCCCTGGCAGTTTGCGAGA	0.64989	Low
107	TCCCCGACAGTGCTAGAGA	0.649881	Low
657	TCCCTAAGAGTTCGGGAGA	0.649881	Low
451	TCCCCGTTAGTCTCTGAGA	0.649615	Low
4028	TCCCAGGGAGTGGTTGAGA	0.647666	Low
298	TCCCGCCTAGTCCTAGAGA	0.646959	Low
1873	TCCCGGCCAGTGACGGAGA	0.646788	Low
2067	TCCCTGGGAGTATATGAGA	0.643451	Low
799	TCCCAGCGAGTTTTTGAGA	0.642704	Low
56	TCCCCGTCAGTCTCGGAGA	0.642208	Low
130	TCCCCACCAGTGCCAGAGA	0.641919	Low
893	TCCCGGTTAGTGCCCGAGA	0.639542	Low
122	TCCCCCACAGTGACGGAGA	0.638615	Low
796	TCCCCATTAGTCGCTGAGA	0.637577	Low
1906	TCCCATCCAGTGCCAGAGA	0.636781	Low
2863	TCCCGACTAGTGAAGGAGA	0.636781	Low
1119	TCCCTATTAGTTGGTGAGA	0.636781	Low
1525	TCCCTTCTAGTTGTCGAGA	0.63642	Low
443	TCCCATCAAGTATTTGAGA	0.634692	Low
340	TCCCGGCCAGTTATAGAGA	0.634683	Low
13	TCCCCCAAAGTTGCAGAGA	0.634679	Low
853	TCCCAAGTAGTGTCAGAGA	0.634592	Low
1476	TCCCGTCTAGTAGCAGAGA	0.634461	Low
490	TCCCAGCCAGTCCTGGAGA	0.633717	Low
64	TCCCATCGAGTCGAAGAGA	0.630633	Low
1720	TCCCCGTGAGTCTGTGAGA	0.63059	Low
2437	TCCCGCTCAGTCCTGGAGA	0.630469	Low
930	TCCCACTGAGTTTTGGAGA	0.630121	Low
272	TCCCTCGTAGTCGAAGAGA	0.629376	Low
377	TCCCGAGGAGTCATCGAGA	0.629333	Low
1817	TCCCAATAAGTGCTAGAGA	0.628722	Low
497	TCCCGACGAGTACATGAGA	0.628519	Low
2616	TCCCGAGGAGTAGCGGAGA	0.628345	Low
2337	TCCCCGGAAGTGCAAGAGA	0.627981	Low
54	TCCCAGGTAGTTCCTGAGA	0.627673	Low
1379	TCCCAAAAAGTGACAGAGA	0.627114	Low
23	TCCCCGTGAGTTCCTGAGA	0.626793	Low
888	TCCCCTGGAGTTTGCGAGA	0.626779	Low
625	TCCCGCATAGTTCAAGAGA	0.626291	Low
1450	TCCCCCCGAGTGACAGAGA	0.625811	Low
1330	TCCCCAGGAGTGCAAGAGA	0.625546	Low
85	TCCCGCCAAGTCCGTGAGA	0.625339	Low
585	TCCCAAATAGTTAGTGAGA	0.624619	Low
25	TCCCCCAAAGTCCAAGAGA	0.623808	Low
153	TCCCTTCAAGTAATCGAGA	0.623775	Low
9	TCCCTAACAGTTAACGAGA	0.623686	Low
653	TCCCTAATAGTCTTCGAGA	0.62348	Low
2275	TCCCTTCTAGTGCTGGAGA	0.623309	Low
1506	TCCCTTCGAGTAGCCGAGA	0.623052	Low
177	TCCCCTGCAGTTCTAGAGA	0.622718	Low
761	TCCCCATTAGTAAGGGAGA	0.622632	Low
19	TCCCTCCAAGTCCAAGAGA	0.622393	Low
2	TCCCAAACAGTATCAGAGA	0.621972	Low
14	TCCCCCAGAGTAACCGAGA	0.621972	Low
2017	TCCCGGACAGTAAGCGAGA	0.621972	Low
1068	TCCCGCTCAGTAAAGGAGA	0.621972	Low
1213	TCCCTGTGAGTCCACGAGA	0.621972	Low
108	TCCCTTAAAGTTTGCGAGA	0.621972	Low
865	TCCCTCGTAGTGTCAGAGA	0.621511	Low
160	TCCCCCGGAGTGCTCGAGA	0.620999	Low
116	TCCCTCGCAGTCATCGAGA	0.620888	Low
844	TCCCACGTAGTGCAAGAGA	0.620121	Low
4895	TCCCGGGGAGTGTTTGAGA	0.619647	Low
578	TCCCAGAGAGTAACCGAGA	0.619444	Low
493	TCCCAGAGAGTTGTCGAGA	0.619208	Low
354	TCCCAAACAGTTTAAGAGA	0.61901	Low
579	TCCCTTGCAGTCTGTGAGA	0.618628	Low
139	TCCCATAAAGTTATTGAGA	0.618377	Low
1527	TCCCCTGCAGTGCAAGAGA	0.61827	Low
1083	TCCCTTTAAGTTATTGAGA	0.618133	Low
1299	TCCCAGAGAGTCAAGGAGA	0.617891	Low
1192	TCCCTTGAAGTGTCTGAGA	0.616099	Low
529	TCCCTCCGAGTGCAAGAGA	0.615752	Low
234	TCCCGGTAAGTATTTGAGA	0.614823	Low
989	TCCCTTTCAGTTAGCGAGA	0.614236	Low
35	TCCCAGACAGTTGCCGAGA	0.613333	Low
435	TCCCTCCGAGTACGGGAGA	0.613288	Low
248	TCCCGACTAGTAACTGAGA	0.61321	Low
1103	TCCCTAAGAGTGACTGAGA	0.612454	Low
67	TCCCATCCAGTCTTAGAGA	0.612192	Low
20	TCCCTTGCAGTATCCGAGA	0.610765	Low
3092	TCCCGGTTAGTGCTGGAGA	0.608066	Low
110	TCCCGCCTAGTATCCGAGA	0.607854	Low
162	TCCCCCCAAGTGCAAGAGA	0.607353	Low
260	TCCCAGACAGTTAATGAGA	0.607163	Low
215	TCCCTACGAGTAGACGAGA	0.607163	Low
2087	TCCCTCTCAGTGCAAGAGA	0.607163	Low
99	TCCCCTTAAGTAGTGGAGA	0.604445	Low
337	TCCCACGTAGTCAACGAGA	0.60442	Low
2511	TCCCAGGGAGTGAACGAGA	0.604206	Low
15	TCCCCATCAGTTCTAGAGA	0.604045	Low
861	TCCCGTCGAGTTGAAGAGA	0.603218	Low
276	TCCCCATGAGTCTCCGAGA	0.603187	Low
1614	TCCCGATCAGTTATTGAGA	0.603124	Low
790	TCCCAATCAGTTCTTGAGA	0.601776	Low
75	TCCCCACTAGTCTGCGAGA	0.601573	Low
109	TCCCAACGAGTAAATGAGA	0.599759	Low
77	TCCCACACAGTCCGAGAGA	0.599026	Low
865	TCCCGTTTAGTAAGGGAGA	0.599013	Low
1435	TCCCGAGTAGTCGCAGAGA	0.598936	Low
2968	TCCCGTTCAGTGGATGAGA	0.598674	Low
242	TCCCTTTTAGTCGGAGAGA	0.598278	Low
85	TCCCTGAAAGTAGTAGAGA	0.597295	Low
4117	TCCCGCGGAGTGATAGAGA	0.59729	Low
2594	TCCCGAATAGTGTGGGAGA	0.597217	Low
1742	TCCCTGGTAGTGCAAGAGA	0.596908	Low
2432	TCCCTTTCAGTCGGTGAGA	0.596458	Low
2557	TCCCTGTCAGTACTAGAGA	0.596056	Low
546	TCCCATCCAGTCAAGGAGA	0.59463	Low
236	TCCCATGTAGTCCAGGAGA	0.594572	Low
304	TCCCAGCAAGTACTCGAGA	0.594329	Low
211	TCCCCTAGAGTCAATGAGA	0.593984	Low
1166	TCCCTACAAGTGATCGAGA	0.593375	Low
74	TCCCGGGAAGTACATGAGA	0.593349	Low
252	TCCCAAGGAGTTGACGAGA	0.59246	Low
52	TCCCATCAAGTAAACGAGA	0.591604	Low
1539	TCCCATTGAGTCAAGGAGA	0.591549	Low
1583	TCCCCTGAAGTAGAGGAGA	0.591311	Low
3650	TCCCGGCTAGTGAGAGAGA	0.591153	Low
557	TCCCTAATAGTAGCAGAGA	0.591126	Low
1439	TCCCCCCGAGTCGGGGAGA	0.590875	Low
18	TCCCCGCAAGTGAGCGAGA	0.590773	Low
1320	TCCCTTGCAGTAGTGGAGA	0.59074	Low
1877	TCCCGCCAAGTGAGGGAGA	0.5907	Low
658	TCCCCAGGAGTTTCTGAGA	0.589825	Low
11	TCCCACCTAGTTAACGAGA	0.588922	Low
2084	TCCCTCGGAGTGTTAGAGA	0.588745	Low
1358	TCCCTATAAGTGCATGAGA	0.588145	Low
431	TCCCTCCCAGTGAAAGAGA	0.588123	Low
343	TCCCCATAAGTGTATGAGA	0.587418	Low
876	TCCCATGAAGTGTTGGAGA	0.587418	Low
1840	TCCCGCTGAGTAGGCGAGA	0.587044	Low
105	TCCCTGAGAGTTTATGAGA	0.586902	Low
346	TCCCTTAGAGTAGCGGAGA	0.586813	Low
598	TCCCCTGGAGTAACAGAGA	0.586633	Low
335	TCCCAGATAGTTAGCGAGA	0.586309	Low
7	TCCCACGAAGTGCTCGAGA	0.585772	Low
485	TCCCTGCAAGTTTGTGAGA	0.585609	Low
3765	TCCCAGCGAGTGGCAGAGA	0.585193	Low
1130	TCCCGATAAGTAGAAGAGA	0.584523	Low
937	TCCCTTAGAGTTGCTGAGA	0.584277	Low
95	TCCCGTTGAGTAACTGAGA	0.583255	Low
643	TCCCCTTTAGTGCCAGAGA	0.582652	Low
3430	TCCCATTGAGTGACAGAGA	0.582482	Low
145	TCCCTATTAGTATCAGAGA	0.582102	Low
19	TCCCTACTAGTAAGCGAGA	0.581544	Low
1023	TCCCTCATAGTGCTCGAGA	0.581248	Low
2681	TCCCGGCTAGTCGAAGAGA	0.580708	Low
16	TCCCAAAAAGTCTGAGAGA	0.579885	Low
6	TCCCCTCGAGTACAAGAGA	0.579565	Low
2422	TCCCGAAGAGTGCAGGAGA	0.579565	Low
379	TCCCACCTAGTGTTAGAGA	0.579444	Low
2162	TCCCGTGAAGTTCGGGAGA	0.579371	Low
1747	TCCCGTGTAGTCAAGGAGA	0.579113	Low
1719	TCCCTCGCAGTGAGGGAGA	0.578931	Low
1078	TCCCCATCAGTGTCTGAGA	0.578635	Low
4343	TCCCGCGCAGTGCGGGAGA	0.577947	Low
100	TCCCATCGAGTCGTCGAGA	0.577916	Low
1165	TCCCCAGGAGTTGTGGAGA	0.577805	Low
168	TCCCGTGAAGTAGCAGAGA	0.5777	Low
15	TCCCCAAAAGTAAACGAGA	0.577545	Low
320	TCCCATTGAGTCCTCGAGA	0.577329	Low
1116	TCCCTTCTAGTCTGCGAGA	0.577001	Low
1842	TCCCATCGAGTTATGGAGA	0.575399	Low
1973	TCCCTTGTAGTTCGTGAGA	0.575357	Low
11	TCCCTCATAGTTACCGAGA	0.575302	Low
380	TCCCAAGGAGTGTCCGAGA	0.574853	Low
1200	TCCCTATAAGTGTCTGAGA	0.574853	Low
2175	TCCCGAAGAGTTGGAGAGA	0.574674	Low
1681	TCCCGCTTAGTGATCGAGA	0.574648	Low
328	TCCCCTCTAGTAATGGAGA	0.574197	Low
625	TCCCTCCTAGTCCGCGAGA	0.574128	Low
2310	TCCCGGTAAGTGTCAGAGA	0.57338	Low
2032	TCCCGGGGAGTCGCCGAGA	0.572962	Low
965	TCCCTTCGAGTTTTAGAGA	0.572462	Low
1750	TCCCGCTGAGTAGCAGAGA	0.572187	Low
25	TCCCCAACAGTATCCGAGA	0.572061	Low
32	TCCCCTCAAGTTACTGAGA	0.571021	Low
311	TCCCGAACAGTAACGGAGA	0.570892	Low
1259	TCCCTGTTAGTTAGGGAGA	0.570594	Low
4173	TCCCGGGCAGTTGGAGAGA	0.56969	Low
772	TCCCCTTGAGTGCCCGAGA	0.568921	Low
3186	TCCCGCGAAGTTGGGGAGA	0.568795	Low
2687	TCCCTTGGAGTTCTGGAGA	0.568591	Low
13	TCCCCATTAGTTCCGGAGA	0.568551	Low
4271	TCCCGGCCAGTGGTGGAGA	0.568434	Low
88	TCCCCAGCAGTTGTCGAGA	0.568044	Low
84	TCCCCTTAAGTTCGCGAGA	0.566901	Low
354	TCCCAAAAAGTTCGGGAGA	0.566431	Low
311	TCCCGCTAAGTCAATGAGA	0.566402	Low
2042	TCCCTGAAAGTGGCCGAGA	0.566154	Low
2006	TCCCAGTTAGTGCGAGAGA	0.564923	Low
578	TCCCCCCGAGTGCATGAGA	0.564515	Low
110	TCCCCCCTAGTCGATGAGA	0.564251	Low
369	TCCCGGGCAGTCCCTGAGA	0.564191	Low
2189	TCCCGGAGAGTAGTGGAGA	0.563906	Low
941	TCCCAAATAGTCGTAGAGA	0.563117	Low
785	TCCCTCAGAGTGCCGGAGA	0.563029	Low
1059	TCCCCTAAAGTGGGCGAGA	0.56259	Low
495	TCCCGATGAGTCGAAGAGA	0.562478	Low
55	TCCCGCATAGTACCTGAGA	0.562396	Low
69	TCCCTTCAAGTAAATGAGA	0.562263	Low
1681	TCCCTTGGAGTTCCCGAGA	0.561973	Low
292	TCCCCACAAGTCCTCGAGA	0.561502	Low
2870	TCCCGGCTAGTGTATGAGA	0.560754	Low
2340	TCCCTTCCAGTGTTGGAGA	0.560543	Low
373	TCCCCAACAGTAGAGGAGA	0.560423	Low
1308	TCCCTTGGAGTAGTAGAGA	0.559127	Low
913	TCCCCGTGAGTCCTAGAGA	0.558962	Low
1588	TCCCAGGCAGTGCGTGAGA	0.558588	Low
1292	TCCCTTCTAGTTACAGAGA	0.558497	Low
613	TCCCCTTGAGTGTAAGAGA	0.558342	Low
1019	TCCCGCATAGTAGAGGAGA	0.555977	Low
179	TCCCGCCAAGTAGGAGAGA	0.555475	Low
1082	TCCCAGGGAGTCATCGAGA	0.55546	Low
1567	TCCCGGGTAGTAGCGGAGA	0.554871	Low
337	TCCCACAAAGTTGAAGAGA	0.553481	Low
1181	TCCCTCCGAGTTGCAGAGA	0.552801	Low
66	TCCCCGATAGTGTATGAGA	0.552686	Low
2264	TCCCAGTCAGTACGGGAGA	0.552337	Low
390	TCCCGATTAGTACGTGAGA	0.551801	Low
1842	TCCCCTAGAGTGCAAGAGA	0.551514	Low
129	TCCCTTTAAGTCATAGAGA	0.551367	Low
1315	TCCCGTTTAGTTTTGGAGA	0.549859	Low
63	TCCCCCGAAGTTGCCGAGA	0.549128	Low
1821	TCCCTTCGAGTTAGGGAGA	0.549025	Low
4447	TCCCGTGAAGTGGTGGAGA	0.547803	Low
244	TCCCACTCAGTAATTGAGA	0.547691	Low
51	TCCCGCCAAGTATCGGAGA	0.547335	Low
1747	TCCCCGCTAGTGGCCGAGA	0.547188	Low
1181	TCCCGTAGAGTATGAGAGA	0.547155	Low
2589	TCCCGGGGAGTTTTAGAGA	0.546799	Low
1710	TCCCGGAAAGTCAAGGAGA	0.546517	Low
278	TCCCGCTGAGTAATTGAGA	0.546352	Low
381	TCCCCTGAAGTGCCAGAGA	0.54626	Low
30	TCCCTCTTAGTCACAGAGA	0.546135	Low
1387	TCCCTTCTAGTGCCCGAGA	0.546054	Low
996	TCCCGGTTAGTCATAGAGA	0.545953	Low
224	TCCCCTCTAGTAAACGAGA	0.545736	Low
1158	TCCCTACTAGTCGTTGAGA	0.545185	Low
28	TCCCAACCAGTAGTTGAGA	0.544966	Low
287	TCCCTCCTAGTGTATGAGA	0.544225	Low
44	TCCCTTGCAGTCCTCGAGA	0.543289	Low
483	TCCCACAGAGTGCGTGAGA	0.542991	Low
37	TCCCCCGCAGTCACTGAGA	0.542571	Low
139	TCCCGCGTAGTTGTAGAGA	0.542004	Low
284	TCCCTGCGAGTAGTCGAGA	0.541964	Low
605	TCCCTGGGAGTCAATGAGA	0.541317	Low
776	TCCCGAGAAGTGGTCGAGA	0.540238	Low
864	TCCCTGAGAGTTGAGGAGA	0.540066	Low
115	TCCCACCTAGTGGAAGAGA	0.539527	Low
197	TCCCGCTTAGTTAATGAGA	0.539409	Low
2621	TCCCGTGGAGTCGAGGAGA	0.538833	Low
929	TCCCTTTTAGTTGCGGAGA	0.538592	Low
208	TCCCACTTAGTTGCCGAGA	0.538529	Low
234	TCCCATTTAGTCGACGAGA	0.5381	Low
1300	TCCCTCTTAGTCAGGGAGA	0.537922	Low
8	TCCCCAGAAGTATACGAGA	0.537634	Low
264	TCCCGTATAGTTTAAGAGA	0.537607	Low
27	TCCCTCAAAGTGCAAGAGA	0.537492	Low
25	TCCCCCTAAGTTACCGAGA	0.536969	Low
378	TCCCTTGCAGTACGTGAGA	0.536067	Low
561	TCCCAAGGAGTCTCAGAGA	0.536042	Low
1483	TCCCGATAAGTCTCGGAGA	0.53588	Low
588	TCCCCTAAAGTTAGAGAGA	0.535379	Low
1395	TCCCGAATAGTTTGTGAGA	0.535329	Low
1830	TCCCAGAAAGTGGCAGAGA	0.535317	Low
1062	TCCCGCCCAGTGTTGGAGA	0.535287	Low
65	TCCCGACAAGTTGCAGAGA	0.534896	Low
2101	TCCCATTGAGTGTTTGAGA	0.534258	Low
26	TCCCACCCAGTCCCTGAGA	0.534155	Low
977	TCCCAGCGAGTCCTCGAGA	0.533852	Low
977	TCCCGGTTAGTAAGAGAGA	0.533038	Low
183	TCCCCCGGAGTCAGCGAGA	0.533022	Low
489	TCCCTTTAAGTTAAGGAGA	0.532823	Low
58	TCCCATTAAGTTCAGGAGA	0.5328	Low
56	TCCCTATTAGTCTCCGAGA	0.531885	Low
251	TCCCTCTGAGTCTGTGAGA	0.531355	Low
30	TCCCGCTTAGTATAAGAGA	0.531268	Low
2034	TCCCGGGGAGTTCTCGAGA	0.531268	Low
1312	TCCCGCAGAGTTGTAGAGA	0.530137	Low
93	TCCCCATAAGTAAGCGAGA	0.52999	Low
50	TCCCTCTTAGTTGCTGAGA	0.529648	Low
2248	TCCCAGAGAGTGGCCGAGA	0.529417	Low
1982	TCCCTATCAGTAGGGGAGA	0.529348	Low
373	TCCCACGCAGTGCAGGAGA	0.529304	Low
244	TCCCTCTAAGTAATGGAGA	0.529209	Low
311	TCCCGTCAAGTTACGGAGA	0.528852	Low
923	TCCCCTCTAGTCGGCGAGA	0.528838	Low
169	TCCCATCGAGTTAAAGAGA	0.527908	Low
85	TCCCCTTCAGTTGTCGAGA	0.527734	Low
14	TCCCCCAGAGTAATAGAGA	0.527649	Low
129	TCCCCTACAGTCCGCGAGA	0.527431	Low
349	TCCCATTCAGTAAGTGAGA	0.527059	Low
947	TCCCTACTAGTGGATGAGA	0.526881	Low
9	TCCCCCTGAGTCATTGAGA	0.526163	Low
1520	TCCCGCACAGTGGCCGAGA	0.526099	Low
2796	TCCCCGGGAGTCGAGGAGA	0.525974	Low
3827	TCCCGCTTAGTGGGGGAGA	0.525434	Low
1382	TCCCCAGGAGTGTGAGAGA	0.525378	Low
176	TCCCACTAAGTTTTTGAGA	0.525221	Low
113	TCCCGCCAAGTTTTTGAGA	0.525095	Low
8	TCCCGAATAGTAAGCGAGA	0.524852	Low
464	TCCCACGTAGTTATGGAGA	0.524789	Low
848	TCCCGAATAGTGCCTGAGA	0.524784	Low
20	TCCCCAAAAGTCCTAGAGA	0.524408	Low
520	TCCCCCACAGTTATAGAGA	0.524368	Low
993	TCCCTTCTAGTTTATGAGA	0.524296	Low
1203	TCCCTGGGAGTACCAGAGA	0.524069	Low
3	TCCCCCCTAGTATAAGAGA	0.52402	Low
2511	TCCCGCATAGTTGGGGAGA	0.523493	Low
38	TCCCCGGCAGTTTACGAGA	0.52345	Low
1206	TCCCCCCCAGTTGGGGAGA	0.523194	Low
11	TCCCTTTAAGTACCTGAGA	0.523131	Low
209	TCCCAACAAGTGTAAGAGA	0.523022	Low
2601	TCCCGCCGAGTCAAGGAGA	0.522917	Low
2517	TCCCGGAAAGTTTGGGAGA	0.522508	Low
84	TCCCCGTAAGTCCGTGAGA	0.522149	Low
13	TCCCCAGAAGTGCGAGAGA	0.521765	Low
1676	TCCCAGACAGTGTACGAGA	0.520383	Low
1172	TCCCGTCCAGTAATGGAGA	0.520204	Low
1603	TCCCTTTGAGTGGCAGAGA	0.519765	Low
1344	TCCCTAGTAGTAGGGGAGA	0.519615	Low
1672	TCCCTAGCAGTAGGTGAGA	0.519401	Low
110	TCCCCCGCAGTGAACGAGA	0.519245	Low
286	TCCCTGGCAGTCCATGAGA	0.518984	Low
244	TCCCATGGAGTCCTTGAGA	0.518787	Low
5	TCCCCTACAGTAACCGAGA	0.51831	Low
111	TCCCGCAAAGTAATGGAGA	0.51831	Low
446	TCCCGGAAAGTGAATGAGA	0.51831	Low
12	TCCCTATTAGTAAAAGAGA	0.51831	Low
21	TCCCAATTAGTAGCCGAGA	0.51831	Low
1572	TCCCAGAGAGTCAGTGAGA	0.51831	Low
84	TCCCGTACAGTAGCCGAGA	0.51831	Low
466	TCCCAATTAGTTAAGGAGA	0.51831	Low
392	TCCCACGGAGTTAGCGAGA	0.51831	Low
1179	TCCCAGCCAGTGTTAGAGA	0.51831	Low
24	TCCCCACTAGTATTCGAGA	0.51831	Low
23	TCCCCCTAAGTTGGAGAGA	0.51831	Low
146	TCCCGTCCAGTACTCGAGA	0.51831	Low
792	TCCCTAGAAGTTCTAGAGA	0.51831	Low
84	TCCCACTAAGTCTGTGAGA	0.51831	Low
90	TCCCCTAAAGTTGTCGAGA	0.51831	Low
35	TCCCATTCAGTGTGAGAGA	0.51831	Low
153	TCCCGCTCAGTCTGCGAGA	0.51831	Low
278	TCCCCCTGAGTGTGCGAGA	0.51831	Low
22	TCCCTTTAAGTCCGTGAGA	0.51831	Low
989	TCCCGTTGAGTAAAGGAGA	0.517747	Low
335	TCCCCTTCAGTGTACGAGA	0.517372	Low
98	TCCCTAGAAGTAGACGAGA	0.516739	Low
2346	TCCCAGTGAGTAGAGGAGA	0.516535	Low
178	TCCCATCCAGTAATTGAGA	0.516475	Low
966	TCCCGGGTAGTATGAGAGA	0.516459	Low
2142	TCCCAACCAGTGGGAGAGA	0.516442	Low
1642	TCCCACCGAGTGGCTGAGA	0.515912	Low
464	TCCCCTCCAGTGTCCGAGA	0.515842	Low
2307	TCCCTTGTAGTGCCGGAGA	0.515841	Low
179	TCCCTAACAGTTCTGGAGA	0.51553	Low
29	TCCCACCTAGTATTCGAGA	0.515508	Low
1753	TCCCCGCTAGTGTGCGAGA	0.515356	Low
95	TCCCATGAAGTTGTAGAGA	0.515196	Low
630	TCCCAGAGAGTACTGGAGA	0.515169	Low
2605	TCCCGACTAGTCAGGGAGA	0.51493	Low
316	TCCCCTTAAGTTAATGAGA	0.51468	Low
436	TCCCGTCAAGTATCTGAGA	0.514191	Low
740	TCCCCACTAGTGGCGGAGA	0.514163	Low
1735	TCCCGTGCAGTGGGCGAGA	0.514085	Low
1818	TCCCGTCCAGTTGTGGAGA	0.51405	Low
88	TCCCCCTCAGTATGAGAGA	0.513991	Low
2968	TCCCGCCGAGTGGACGAGA	0.513939	Low
196	TCCCGTGCAGTCTTCGAGA	0.513842	Low
1163	TCCCGGACAGTATAGGAGA	0.513803	Low
131	TCCCAATCAGTCCAGGAGA	0.51377	Low
145	TCCCTCCTAGTGTTCGAGA	0.513688	Low
29	TCCCAAGCAGTCCAAGAGA	0.513039	Low
1865	TCCCAACGAGTACGCGAGA	0.512994	Low
670	TCCCGGCAAGTCCGAGAGA	0.512707	Low
259	TCCCAGCGAGTACATGAGA	0.512212	Low
1687	TCCCTGTTAGTCGCGGAGA	0.512189	Low
686	TCCCAGTTAGTACAAGAGA	0.512027	Low
621	TCCCATACAGTTAGGGAGA	0.511898	Low
133	TCCCCATTAGTTTGAGAGA	0.511622	Low
47	TCCCTCTAAGTGTCCGAGA	0.511512	Low
2113	TCCCGGTGAGTTCGTGAGA	0.511348	Low
1028	TCCCTTGGAGTCGTCGAGA	0.511111	Low
253	TCCCTCCTAGTCGCCGAGA	0.510905	Low
2062	TCCCGTCGAGTCGTGGAGA	0.510905	Low
1206	TCCCAGGGAGTCGCAGAGA	0.510631	Low
999	TCCCACGGAGTTTAGGAGA	0.510206	Low
848	TCCCTGATAGTTGATGAGA	0.509773	Low
154	TCCCCGTCAGTATTGGAGA	0.509671	Low
1033	TCCCGAGAAGTCAAGGAGA	0.509355	Low
89	TCCCAGTGAGTCAACGAGA	0.509252	Low
611	TCCCTCTCAGTGTACGAGA	0.509155	Low
52	TCCCAGCCAGTAAATGAGA	0.509054	Low
671	TCCCTAATAGTAGGCGAGA	0.508712	Low
2926	TCCCCGGGAGTTGGAGAGA	0.508271	Low
154	TCCCAACTAGTTTTAGAGA	0.507944	Low
1980	TCCCTGGGAGTTTTGGAGA	0.507944	Low
426	TCCCGGGTAGTCTAAGAGA	0.507812	Low
649	TCCCAATAAGTAGGGGAGA	0.507692	Low
3003	TCCCGGCCAGTGAATGAGA	0.507261	Low
124	TCCCTCAAAGTTAATGAGA	0.507131	Low
687	TCCCTCCGAGTTTGTGAGA	0.506792	Low
940	TCCCATTTAGTTTCCGAGA	0.506463	Low
739	TCCCCGATAGTGGCAGAGA	0.506256	Low
139	TCCCCTTAAGTTTCGGAGA	0.50587	Low
867	TCCCTTTGAGTTTTTGAGA	0.505853	Low
1337	TCCCGATGAGTCGTGGAGA	0.505627	Low
990	TCCCGCCCAGTGTCTGAGA	0.505439	Low
1028	TCCCTATGAGTTATGGAGA	0.505352	Low
5	TCCCCTACAGTTTTTGAGA	0.505313	Low
1466	TCCCAGGTAGTTGTGGAGA	0.505033	Low
802	TCCCGATGAGTGCAAGAGA	0.504488	Low
1127	TCCCAACAAGTTAGTGAGA	0.504372	Low
139	TCCCATCGAGTCCCCGAGA	0.504322	Low
30	TCCCAGAAAGTAAAAGAGA	0.503929	Low
165	TCCCGTTAAGTTTAAGAGA	0.503761	Low
429	TCCCTCATAGTGCCAGAGA	0.503501	Low
910	TCCCGCGCAGTCGCTGAGA	0.503501	Low
855	TCCCTTGTAGTTTAGGAGA	0.503336	Low
1142	TCCCATTCAGTAGTTGAGA	0.503065	Low
315	TCCCTGAAAGTTAGCGAGA	0.503042	Low
4370	TCCCGGGGAGTCGGGGAGA	0.503042	Low
9	TCCCTCAAAGTTGACGAGA	0.502705	Low
372	TCCCATTGAGTTTATGAGA	0.50225	Low
481	TCCCTCTGAGTATTAGAGA	0.502026	Low
146	TCCCCTAAAGTGAGTGAGA	0.501942	Low
120	TCCCTAGCAGTATTGGAGA	0.501911	Low
448	TCCCTTGGAGTAAATGAGA	0.501724	Low
768	TCCCATGAAGTGGTTGAGA	0.501692	Low
1194	TCCCCGGTAGTCAGGGAGA	0.501033	Low
3019	TCCCGGGTAGTCGTAGAGA	0.501033	Low
643	TCCCCCGGAGTGAAAGAGA	0.500763	Low
912	TCCCGCAGAGTTAGAGAGA	0.500425	Low
5	TCCCCCCGAGTAAGAGAGA	0.500282	Low
2	TCCCGCTGAGTACTCGAGA	0.500017	Low
2	TCCCCAACAGTCGCTGAGA	0.498873	Low
3	TCCCACCAAGTGACTGAGA	0.498662	Low
971	TCCCGAATAGTACGAGAGA	0.498345	Low
259	TCCCTAGAAGTGGAGGAGA	0.498246	Low
48	TCCCTATTAGTTGCAGAGA	0.497788	Low
2031	TCCCAGTTAGTCAGGGAGA	0.49705	Low
1170	TCCCGCGCAGTATTTGAGA	0.496824	Low
1733	TCCCGAGGAGTATGAGAGA	0.496714	Low
3123	TCCCGTGCAGTGGAAGAGA	0.496714	Low
613	TCCCTAGGAGTGTCGGAGA	0.496338	Low
2	TCCCCCGTAGTTTCAGAGA	0.496282	Low
346	TCCCTCGGAGTTTAAGAGA	0.496267	Low
1436	TCCCGGCAAGTGAACGAGA	0.496143	Low
469	TCCCCTCTAGTCAGGGAGA	0.496097	Low
4	TCCCACATAGTCACAGAGA	0.49573	Low
186	TCCCACAAAGTGCGAGAGA	0.495274	Low
12	TCCCCGCGAGTCAACGAGA	0.495185	Low
1525	TCCCTTGGAGTGAGGGAGA	0.495024	Low
773	TCCCTAGCAGTCTTCGAGA	0.49475	Low
8	TCCCGATAAGTTTACGAGA	0.494554	Low
29	TCCCTGACAGTCTAAGAGA	0.494388	Low
854	TCCCAAGCAGTGGTCGAGA	0.494345	Low
1089	TCCCTTCAAGTGACAGAGA	0.494328	Low
1055	TCCCGGAAAGTTGCCGAGA	0.493994	Low
823	TCCCTGTAAGTCAGCGAGA	0.493919	Low
134	TCCCTTACAGTTCCTGAGA	0.493919	Low
803	TCCCCCTAAGTGATCGAGA	0.493663	Low
15	TCCCCGGTAGTCTTCGAGA	0.493628	Low
35	TCCCTTCTAGTACCTGAGA	0.493578	Low
122	TCCCGCCCAGTGTGAGAGA	0.493465	Low
9	TCCCAACAAGTTCTCGAGA	0.49334	Low
1786	TCCCGTTGAGTCAGTGAGA	0.493095	Low
1399	TCCCGATTAGTTTTTGAGA	0.493078	Low
1383	TCCCCGCGAGTTCGGGAGA	0.491983	Low
88	TCCCCCGTAGTTAACGAGA	0.490464	Low
1141	TCCCCCTAAGTAGGTGAGA	0.490401	Low
722	TCCCCTCCAGTCGTTGAGA	0.490141	Low
709	TCCCGGATAGTAGTAGAGA	0.490038	Low
11	TCCCAGTAAGTCCTTGAGA	0.489958	Low
795	TCCCTGACAGTGACTGAGA	0.489526	Low
56	TCCCACAGAGTAAGAGAGA	0.488302	Low
318	TCCCACTCAGTGACCGAGA	0.488034	Low
240	TCCCGTCTAGTCATCGAGA	0.487595	Low
897	TCCCACAGAGTCAATGAGA	0.487211	Low
1353	TCCCGCGTAGTGTGCGAGA	0.487151	Low
3148	TCCCGTGTAGTGAGGGAGA	0.487011	Low
1555	TCCCTAGGAGTCCTGGAGA	0.486974	Low
669	TCCCGAGGAGTAAAAGAGA	0.486761	Low
586	TCCCGACGAGTAGCAGAGA	0.486427	Low
59	TCCCACACAGTGAAAGAGA	0.486414	Low
274	TCCCGAGTAGTCACGGAGA	0.486414	Low
515	TCCCACGAAGTGCCTGAGA	0.486091	Low
1575	TCCCTTAGAGTTATGGAGA	0.486022	Low
1527	TCCCTCTAAGTTGTCGAGA	0.485788	Low
1732	TCCCTGACAGTTGGAGAGA	0.485102	Low
1566	TCCCCGAGAGTTCAAGAGA	0.484994	Low
1009	TCCCTATGAGTACGGGAGA	0.484785	Low
29	TCCCTCTTAGTTTCAGAGA	0.48474	Low
2836	TCCCGCGGAGTGTCGGAGA	0.48469	Low
770	TCCCTTAGAGTTGGAGAGA	0.484052	Low
830	TCCCAAGTAGTAGGAGAGA	0.483756	Low
217	TCCCTGTTAGTATCTGAGA	0.483756	Low
956	TCCCCTGCAGTGTGTGAGA	0.483289	Low
2	TCCCCTTCAGTCTTTGAGA	0.483043	Low
236	TCCCCTAGAGTATCTGAGA	0.48257	Low
490	TCCCCACTAGTCCAAGAGA	0.482434	Low
284	TCCCCGAAAGTGTAAGAGA	0.482346	Low
310	TCCCGCACAGTACAGGAGA	0.481871	Low
1	TCCCCTCTAGTGCGAGAGA	0.481348	Low
1812	TCCCTGCTAGTACGTGAGA	0.481322	Low
1665	TCCCTGTTAGTCTTGGAGA	0.481135	Low
2	TCCCCCATAGTGACCGAGA	0.480756	Low
383	TCCCGCTCAGTCGTTGAGA	0.480351	Low
33	TCCCGCAAAGTTGTCGAGA	0.480257	Low
1320	TCCCCGCTAGTGCATGAGA	0.479691	Low
5	TCCCAGATAGTCCCTGAGA	0.479437	Low
2397	TCCCGGGGAGTCTCAGAGA	0.478918	Low
9	TCCCGGCTAGTCACAGAGA	0.478778	Low
19	TCCCAGAAAGTCAACGAGA	0.47844	Low
1188	TCCCCAGTAGTGCGGGAGA	0.47844	Low
423	TCCCTTGAAGTATACGAGA	0.477922	Low
327	TCCCTGATAGTTTAGGAGA	0.47778	Low
15	TCCCAAACAGTTTCCGAGA	0.477437	Low
128	TCCCCTCCAGTTATTGAGA	0.477171	Low
106	TCCCTCATAGTGAAGGAGA	0.476845	Low
282	TCCCGCATAGTTTTCGAGA	0.476845	Low
671	TCCCGAACAGTGCCGGAGA	0.475903	Low
11	TCCCCTGGAGTCACCGAGA	0.475903	Low
6	TCCCAAGCAGTTTCAGAGA	0.475415	Low
194	TCCCCGAGAGTTCTGGAGA	0.475415	Low
5	TCCCCACGAGTACCAGAGA	0.47536	Low
755	TCCCTAACAGTAAAGGAGA	0.475092	Low
2261	TCCCGTGGAGTGAATGAGA	0.474936	Low
528	TCCCGTCGAGTAGTTGAGA	0.474646	Low
1033	TCCCAGCCAGTGCAAGAGA	0.474621	Low
515	TCCCAAGGAGTGCCTGAGA	0.474381	Low
83	TCCCCTTCAGTCATAGAGA	0.474192	Low
602	TCCCGAGAAGTCCGAGAGA	0.474168	Low
2058	TCCCGCGCAGTGGGAGAGA	0.473883	Low
370	TCCCAGATAGTTCAGGAGA	0.473768	Low
4	TCCCCACCAGTAATCGAGA	0.473528	Low
199	TCCCCGTAAGTGTTCGAGA	0.473379	Low
2511	TCCCTGGCAGTCGGGGAGA	0.472601	Low
1206	TCCCAGAAAGTGTGAGAGA	0.472457	Low
2097	TCCCGCTGAGTTGTCGAGA	0.471737	Low
1291	TCCCGTCGAGTTGTCGAGA	0.471733	Low
2290	TCCCAGGGAGTGATGGAGA	0.471456	Low
2675	TCCCGGTGAGTAACAGAGA	0.471249	Low
4	TCCCCCAGAGTAGTTGAGA	0.471215	Low
408	TCCCTTACAGTCCTGGAGA	0.471191	Low
16	TCCCCCGGAGTCCCTGAGA	0.471046	Low
2704	TCCCTGTCAGTGTGGGAGA	0.470976	Low
27	TCCCCTTCAGTTGCAGAGA	0.470635	Low
272	TCCCCTTTAGTTCTTGAGA	0.470353	Low
385	TCCCATTCAGTACAGGAGA	0.470339	Low
1508	TCCCCGATAGTGATTGAGA	0.470248	Low
9	TCCCCCAGAGTTCACGAGA	0.469823	Low
805	TCCCGTGGAGTAGTCGAGA	0.469759	Low
7	TCCCCTAAAGTCCTTGAGA	0.469054	Low
21	TCCCAACCAGTGTATGAGA	0.4688	Low
266	TCCCAAGGAGTCCATGAGA	0.468639	Low
865	TCCCGTCTAGTAGTGGAGA	0.468472	Low
201	TCCCATCAAGTTCAAGAGA	0.468324	Low
734	TCCCAGAGAGTGCAAGAGA	0.468236	Low
13	TCCCAAACAGTCGACGAGA	0.468091	Low
1746	TCCCTTCTAGTCCGTGAGA	0.467958	Low
232	TCCCAACTAGTGCATGAGA	0.467782	Low
681	TCCCATTGAGTTCACGAGA	0.467588	Low
2217	TCCCTGGGAGTTGCGGAGA	0.467152	Low
26	TCCCCCGCAGTACGAGAGA	0.46703	Low
161	TCCCGTAAAGTCGAAGAGA	0.466479	Low
1	TCCCACCTAGTATATGAGA	0.466479	Low
1668	TCCCAGAGAGTAGGCGAGA	0.46625	Low
1178	TCCCGCCTAGTCGTGGAGA	0.466151	Low
7	TCCCCCCGAGTTCCTGAGA	0.466147	Low
492	TCCCTGTAAGTGTACGAGA	0.465946	Low
213	TCCCTACGAGTTGGCGAGA	0.465804	Low
1962	TCCCTTGGAGTTGAGGAGA	0.465102	Low
642	TCCCTGCCAGTTATGGAGA	0.464859	Low
483	TCCCTGTAAGTCGCTGAGA	0.464859	Low
80	TCCCCACAAGTACAAGAGA	0.46477	Low
1745	TCCCGTATAGTGCAAGAGA	0.464225	Low
55	TCCCTAAAAGTAACTGAGA	0.464015	Low
1834	TCCCAGGTAGTCGAGGAGA	0.463887	Low
264	TCCCCCCGAGTGCGCGAGA	0.463721	Low
495	TCCCGGCTAGTAAATGAGA	0.463545	Low
204	TCCCAGCTAGTAGTCGAGA	0.463255	Low
2054	TCCCGGCAAGTTTAGGAGA	0.463024	Low
51	TCCCTTTAAGTTTACGAGA	0.463024	Low
2904	TCCCGTCTAGTGTAGGAGA	0.462863	Low
1536	TCCCGCGTAGTCTAGGAGA	0.461932	Low
5	TCCCTCAGAGTATTTGAGA	0.461932	Low
215	TCCCCTAAAGTTCAAGAGA	0.461767	Low
381	TCCCTTGCAGTTTCGGAGA	0.461203	Low
344	TCCCCGAGAGTAGAAGAGA	0.461042	Low
119	TCCCTCTTAGTCCGTGAGA	0.460965	Low
2	TCCCTAGAAGTACCGGAGA	0.46072	Low
2677	TCCCAGGTAGTGGACGAGA	0.460493	Low
2669	TCCCTGGGAGTATGAGAGA	0.460412	Low
1865	TCCCTAGAAGTTGGTGAGA	0.4602	Low
855	TCCCTTAAAGTGTCGGAGA	0.460174	Low
1119	TCCCTACGAGTTGTTGAGA	0.459969	Low
497	TCCCGGCAAGTTATTGAGA	0.459909	Low
3367	TCCCCGTGAGTCGGGGAGA	0.45939	Low
449	TCCCGATCAGTAGTAGAGA	0.459161	Low
174	TCCCAGATAGTCCGAGAGA	0.458572	Low
2356	TCCCTAGGAGTGGACGAGA	0.458308	Low
59	TCCCAAAAAGTTGTAGAGA	0.458237	Low
2556	TCCCAGCTAGTGCCGGAGA	0.458119	Low
3	TCCCTCTCAGTACACGAGA	0.457567	Low
34	TCCCCGCCAGTAGGCGAGA	0.45739	Low
1	TCCCAACTAGTTCCAGAGA	0.456629	Low
1963	TCCCGTTGAGTCGCAGAGA	0.456401	Low
680	TCCCAAACAGTTGCGGAGA	0.456113	Low
754	TCCCTGAGAGTTATTGAGA	0.456113	Low
2967	TCCCGGGGAGTATGTGAGA	0.455372	Low
85	TCCCTCATAGTCAAAGAGA	0.455237	Low
288	TCCCAGTAAGTTGTAGAGA	0.455016	Low
41	TCCCATATAGTATATGAGA	0.454893	Low
556	TCCCATATAGTTGTAGAGA	0.454259	Low
74	TCCCATTAAGTATCGGAGA	0.453739	Low
227	TCCCCATAAGTTTTTGAGA	0.453521	Low
833	TCCCAGTCAGTGACTGAGA	0.453328	Low
859	TCCCGACGAGTGTTGGAGA	0.453074	Low
610	TCCCCAGCAGTTAGGGAGA	0.453003	Low
559	TCCCGGCTAGTACGAGAGA	0.452806	Low
91	TCCCTTATAGTCAGTGAGA	0.452406	Low
801	TCCCCAACAGTTGTTGAGA	0.452343	Low
2857	TCCCGGCAAGTGGTTGAGA	0.452343	Low
10	TCCCCGAAAGTCATAGAGA	0.451999	Low
86	TCCCCCCAAGTGCCCGAGA	0.45163	Low
1465	TCCCAGAGAGTGTTGGAGA	0.451597	Low
1946	TCCCGGGGAGTACGAGAGA	0.451431	Low
2284	TCCCCGGAAGTGTGGGAGA	0.451122	Low
2053	TCCCCGAGAGTCAGGGAGA	0.450464	Low
1737	TCCCAGGAAGTTCGGGAGA	0.450189	Low
810	TCCCCGTTAGTTGGAGAGA	0.450111	Low
339	TCCCTCGCAGTAGCGGAGA	0.449658	Low
2458	TCCCGTGGAGTCCGTGAGA	0.44961	Low
12	TCCCACTGAGTTAAAGAGA	0.4495	Low
15	TCCCTTTAAGTAACCGAGA	0.449202	Low
63	TCCCGCGGAGTTTCCGAGA	0.449202	Low
236	TCCCTGCTAGTTCCCGAGA	0.449202	Low
534	TCCCTGATAGTTAGTGAGA	0.449202	Low
3450	TCCCGGCGAGTGTGGGAGA	0.449018	Low
36	TCCCACGAAGTTAAGGAGA	0.448374	Low
13	TCCCAAATAGTGATCGAGA	0.448338	Low
597	TCCCCTTAAGTGTGCGAGA	0.448338	Low
71	TCCCCGCTAGTTACCGAGA	0.447631	Low
358	TCCCCTGTAGTGCATGAGA	0.447516	Low
232	TCCCAGCGAGTATCGGAGA	0.447001	Low
215	TCCCGCTCAGTCTCTGAGA	0.44674	Low
164	TCCCGTTTAGTCGTCGAGA	0.446544	Low
1299	TCCCGATTAGTGGCGGAGA	0.446411	Low
956	TCCCGTACAGTGGCTGAGA	0.446197	Low
163	TCCCAGCAAGTCGAGGAGA	0.446182	Low
19	TCCCAGTTAGTTCTCGAGA	0.44614	Low
279	TCCCGTTCAGTTACCGAGA	0.445988	Low
2130	TCCCTCGGAGTCGCGGAGA	0.445814	Low
214	TCCCTTCGAGTGAACGAGA	0.445379	Low
541	TCCCACGAAGTCAGCGAGA	0.44528	Low
425	TCCCGGGTAGTACACGAGA	0.445137	Low
1150	TCCCTATCAGTCCGGGAGA	0.444885	Low
376	TCCCCAAGAGTATTTGAGA	0.444606	Low
889	TCCCCCGAAGTGAGGGAGA	0.44455	Low
1358	TCCCTTTTAGTGTCCGAGA	0.444266	Low
75	TCCCACTAAGTACTGGAGA	0.443834	Low
3869	TCCCGGGCAGTACTGGAGA	0.443831	Low
41	TCCCTAATAGTCAACGAGA	0.443673	Low
285	TCCCCGCCAGTACGTGAGA	0.443354	Low
2327	TCCCGGGTAGTGGTCGAGA	0.443082	Low
316	TCCCTGTGAGTCGTTGAGA	0.442919	Low
801	TCCCGACTAGTCGTAGAGA	0.44249	Low
276	TCCCTTGAAGTAAGCGAGA	0.442388	Low
278	TCCCGAGAAGTAATAGAGA	0.442218	Low
4	TCCCAATGAGTATCTGAGA	0.441927	Low
979	TCCCGTAGAGTAGAGGAGA	0.44168	Low
594	TCCCCTCGAGTGCCGGAGA	0.4416	Low
1449	TCCCTTGTAGTGGCCGAGA	0.441569	Low
791	TCCCTAATAGTTGAGGAGA	0.441557	Low
2003	TCCCGTTGAGTGCGGGAGA	0.441115	Low
56	TCCCCAACAGTGCCCGAGA	0.441104	Low
960	TCCCATGGAGTAAACGAGA	0.441072	Low
341	TCCCCCATAGTGTAAGAGA	0.440891	Low
2708	TCCCATGCAGTGAGGGAGA	0.440891	Low
1588	TCCCGAATAGTGTATGAGA	0.440753	Low
483	TCCCTACTAGTATATGAGA	0.440459	Low
1012	TCCCGTGTAGTGTGAGAGA	0.440212	Low
153	TCCCATTAAGTCCGCGAGA	0.440043	Low
35	TCCCGCTTAGTCCTCGAGA	0.439939	Low
12	TCCCCGCGAGTCATTGAGA	0.439639	Low
1341	TCCCACTCAGTGTGGGAGA	0.439601	Low
1800	TCCCGGTCAGTTCTTGAGA	0.439584	Low
428	TCCCGTGCAGTCGATGAGA	0.438775	Low
958	TCCCTACGAGTTCAAGAGA	0.438755	Low
30	TCCCACAAAGTCGCCGAGA	0.43857	Low
45	TCCCTACTAGTTAACGAGA	0.438462	Low
369	TCCCCAGGAGTCGTCGAGA	0.43831	Low
193	TCCCTCTAAGTGGACGAGA	0.438107	Low
1400	TCCCACTGAGTGGTCGAGA	0.438009	Low
1074	TCCCACAGAGTGGTAGAGA	0.438008	Low
190	TCCCGATTAGTTCAAGAGA	0.437972	Low
56	TCCCCCAGAGTTTTCGAGA	0.437845	Low
128	TCCCTTGAAGTTGATGAGA	0.437565	Low
25	TCCCGCGAAGTCCCTGAGA	0.437489	Low
288	TCCCCGGCAGTTGGCGAGA	0.437108	Low
8	TCCCCCGAAGTATTCGAGA	0.436679	Low
999	TCCCAATGAGTAAGCGAGA	0.436665	Low
174	TCCCAATCAGTATGTGAGA	0.43637	Low
76	TCCCCCTGAGTATCTGAGA	0.436158	Low
127	TCCCTTGCAGTATTTGAGA	0.435866	Low
1103	TCCCGGCCAGTTAGTGAGA	0.43569	Low
1476	TCCCCATGAGTTGAAGAGA	0.43538	Low
132	TCCCGCGGAGTTCACGAGA	0.43538	Low
155	TCCCAGGCAGTTCCCGAGA	0.435108	Low
163	TCCCTAGTAGTCAGTGAGA	0.435108	Low
974	TCCCATTGAGTGAGCGAGA	0.435062	Low
1027	TCCCCTTTAGTATGTGAGA	0.435059	Low
933	TCCCCACGAGTTACAGAGA	0.434974	Low
1125	TCCCTAGTAGTAGTTGAGA	0.434393	Low
292	TCCCCCAGAGTCCGCGAGA	0.434309	Low
80	TCCCTACTAGTTTCAGAGA	0.434222	Low
25	TCCCCAACAGTATATGAGA	0.434069	Low
7	TCCCGTATAGTTTCCGAGA	0.434042	Low
824	TCCCGCGAAGTACGCGAGA	0.433934	Low
160	TCCCCGGCAGTAACCGAGA	0.433845	Low
338	TCCCTGCAAGTCGTCGAGA	0.433796	Low
687	TCCCTAAGAGTGAAGGAGA	0.433688	Low
26	TCCCAACTAGTCATCGAGA	0.433592	Low
405	TCCCGAAGAGTAAAGGAGA	0.433496	Low
1137	TCCCGAAAAGTTGGCGAGA	0.433496	Low
7	TCCCAAACAGTCTATGAGA	0.433159	Low
52	TCCCTCAAAGTCACGGAGA	0.433077	Low
27	TCCCTTAAAGTACATGAGA	0.432941	Low
692	TCCCTTCAAGTGTTAGAGA	0.432885	Low
29	TCCCCGCCAGTCCCTGAGA	0.432865	Low
329	TCCCCACGAGTGAACGAGA	0.432762	Low
710	TCCCCGTCAGTCGCTGAGA	0.432346	Low
37	TCCCGCAAAGTTACCGAGA	0.431925	Low
1624	TCCCGAAGAGTGGGCGAGA	0.431925	Low
28	TCCCGCATAGTAACAGAGA	0.431911	Low
1758	TCCCGCATAGTGTAGGAGA	0.431545	Low
820	TCCCGGGCAGTAAATGAGA	0.431458	Low
44	TCCCGAAGAGTCCAAGAGA	0.431199	Low
10	TCCCAACCAGTCTCAGAGA	0.431102	Low
178	TCCCGGATAGTGTCCGAGA	0.430423	Low
87	TCCCGCCCAGTTCTAGAGA	0.430403	Low
1469	TCCCAGCAAGTGGTAGAGA	0.430197	Low
435	TCCCATATAGTAGGTGAGA	0.430197	Low
1542	TCCCAGAGAGTTTGTGAGA	0.430197	Low
69	TCCCAAAGAGTACAAGAGA	0.430155	Low
485	TCCCATCGAGTGTACGAGA	0.430005	Low
2597	TCCCGTGGAGTAAGGGAGA	0.429666	Low
22	TCCCCTAAAGTCAAAGAGA	0.429457	Low
82	TCCCTTATAGTTGCCGAGA	0.429457	Low
14	TCCCTTATAGTAACTGAGA	0.429082	Low
1052	TCCCTTAAAGTTGGTGAGA	0.428946	Low
4	TCCCGCTAAGTAACAGAGA	0.428848	Low
128	TCCCAACGAGTGGTCGAGA	0.428818	Low
1629	TCCCGCCGAGTTGAGGAGA	0.428746	Low
1407	TCCCGGTGAGTTTGAGAGA	0.428288	Low
148	TCCCACTGAGTCACCGAGA	0.428169	Low
25	TCCCCCTCAGTAACCGAGA	0.428024	Low
38	TCCCCTGAAGTAGTCGAGA	0.427991	Low
1611	TCCCAGATAGTTGGTGAGA	0.427804	Low
28	TCCCCCATAGTCCGAGAGA	0.427301	Low
1056	TCCCTGTAAGTTGTTGAGA	0.427087	Low
93	TCCCATGTAGTTCCCGAGA	0.426789	Low
682	TCCCGAACAGTCTGGGAGA	0.426585	Low
650	TCCCGCGCAGTAATAGAGA	0.426477	Low
134	TCCCTTTCAGTTCATGAGA	0.426441	Low
485	TCCCAAAGAGTCCTCGAGA	0.426229	Low
1525	TCCCGGGTAGTCATCGAGA	0.425977	Low
1194	TCCCTAGCAGTCTGGGAGA	0.425855	Low
1245	TCCCACTGAGTGCGGGAGA	0.425755	Low
17	TCCCATAGAGTCTCTGAGA	0.425755	Low
182	TCCCCGTGAGTTTATGAGA	0.425755	Low
404	TCCCGTCCAGTACGGGAGA	0.425372	Low
91	TCCCAGGAAGTGTACGAGA	0.425164	Low
46	TCCCCCAGAGTTAGCGAGA	0.425014	Low
87	TCCCCTAGAGTTAAGGAGA	0.425014	Low
1928	TCCCGGCAAGTATTGGAGA	0.424797	Low
48	TCCCGCTAAGTTGACGAGA	0.42468	Low
60	TCCCCATTAGTGTACGAGA	0.424615	Low
2371	TCCCGGCGAGTTGTAGAGA	0.42452	Low
21	TCCCAAACAGTCCGTGAGA	0.424427	Low
1102	TCCCTTCTAGTAGGGGAGA	0.4244	Low
939	TCCCAGGTAGTCACGGAGA	0.424272	Low
101	TCCCCATGAGTACTAGAGA	0.424105	Low
109	TCCCCGCTAGTCAATGAGA	0.424072	Low
266	TCCCGACAAGTAGTAGAGA	0.423862	Low
4	TCCCATACAGTCACCGAGA	0.423741	Low
946	TCCCTGAAAGTGAACGAGA	0.423497	Low
433	TCCCATTGAGTTTTAGAGA	0.422965	Low
1827	TCCCTTGGAGTTGGCGAGA	0.422673	Low
84	TCCCCACTAGTTCACGAGA	0.422327	Low
1459	TCCCCGGTAGTGCTGGAGA	0.422327	Low
248	TCCCCCTTAGTGCTGGAGA	0.422233	Low
18	TCCCACGTAGTCCCTGAGA	0.421797	Low
232	TCCCACAGAGTACTAGAGA	0.421652	Low
28	TCCCGCACAGTATTAGAGA	0.421502	Low
58	TCCCAGCGAGTTCTAGAGA	0.421336	Low
348	TCCCCGTCAGTCAGTGAGA	0.421277	Low
1109	TCCCTGCTAGTCGGAGAGA	0.421027	Low
177	TCCCGACTAGTCAAAGAGA	0.420746	Low
1433	TCCCTGTTAGTAGGCGAGA	0.420605	Low
16	TCCCCTTAAGTTTGAGAGA	0.420201	Low
12	TCCCCCTAAGTTTACGAGA	0.419937	Low
261	TCCCTCCTAGTATGGGAGA	0.419889	Low
8	TCCCCTGCAGTCCATGAGA	0.419767	Low
1300	TCCCTTGTAGTTGTTGAGA	0.419693	Low
1320	TCCCAATAAGTGATCGAGA	0.419664	Low
373	TCCCTGGAAGTAAGAGAGA	0.419526	Low
147	TCCCGTCAAGTAGATGAGA	0.419511	Low
48	TCCCCAACAGTTTTAGAGA	0.418967	Low
88	TCCCCTTCAGTCTGAGAGA	0.418967	Low
1211	TCCCCAAGAGTGCGAGAGA	0.418925	Low
1470	TCCCGGAGAGTTACTGAGA	0.418854	Low
463	TCCCTCGCAGTAAGCGAGA	0.418769	Low
85	TCCCTATAAGTATTAGAGA	0.41856	Low
7	TCCCAAACAGTACAGGAGA	0.41835	Low
924	TCCCAGGGAGTTCTTGAGA	0.418307	Low
28	TCCCACTGAGTACTTGAGA	0.418254	Low
93	TCCCTTAGAGTTCTCGAGA	0.418222	Low
224	TCCCTCCTAGTTTCCGAGA	0.418162	Low
28	TCCCCGTCAGTCTTCGAGA	0.417306	Low
78	TCCCATGCAGTCCTAGAGA	0.417207	Low
1216	TCCCCAGGAGTACAGGAGA	0.417201	Low
13	TCCCCTCTAGTCGAGGAGA	0.417176	Low
254	TCCCGAAAAGTTAGTGAGA	0.417004	Low
1448	TCCCATGGAGTATGAGAGA	0.416926	Low
1901	TCCCCAGTAGTGTGTGAGA	0.416774	Low
2084	TCCCTCCTAGTGGCGGAGA	0.416686	Low
1372	TCCCTTCGAGTATTGGAGA	0.416681	Low
318	TCCCCGGCAGTCCCGGAGA	0.416454	Low
32	TCCCAACTAGTACTTGAGA	0.416331	Low
430	TCCCACCTAGTGGCCGAGA	0.416172	Low
295	TCCCTGAGAGTCCGAGAGA	0.416067	Low
659	TCCCCTAAAGTGTTTGAGA	0.416051	Low
440	TCCCTACAAGTTTCGGAGA	0.415944	Low
358	TCCCCCGGAGTTATAGAGA	0.41559	Low
193	TCCCACCGAGTAGTCGAGA	0.415587	Low
469	TCCCTTCTAGTAATTGAGA	0.415482	Low
168	TCCCTAGAAGTGTTAGAGA	0.41528	Low
2	TCCCAAACAGTGCAAGAGA	0.414648	Low
72	TCCCTCCAAGTAAGGGAGA	0.414648	Low
6	TCCCCGCTAGTACAGGAGA	0.414648	Low
16	TCCCGATCAGTATCAGAGA	0.414648	Low
1422	TCCCGCGGAGTCGAAGAGA	0.414648	Low
89	TCCCGTACAGTCGACGAGA	0.414648	Low
25	TCCCCCAGAGTTGCCGAGA	0.414648	Low
15	TCCCCATAAGTCCTTGAGA	0.414648	Low
98	TCCCCCCGAGTGTCCGAGA	0.414648	Low
2524	TCCCGCGGAGTCACTGAGA	0.414648	Low
4	TCCCTACTAGTAATGGAGA	0.414648	Low
71	TCCCCAATAGTTTCGGAGA	0.414648	Low
1385	TCCCCGAGAGTGCGTGAGA	0.414648	Low
555	TCCCCGGCAGTTACTGAGA	0.414648	Low
1625	TCCCCTTGAGTAGGAGAGA	0.414648	Low
1235	TCCCGCGAAGTTATGGAGA	0.414648	Low
73	TCCCGGATAGTCCTCGAGA	0.414648	Low
2349	TCCCATGGAGTGCGGGAGA	0.414648	Low
15	TCCCCCATAGTTATTGAGA	0.414648	Low
1218	TCCCCTAGAGTTGGCGAGA	0.414648	Low
478	TCCCTATAAGTTTGAGAGA	0.414648	Low
336	TCCCTCTAAGTCGGGGAGA	0.414648	Low
784	TCCCACGTAGTTTTCGAGA	0.414648	Low
359	TCCCCTTCAGTTGATGAGA	0.414648	Low
318	TCCCGTATAGTCCTTGAGA	0.414648	Low
529	TCCCTCGAAGTTTTCGAGA	0.414648	Low
119	TCCCCTCTAGTTTGGGAGA	0.414648	Low
12	TCCCATTGAGTACCCGAGA	0.413627	Low
1073	TCCCAGGGAGTACTAGAGA	0.413609	Low
21	TCCCCCTAAGTTTCAGAGA	0.413601	Low
361	TCCCGGTAAGTACAAGAGA	0.413463	Low
80	TCCCATAAAGTGAAAGAGA	0.413146	Low
195	TCCCACTAAGTAGAGGAGA	0.41292	Low
503	TCCCGGTAAGTCCCTGAGA	0.412857	Low
1011	TCCCCCGGAGTCCGAGAGA	0.412763	Low
1105	TCCCTGGGAGTCGCTGAGA	0.412588	Low
762	TCCCCCGAAGTGGCAGAGA	0.412488	Low
139	TCCCTCAGAGTCACCGAGA	0.412262	Low
298	TCCCATCTAGTGATCGAGA	0.412103	Low
63	TCCCCCATAGTCCTCGAGA	0.412056	Low
2	TCCCACCTAGTCTCTGAGA	0.411768	Low
599	TCCCACATAGTGAACGAGA	0.411684	Low
199	TCCCTGATAGTTACGGAGA	0.411599	Low
65	TCCCCCCGAGTGATTGAGA	0.411583	Low
5	TCCCCCACAGTCCTAGAGA	0.411554	Low
1664	TCCCCCATAGTGCGGGAGA	0.411507	Low
484	TCCCTCGTAGTCACGGAGA	0.411182	Low
621	TCCCCGAGAGTGCCAGAGA	0.411007	Low
42	TCCCGCTGAGTTTATGAGA	0.410809	Low
1206	TCCCCTAGAGTGGAGGAGA	0.410661	Low
671	TCCCAGCTAGTATTGGAGA	0.410141	Low
474	TCCCAAACAGTGGGCGAGA	0.409826	Low
35	TCCCGAACAGTCTAAGAGA	0.409712	Low
321	TCCCGCCCAGTAGCTGAGA	0.409591	Low
14	TCCCCCCTAGTACACGAGA	0.409563	Low
585	TCCCTCGGAGTTATGGAGA	0.409529	Low
13	TCCCGGCAAGTTCAAGAGA	0.409332	Low
1505	TCCCGGATAGTCGAGGAGA	0.409213	Low
1219	TCCCAGGGAGTTGAAGAGA	0.408979	Low
168	TCCCGAACAGTTTAGGAGA	0.408724	Low
243	TCCCTACAAGTGCGTGAGA	0.408451	Low
68	TCCCTTTGAGTCGTAGAGA	0.408249	Low
595	TCCCAGGAAGTCATGGAGA	0.408003	Low
79	TCCCTCCGAGTAAACGAGA	0.40796	Low
125	TCCCCCACAGTGAGCGAGA	0.407828	Low
715	TCCCAGGTAGTACAGGAGA	0.40758	Low
3273	TCCCGACGAGTGGCGGAGA	0.407499	Low
346	TCCCATAGAGTAGTGGAGA	0.407437	Low
816	TCCCGTGCAGTAAAGGAGA	0.407416	Low
132	TCCCCAATAGTCTTAGAGA	0.407373	Low
21	TCCCAACGAGTCCTAGAGA	0.407364	Low
1586	TCCCCTGGAGTGTAGGAGA	0.407318	Low
1336	TCCCTAGTAGTGTTGGAGA	0.407309	Low
33	TCCCCATTAGTTCTCGAGA	0.407243	Low
48	TCCCAAATAGTTCTTGAGA	0.407063	Low
319	TCCCAAGCAGTACTGGAGA	0.407026	Low
1606	TCCCCGCGAGTGCACGAGA	0.406912	Low
112	TCCCTGCCAGTGCGAGAGA	0.406611	Low
765	TCCCCAAGAGTTGCAGAGA	0.406462	Low
65	TCCCACCGAGTCTTCGAGA	0.406186	Low
2135	TCCCGGGCAGTGTACGAGA	0.406009	Low
1402	TCCCACCTAGTGGTGGAGA	0.405921	Low
638	TCCCGGATAGTACTTGAGA	0.405826	Low
102	TCCCTTCTAGTATGAGAGA	0.405634	Low
221	TCCCACACAGTTCGGGAGA	0.40559	Low
13	TCCCGCCGAGTGCCCGAGA	0.405559	Low
200	TCCCTTGAAGTAATGGAGA	0.405444	Low
23	TCCCGATAAGTACTTGAGA	0.405224	Low
3059	TCCCGCGTAGTTTGGGAGA	0.405224	Low
2308	TCCCTGGTAGTACGGGAGA	0.404873	Low
52	TCCCTACCAGTATGAGAGA	0.404723	Low
165	TCCCACCCAGTGGGCGAGA	0.404384	Low
448	TCCCTGGCAGTCTCAGAGA	0.404328	Low
1697	TCCCTGGCAGTAATGGAGA	0.404282	Low
1519	TCCCATTGAGTCTGGGAGA	0.404282	Low
202	TCCCAGTAAGTCGCAGAGA	0.403966	Low
386	TCCCGCACAGTCGAGGAGA	0.403953	Low
1586	TCCCTGGGAGTCTAGGAGA	0.40388	Low
105	TCCCAGATAGTCTAGGAGA	0.403788	Low
939	TCCCGTTAAGTGTATGAGA	0.403736	Low
2	TCCCCACCAGTACCCGAGA	0.403488	Low
7	TCCCCTACAGTCATTGAGA	0.403416	Low
14	TCCCACTGAGTCGATGAGA	0.40313	Low
1464	TCCCTGTCAGTCCTGGAGA	0.402991	Low
1748	TCCCATGTAGTCTGGGAGA	0.402924	Low
1	TCCCCCCGAGTCCACGAGA	0.402892	Low
3	TCCCGAAAAGTCCCCGAGA	0.402452	Low
706	TCCCCGTGAGTAAAGGAGA	0.402332	Low
162	TCCCGCATAGTTAAGGAGA	0.402208	Low
597	TCCCGCCCAGTTAGGGAGA	0.401935	Low
481	TCCCCGTCAGTAGGTGAGA	0.401847	Low
1356	TCCCACAGAGTGAGGGAGA	0.40169	Low
4	TCCCGCACAGTCCCTGAGA	0.40169	Low
1	TCCCTCCCAGTCTAAGAGA	0.40169	Low
1480	TCCCGGCAAGTCGTGGAGA	0.40169	Low
934	TCCCAGTGAGTTCGCGAGA	0.40169	Low
973	TCCCGTCTAGTCCGCGAGA	0.40169	Low
2	TCCCTCCTAGTCCTTGAGA	0.40169	Low
3	TCCCGTGAAGTTAATGAGA	0.401158	Low
1330	TCCCGCAGAGTATGCGAGA	0.40091	Low
723	TCCCGCCCAGTTGGTGAGA	0.400755	Low
68	TCCCATAAAGTGTTCGAGA	0.400512	Low
816	TCCCGACCAGTTGATGAGA	0.400512	Low
1236	TCCCGCGAAGTATGAGAGA	0.40035	Low
48	TCCCCGAGAGTAAACGAGA	0.400099	Low
103	TCCCTCTTAGTCCCGGAGA	0.399857	Low
141	TCCCTTATAGTTCATGAGA	0.399839	Low
402	TCCCCGGCAGTACGCGAGA	0.398942	Low
1616	TCCCGACTAGTGTGCGAGA	0.398942	Low
979	TCCCTGGAAGTTAGGGAGA	0.3987	Low
125	TCCCCTCTAGTGACCGAGA	0.398545	Low
536	TCCCATCCAGTGGATGAGA	0.398523	Low
1868	TCCCAGTTAGTTGGCGAGA	0.398293	Low
813	TCCCGTTCAGTTGGCGAGA	0.39828	Low
595	TCCCGTACAGTTATTGAGA	0.397838	Low
3	TCCCCACTAGTTTAAGAGA	0.397762	Low
14	TCCCCTCCAGTCTCTGAGA	0.397584	Low
47	TCCCTCGCAGTATTAGAGA	0.397574	Low
673	TCCCCAATAGTGTTCGAGA	0.397371	Low
41	TCCCGTTGAGTCACCGAGA	0.397371	Low
219	TCCCGAAGAGTGAATGAGA	0.396877	Low
3	TCCCTCCGAGTTCACGAGA	0.396355	Low
913	TCCCGTTGAGTACCGGAGA	0.396292	Low
9	TCCCCTGAAGTTATCGAGA	0.39595	Low
27	TCCCAAGTAGTCCTCGAGA	0.395901	Low
242	TCCCGATTAGTGAATGAGA	0.3958	Low
1234	TCCCGCAGAGTGAAGGAGA	0.395753	Low
1764	TCCCTGCCAGTGCTGGAGA	0.395314	Low
241	TCCCGAACAGTTAATGAGA	0.395138	Low
2144	TCCCGGGGAGTCTGCGAGA	0.394913	Low
41	TCCCACGCAGTACTAGAGA	0.394903	Low
616	TCCCATACAGTGCGCGAGA	0.394491	Low
223	TCCCTTGTAGTCCGCGAGA	0.394421	Low
1114	TCCCTACGAGTCGAGGAGA	0.39427	Low
777	TCCCCATGAGTGCTCGAGA	0.394188	Low
1428	TCCCACGAAGTAAGGGAGA	0.393916	Low
358	TCCCGAGGAGTCCACGAGA	0.393916	Low
115	TCCCCATGAGTCGCAGAGA	0.393916	Low
558	TCCCTACTAGTACGGGAGA	0.393916	Low
2324	TCCCTGGAAGTGCTGGAGA	0.393683	Low
12	TCCCTGGAAGTCTTTGAGA	0.393306	Low
238	TCCCGCATAGTCTTTGAGA	0.392951	Low
683	TCCCACGCAGTGTTGGAGA	0.392913	Low
10	TCCCTGACAGTGCAAGAGA	0.392892	Low
1154	TCCCCGGTAGTCCAGGAGA	0.392824	Low
514	TCCCTACAAGTATGGGAGA	0.392731	Low
175	TCCCGCCTAGTGCAAGAGA	0.392719	Low
1142	TCCCATGTAGTGGGAGAGA	0.392113	Low
242	TCCCTTCCAGTCAGGGAGA	0.391972	Low
29	TCCCCATAAGTGCGGGAGA	0.391837	Low
202	TCCCCCTTAGTCGAGGAGA	0.391807	Low
1453	TCCCGCCTAGTAGGCGAGA	0.391254	Low
22	TCCCCGCAAGTAAGAGAGA	0.390726	Low
107	TCCCGGGAAGTATTCGAGA	0.390726	Low
274	TCCCTCGCAGTTAATGAGA	0.390726	Low
1183	TCCCTTTAAGTCGGCGAGA	0.390726	Low
199	TCCCTGCGAGTATTTGAGA	0.390726	Low
790	TCCCACTAAGTGAGGGAGA	0.390557	Low
17	TCCCCTTTAGTTCAAGAGA	0.390257	Low
1562	TCCCTGACAGTGTGCGAGA	0.389838	Low
461	TCCCTCCAAGTGTCGGAGA	0.389626	Low
1440	TCCCGTGTAGTATGGGAGA	0.389518	Low
93	TCCCTCGTAGTAAACGAGA	0.389473	Low
7	TCCCTATTAGTCTTAGAGA	0.389433	Low
559	TCCCGCTTAGTCGAAGAGA	0.389271	Low
758	TCCCTCAAAGTTGTGGAGA	0.389187	Low
6	TCCCCTTCAGTCAACGAGA	0.389135	Low
2293	TCCCGAATAGTGGTAGAGA	0.389052	Low
8	TCCCTACTAGTAGTAGAGA	0.388962	Low
1531	TCCCGTCGAGTGGCCGAGA	0.388867	Low
7	TCCCCGCCAGTAAAAGAGA	0.388861	Low
123	TCCCGCATAGTCCAGGAGA	0.388732	Low
53	TCCCGTAGAGTTCCAGAGA	0.388524	Low
1706	TCCCTGCCAGTTGGGGAGA	0.388278	Low
660	TCCCTAGTAGTCGCGGAGA	0.388062	Low
40	TCCCTAAAAGTCCGGGAGA	0.387818	Low
456	TCCCCGCAAGTGGCGGAGA	0.387606	Low
80	TCCCGTCAAGTAATTGAGA	0.387498	Low
980	TCCCTCAGAGTGGCCGAGA	0.387498	Low
4	TCCCTAATAGTCCCTGAGA	0.387118	Low
107	TCCCCTCAAGTGATCGAGA	0.387005	Low
122	TCCCTCATAGTCTGTGAGA	0.387005	Low
943	TCCCATCCAGTTGGAGAGA	0.386919	Low
8	TCCCTTCCAGTACACGAGA	0.386889	Low
12	TCCCCCACAGTGCTCGAGA	0.386731	Low
7	TCCCAGAAAGTTCAAGAGA	0.386679	Low
665	TCCCTTCAAGTGTGGGAGA	0.386573	Low
464	TCCCATGGAGTAGCAGAGA	0.386493	Low
405	TCCCACGCAGTGTGAGAGA	0.386303	Low
6	TCCCACGAAGTCGATGAGA	0.386141	Low
2	TCCCCTCCAGTCCTAGAGA	0.386009	Low
595	TCCCAGCGAGTCGGCGAGA	0.38541	Low
40	TCCCCCTTAGTCTCAGAGA	0.38517	Low
101	TCCCCATTAGTGCGCGAGA	0.38503	Low
80	TCCCCCTTAGTAGTGGAGA	0.38503	Low
76	TCCCCCGCAGTGCATGAGA	0.384953	Low
23	TCCCCGGAAGTCTCGGAGA	0.384413	Low
259	TCCCTCCCAGTGGCCGAGA	0.384159	Low
475	TCCCTTCGAGTCTGGGAGA	0.383933	Low
668	TCCCCTAGAGTGTCGGAGA	0.383549	Low
82	TCCCAGCCAGTCGAAGAGA	0.383367	Low
422	TCCCCGAGAGTATAGGAGA	0.383235	Low
939	TCCCGAACAGTGGACGAGA	0.383156	Low
271	TCCCCTCCAGTCAGTGAGA	0.382752	Low
349	TCCCCTTGAGTTGCTGAGA	0.382699	Low
107	TCCCAACTAGTTGCTGAGA	0.382199	Low
292	TCCCGCGAAGTCAGAGAGA	0.382157	Low
246	TCCCATTTAGTGCAAGAGA	0.382038	Low
80	TCCCAATCAGTTCCCGAGA	0.381846	Low
122	TCCCCCGTAGTGAGCGAGA	0.381232	Low
257	TCCCATGAAGTGTCAGAGA	0.381157	Low
686	TCCCCAGGAGTAAGAGAGA	0.380927	Low
193	TCCCATTAAGTCGGAGAGA	0.380387	Low
250	TCCCAAACAGTAGGGGAGA	0.380094	Low
1846	TCCCCCTGAGTTGGTGAGA	0.380029	Low
407	TCCCGTAGAGTATCGGAGA	0.379868	Low
162	TCCCGTAAAGTTCCGGAGA	0.379729	Low
2233	TCCCGCGAAGTGCAGGAGA	0.379309	Low
1	TCCCACGAAGTAATAGAGA	0.37887	Low
77	TCCCAATGAGTACTCGAGA	0.378765	Low
22	TCCCCGTAAGTTAACGAGA	0.378684	Low
382	TCCCGAGCAGTTCGTGAGA	0.377845	Low
71	TCCCGTCTAGTTCGAGAGA	0.377751	Low
40	TCCCTTTAAGTCTTCGAGA	0.377238	Low
7	TCCCGGACAGTCCAAGAGA	0.377128	Low
7	TCCCTCTCAGTATATGAGA	0.376796	Low
400	TCCCCAGTAGTATTGGAGA	0.376735	Low
125	TCCCCGGAAGTTTCCGAGA	0.376595	Low
1100	TCCCGATAAGTAGTGGAGA	0.376457	Low
2	TCCCCCGCAGTATACGAGA	0.376255	Low
25	TCCCAGAAAGTATCAGAGA	0.376197	Low
65	TCCCGTTGAGTTCGCGAGA	0.376167	Low
4	TCCCTCACAGTAACCGAGA	0.375775	Low
289	TCCCGAATAGTAGCTGAGA	0.375775	Low
295	TCCCTGATAGTAATGGAGA	0.375775	Low
42	TCCCACACAGTTTGTGAGA	0.375424	Low
2455	TCCCTGAGAGTAGGGGAGA	0.375335	Low
38	TCCCTCTAAGTGAATGAGA	0.375158	Low
317	TCCCCGGGAGTTCCGGAGA	0.374871	Low
265	TCCCGAAAAGTGCGCGAGA	0.374778	Low
177	TCCCAGTGAGTCTCGGAGA	0.374778	Low
1566	TCCCGGTTAGTGACGGAGA	0.374738	Low
726	TCCCAAGTAGTTTAAGAGA	0.37465	Low
544	TCCCGATCAGTCAAGGAGA	0.374601	Low
47	TCCCAGACAGTCATTGAGA	0.374577	Low
73	TCCCACTAAGTTTGAGAGA	0.374394	Low
143	TCCCAAAAAGTGGATGAGA	0.37417	Low
483	TCCCAGCCAGTTCGCGAGA	0.373924	Low
1306	TCCCGGCTAGTTGATGAGA	0.373629	Low
2	TCCCAAATAGTAGACGAGA	0.373183	Low
609	TCCCATACAGTTTGAGAGA	0.373183	Low
943	TCCCGTCGAGTATGCGAGA	0.373162	Low
675	TCCCAGATAGTATGCGAGA	0.373076	Low
277	TCCCAATCAGTAGATGAGA	0.37294	Low
35	TCCCTCACAGTTGTAGAGA	0.372761	Low
37	TCCCTTACAGTTCGCGAGA	0.372641	Low
1617	TCCCGAAGAGTCGTAGAGA	0.372623	Low
82	TCCCGGAAAGTCTTTGAGA	0.372623	Low
770	TCCCTGAGAGTAGCTGAGA	0.37248	Low
919	TCCCGCTGAGTGCGTGAGA	0.372415	Low
5	TCCCCTCAAGTCTTAGAGA	0.37212	Low
901	TCCCTTATAGTGGCTGAGA	0.37212	Low
1087	TCCCAAGGAGTGACGGAGA	0.371666	Low
476	TCCCTCTGAGTTAGCGAGA	0.371647	Low
1	TCCCCTAAAGTTGATGAGA	0.371518	Low
823	TCCCCTTCAGTAGGGGAGA	0.371513	Low
355	TCCCCATCAGTCCGCGAGA	0.371144	Low
349	TCCCTTGTAGTATATGAGA	0.3711	Low
124	TCCCTGACAGTACATGAGA	0.37088	Low
277	TCCCCCGCAGTAGGCGAGA	0.370847	Low
1686	TCCCGCAGAGTACGGGAGA	0.370592	Low
6	TCCCACAAAGTATGAGAGA	0.370331	Low
343	TCCCCAAGAGTGTCAGAGA	0.370221	Low
345	TCCCATCCAGTTGTTGAGA	0.370221	Low
2652	TCCCGGAGAGTAAGGGAGA	0.370077	Low
94	TCCCATAAAGTCGCAGAGA	0.369775	Low
1633	TCCCGTGGAGTTCTTGAGA	0.369577	Low
1481	TCCCCGGGAGTTTGGGAGA	0.369497	Low
170	TCCCGCCCAGTTCCTGAGA	0.369311	Low
289	TCCCTCGAAGTAGTGGAGA	0.369296	Low
1421	TCCCTAGGAGTGTGCGAGA	0.368714	Low
2913	TCCCGTGTAGTTGAGGAGA	0.368179	Low
7	TCCCTACCAGTCGTCGAGA	0.368013	Low
46	TCCCGAAAAGTATTAGAGA	0.367833	Low
16	TCCCTGCCAGTTCCAGAGA	0.367821	Low
1591	TCCCGACCAGTAGTGGAGA	0.367779	Low
1092	TCCCCCACAGTGGGGGAGA	0.367707	Low
7	TCCCACCTAGTCCGGGAGA	0.367616	Low
12	TCCCGCCTAGTCTACGAGA	0.36693	Low
26	TCCCTCAAAGTCTATGAGA	0.366788	Low
318	TCCCCATAAGTTGGGGAGA	0.366695	Low
407	TCCCGACGAGTCTTTGAGA	0.366108	Low
38	TCCCATATAGTTACCGAGA	0.365751	Low
2	TCCCCAAAAGTTCCAGAGA	0.365665	Low
906	TCCCCCTGAGTGCTTGAGA	0.365665	Low
302	TCCCTCCGAGTGACTGAGA	0.365403	Low
389	TCCCTGTGAGTCTCAGAGA	0.365285	Low
8	TCCCAGTCAGTCCCAGAGA	0.365253	Low
737	TCCCCGGAAGTCCTGGAGA	0.36489	Low
527	TCCCATAGAGTCCGGGAGA	0.36481	Low
163	TCCCTGTAAGTACGTGAGA	0.364604	Low
30	TCCCCTGAAGTAGCTGAGA	0.364574	Low
44	TCCCGGTAAGTAAATGAGA	0.36437	Low
171	TCCCCTTTAGTTGGCGAGA	0.364364	Low
73	TCCCGTTTAGTCACAGAGA	0.364298	Low
100	TCCCAACGAGTCGCTGAGA	0.364243	Low
1	TCCCTCTGAGTTATTGAGA	0.363604	Low
12	TCCCATCCAGTAGCCGAGA	0.363547	Low
950	TCCCGCACAGTATGGGAGA	0.363547	Low
1355	TCCCCTGGAGTCGGTGAGA	0.363547	Low
820	TCCCTTGTAGTCTCGGAGA	0.363547	Low
1947	TCCCAGGCAGTCTGCGAGA	0.363235	Low
7	TCCCCCTAAGTGACTGAGA	0.362817	Low
4	TCCCTCCCAGTTACCGAGA	0.362817	Low
296	TCCCTCGCAGTTCAAGAGA	0.362817	Low
966	TCCCGTAAAGTCTGGGAGA	0.362817	Low
2240	TCCCTATGAGTGGGAGAGA	0.362817	Low
1040	TCCCGGTTAGTATCGGAGA	0.362756	Low
213	TCCCCTTGAGTCACGGAGA	0.362381	Low
104	TCCCGCCCAGTTATCGAGA	0.362211	Low
164	TCCCTACTAGTGGGCGAGA	0.362194	Low
8	TCCCAACTAGTCCAGGAGA	0.361938	Low
113	TCCCCGGAAGTGCGCGAGA	0.361808	Low
37	TCCCGTATAGTCTGCGAGA	0.36126	Low
60	TCCCCACGAGTTATTGAGA	0.361197	Low
383	TCCCAGGCAGTTCGAGAGA	0.361047	Low
121	TCCCCTAGAGTGTTCGAGA	0.36103	Low
90	TCCCGCGCAGTTGACGAGA	0.361016	Low
13	TCCCAACTAGTATGAGAGA	0.36093	Low
321	TCCCCTCGAGTTGCCGAGA	0.360897	Low
1812	TCCCGTTGAGTGTGAGAGA	0.360744	Low
5	TCCCATAAAGTTCTCGAGA	0.360695	Low
1444	TCCCCTAGAGTTTGGGAGA	0.359905	Low
1065	TCCCGTACAGTAAGAGAGA	0.359768	Low
8	TCCCACTCAGTACGCGAGA	0.359768	Low
1	TCCCCTAAAGTCGTAGAGA	0.359617	Low
734	TCCCTGCGAGTAGCGGAGA	0.3596	Low
2	TCCCTTTCAGTCCCCGAGA	0.359388	Low
626	TCCCTCGGAGTGATTGAGA	0.359212	Low
580	TCCCATATAGTGTAAGAGA	0.359115	Low
194	TCCCAAGTAGTTTCTGAGA	0.359115	Low
128	TCCCGTCTAGTGCATGAGA	0.359081	Low
60	TCCCACTCAGTCGGCGAGA	0.358848	Low
14	TCCCTAGAAGTCGCTGAGA	0.358759	Low
1563	TCCCTTTAAGTGTAGGAGA	0.358692	Low
44	TCCCCCAAAGTTTGTGAGA	0.35846	Low
71	TCCCACATAGTGTTCGAGA	0.358374	Low
9	TCCCTTATAGTATCCGAGA	0.358253	Low
517	TCCCCTAGAGTCGCGGAGA	0.358105	Low
851	TCCCACGGAGTCGCTGAGA	0.358062	Low
26	TCCCACAGAGTATAAGAGA	0.357801	Low
3	TCCCCTAAAGTGTCCGAGA	0.357506	Low
1517	TCCCTGGGAGTAAGCGAGA	0.357489	Low
63	TCCCGTGTAGTTCGCGAGA	0.35726	Low
15	TCCCGACCAGTTCAAGAGA	0.357214	Low
192	TCCCGTAGAGTCCTCGAGA	0.357161	Low
643	TCCCGCGAAGTATATGAGA	0.357058	Low
815	TCCCATAAAGTGTAGGAGA	0.356667	Low
1965	TCCCCGGTAGTGCGTGAGA	0.356667	Low
847	TCCCAAAGAGTTTGGGAGA	0.356588	Low
634	TCCCATGTAGTGGCTGAGA	0.356242	Low
1784	TCCCGTCGAGTCGGTGAGA	0.35598	Low
13	TCCCTCAAAGTCAACGAGA	0.355859	Low
64	TCCCAGTAAGTACCCGAGA	0.355749	Low
17	TCCCTGCAAGTCCCGGAGA	0.355625	Low
1695	TCCCGCTGAGTAGTGGAGA	0.355457	Low
75	TCCCCTCTAGTTCATGAGA	0.355412	Low
94	TCCCGTTTAGTTGACGAGA	0.355412	Low
162	TCCCATTTAGTTTGTGAGA	0.355412	Low
171	TCCCGCTTAGTTCCCGAGA	0.355282	Low
275	TCCCTAAGAGTTACCGAGA	0.355246	Low
744	TCCCTTAAAGTGAGGGAGA	0.355008	Low
1267	TCCCGGGAAGTGTCTGAGA	0.354964	Low
44	TCCCGAATAGTCCGTGAGA	0.354843	Low
361	TCCCTAGGAGTCGATGAGA	0.354633	Low
83	TCCCTGACAGTCCCGGAGA	0.354262	Low
1258	TCCCTGATAGTTGTGGAGA	0.354178	Low
877	TCCCTTGCAGTGGACGAGA	0.354059	Low
658	TCCCGTAGAGTACTAGAGA	0.353099	Low
179	TCCCCCTTAGTGGACGAGA	0.353099	Low
292	TCCCATGGAGTGCCCGAGA	0.35307	Low
886	TCCCGCGCAGTGGTCGAGA	0.352892	Low
29	TCCCTAACAGTTGCCGAGA	0.352785	Low
125	TCCCAAATAGTCAAGGAGA	0.352451	Low
264	TCCCTTATAGTCGATGAGA	0.352451	Low
1110	TCCCCTGCAGTGGCAGAGA	0.352128	Low
61	TCCCTTAGAGTTAAAGAGA	0.35171	Low
736	TCCCATTGAGTAGGGGAGA	0.35171	Low
1036	TCCCAGGGAGTACGCGAGA	0.351586	Low
84	TCCCACCGAGTTGATGAGA	0.351549	Low
295	TCCCGCACAGTATCTGAGA	0.351432	Low
63	TCCCAAAAAGTAAAGGAGA	0.351299	Low
26	TCCCAGAAAGTACATGAGA	0.351215	Low
196	TCCCACTTAGTGTAAGAGA	0.351108	Low
235	TCCCAACAAGTCAGGGAGA	0.351034	Low
227	TCCCAATTAGTCCGAGAGA	0.350476	Low
1147	TCCCTTGTAGTGGTAGAGA	0.350476	Low
629	TCCCGAAGAGTTGTCGAGA	0.350306	Low
18	TCCCAAGAAGTCGACGAGA	0.349566	Low
1911	TCCCGGTTAGTGGGCGAGA	0.349509	Low
1780	TCCCACGCAGTCGTGGAGA	0.349283	Low
983	TCCCTTTAAGTCCTGGAGA	0.348657	Low
246	TCCCGGGAAGTAACAGAGA	0.348578	Low
386	TCCCCGACAGTGAAAGAGA	0.348203	Low
303	TCCCACCTAGTTTTGGAGA	0.348008	Low
13	TCCCAATAAGTACGCGAGA	0.347868	Low
123	TCCCAGTGAGTCACAGAGA	0.347634	Low
127	TCCCACAGAGTAACTGAGA	0.347536	Low
2	TCCCCAATAGTCGAAGAGA	0.346731	Low
1460	TCCCCGCTAGTAGTGGAGA	0.346633	Low
2263	TCCCGTGAAGTGGCCGAGA	0.346453	Low
11	TCCCAATTAGTCCACGAGA	0.346449	Low
694	TCCCCTGCAGTCGTAGAGA	0.346391	Low
99	TCCCCGTAAGTTTTAGAGA	0.346164	Low
320	TCCCACCGAGTCAGGGAGA	0.346048	Low
113	TCCCCACCAGTACTAGAGA	0.34554	Low
59	TCCCAATAAGTTTCGGAGA	0.34554	Low
1071	TCCCCCGAAGTGGGTGAGA	0.34554	Low
2745	TCCCAAGGAGTGGGGGAGA	0.345136	Low
527	TCCCATATAGTCAGGGAGA	0.344956	Low
193	TCCCCGGAAGTCTAAGAGA	0.344763	Low
140	TCCCTCTTAGTAGGTGAGA	0.344306	Low
774	TCCCTTAAAGTGTGTGAGA	0.344206	Low
11	TCCCCAACAGTGAGAGAGA	0.344158	Low
534	TCCCCTAGAGTTGTGGAGA	0.344025	Low
196	TCCCGAGCAGTAAGCGAGA	0.343999	Low
38	TCCCACGAAGTTTGTGAGA	0.343999	Low
532	TCCCCCCGAGTGCTGGAGA	0.343805	Low
1003	TCCCGTAGAGTAATGGAGA	0.343688	Low
1311	TCCCGGAGAGTCTTAGAGA	0.343551	Low
937	TCCCCGAGAGTACGGGAGA	0.343258	Low
395	TCCCGTGAAGTCAACGAGA	0.343031	Low
14	TCCCAACAAGTGCACGAGA	0.342882	Low
31	TCCCCAACAGTTGGCGAGA	0.342882	Low
135	TCCCCGGTAGTTGAAGAGA	0.342847	Low
4	TCCCTCTAAGTCTACGAGA	0.342808	Low
1401	TCCCTGTTAGTGGACGAGA	0.342719	Low
767	TCCCTAGGAGTGAGTGAGA	0.342013	Low
1689	TCCCTGGAAGTAGATGAGA	0.341619	Low
164	TCCCGTACAGTTGTCGAGA	0.341613	Low
161	TCCCCACAAGTCGGAGAGA	0.340761	Low
72	TCCCAGTTAGTATTCGAGA	0.340761	Low
1806	TCCCACGGAGTACGGGAGA	0.340483	Low
3	TCCCTCACAGTATAAGAGA	0.339724	Low
59	TCCCACTAAGTTGGTGAGA	0.339442	Low
226	TCCCTGCGAGTCTGCGAGA	0.33928	Low
597	TCCCTTAGAGTGTCCGAGA	0.339257	Low
377	TCCCGAAAAGTCGTGGAGA	0.339105	Low
296	TCCCTGGCAGTAAGTGAGA	0.33879	Low
172	TCCCGTCAAGTCCCAGAGA	0.338648	Low
152	TCCCATAGAGTGGTCGAGA	0.338638	Low
239	TCCCTAAGAGTATAGGAGA	0.338265	Low
165	TCCCTACGAGTGAGAGAGA	0.338176	Low
459	TCCCGTGGAGTCTCGGAGA	0.338072	Low
1209	TCCCCGCCAGTGGGAGAGA	0.337952	Low
11	TCCCTCAGAGTACGCGAGA	0.337732	Low
82	TCCCATAAAGTCCGTGAGA	0.337602	Low
1167	TCCCGACTAGTCTTGGAGA	0.337582	Low
44	TCCCATCTAGTGCACGAGA	0.337453	Low
9	TCCCCAAAAGTAATTGAGA	0.337278	Low
5	TCCCTCCAAGTCGACGAGA	0.337088	Low
1049	TCCCAAGCAGTGGCGGAGA	0.336901	Low
36	TCCCGCCCAGTGTACGAGA	0.336901	Low
8	TCCCCACGAGTCATAGAGA	0.336746	Low
360	TCCCCGATAGTTCGGGAGA	0.336533	Low
981	TCCCGGATAGTTAGGGAGA	0.33634	Low
9	TCCCCACAAGTCACCGAGA	0.336184	Low
1167	TCCCCCCTAGTGTGGGAGA	0.335653	Low
313	TCCCATTGAGTTTGCGAGA	0.335377	Low
31	TCCCTGATAGTCTCCGAGA	0.334828	Low
202	TCCCCCGGAGTAGTGGAGA	0.33468	Low
344	TCCCACAAAGTTAGCGAGA	0.334545	Low
163	TCCCCGCAAGTGTCCGAGA	0.334393	Low
195	TCCCGAGCAGTATAGGAGA	0.334022	Low
103	TCCCTGTAAGTAACTGAGA	0.333521	Low
849	TCCCGCGTAGTGACTGAGA	0.333502	Low
1	TCCCACACAGTTGCAGAGA	0.333411	Low
1392	TCCCAGAGAGTCGTGGAGA	0.333399	Low
380	TCCCTTTGAGTTTCCGAGA	0.333254	Low
140	TCCCCCACAGTGTATGAGA	0.333172	Low
2328	TCCCTGTAAGTTGGGGAGA	0.332886	Low
79	TCCCTGCCAGTACCGGAGA	0.332599	Low
1257	TCCCGGTGAGTCCCGGAGA	0.332582	Low
790	TCCCCGCGAGTTGTTGAGA	0.332501	Low
2	TCCCATGTAGTCGCAGAGA	0.332415	Low
4	TCCCCTAGAGTCTAAGAGA	0.332379	Low
124	TCCCCGATAGTTTCCGAGA	0.332343	Low
954	TCCCTGAGAGTGCCCGAGA	0.332181	Low
1393	TCCCCAGGAGTCCGGGAGA	0.331913	Low
159	TCCCCTACAGTAGCTGAGA	0.331718	Low
336	TCCCCGGGAGTTGCCGAGA	0.331619	Low
482	TCCCATAGAGTGGAAGAGA	0.331497	Low
11	TCCCATTAAGTTACCGAGA	0.331436	Low
6	TCCCCCCAAGTGTCTGAGA	0.331268	Low
1410	TCCCGTGTAGTCGGTGAGA	0.331213	Low
474	TCCCGTAAAGTTGTGGAGA	0.330731	Low
95	TCCCTGGTAGTAGAAGAGA	0.330598	Low
2	TCCCCGTAAGTCTATGAGA	0.330598	Low
981	TCCCAAGGAGTTGTTGAGA	0.330598	Low
62	TCCCATTTAGTATACGAGA	0.330471	Low
671	TCCCGGAAAGTTGAAGAGA	0.330423	Low
2	TCCCTTCAAGTACAAGAGA	0.330322	Low
122	TCCCCGATAGTCCTGGAGA	0.329927	Low
1	TCCCACCAAGTCCGAGAGA	0.329834	Low
478	TCCCAGTGAGTACCTGAGA	0.329834	Low
1	TCCCTCGTAGTTCCTGAGA	0.329692	Low
556	TCCCGCGTAGTAGTCGAGA	0.329613	Low
124	TCCCGAAGAGTTCACGAGA	0.329541	Low
145	TCCCACCCAGTTAAGGAGA	0.329442	Low
805	TCCCAGAAAGTGGTTGAGA	0.329212	Low
108	TCCCCCGAAGTGTCCGAGA	0.328684	Low
15	TCCCCTCCAGTTCACGAGA	0.328631	Low
1884	TCCCCGTCAGTGGGGGAGA	0.328408	Low
2138	TCCCGTCTAGTTGGGGAGA	0.328386	Low
5	TCCCAGTAAGTTAAAGAGA	0.328337	Low
228	TCCCACATAGTCGAGGAGA	0.328263	Low
18	TCCCTAAAAGTATATGAGA	0.327751	Low
179	TCCCTCTAAGTTACGGAGA	0.327504	Low
107	TCCCGTCCAGTCCCCGAGA	0.327432	Low
665	TCCCATGTAGTATGCGAGA	0.327295	Low
2525	TCCCAGGCAGTTGGGGAGA	0.327091	Low
714	TCCCAAGGAGTAGAAGAGA	0.327083	Low
638	TCCCCGTTAGTTGTGGAGA	0.326934	Low
995	TCCCAAGGAGTCGTGGAGA	0.326637	Low
1494	TCCCTGGAAGTCAGTGAGA	0.326458	Low
12	TCCCAGTAAGTTCATGAGA	0.326343	Low
37	TCCCCTCTAGTGTCAGAGA	0.326343	Low
109	TCCCGCGTAGTCTCAGAGA	0.326215	Low
645	TCCCGAGTAGTAGACGAGA	0.325819	Low
53	TCCCAATGAGTTTACGAGA	0.325214	Low
24	TCCCGGCTAGTCCCCGAGA	0.324879	Low
29	TCCCTCATAGTGATTGAGA	0.324808	Low
1687	TCCCAAGGAGTAAGGGAGA	0.324682	Low
717	TCCCAAGGAGTTCGGGAGA	0.32404	Low
286	TCCCCCGTAGTCGGTGAGA	0.323688	Low
121	TCCCGGTAAGTATAGGAGA	0.323425	Low
797	TCCCTAATAGTCGGAGAGA	0.323327	Low
90	TCCCGTGCAGTTTGCGAGA	0.323247	Low
41	TCCCCTCGAGTTCGAGAGA	0.323181	Low
3	TCCCCCAAAGTGAGAGAGA	0.322766	Low
22	TCCCCTGAAGTTTTTGAGA	0.322714	Low
13	TCCCCATAAGTTCAGGAGA	0.322504	Low
7	TCCCGCCCAGTAGTAGAGA	0.322504	Low
85	TCCCGTTGAGTCCCTGAGA	0.322504	Low
958	TCCCTTCCAGTGCGCGAGA	0.322122	Low
146	TCCCCTATAGTCGCTGAGA	0.321741	Low
2095	TCCCGCGTAGTGCGTGAGA	0.32148	Low
521	TCCCAATTAGTATTGGAGA	0.321216	Low
24	TCCCATAGAGTCGCCGAGA	0.321187	Low
25	TCCCATACAGTTGACGAGA	0.320953	Low
738	TCCCCCAAAGTGGTGGAGA	0.320859	Low
18	TCCCAAGCAGTCCCCGAGA	0.32069	Low
126	TCCCTTCGAGTAAAGGAGA	0.320629	Low
204	TCCCCACCAGTTATGGAGA	0.320612	Low
88	TCCCGCAGAGTACCAGAGA	0.32058	Low
46	TCCCCGAAAGTACACGAGA	0.32041	Low
12	TCCCCCCTAGTAGCAGAGA	0.32041	Low
48	TCCCTAATAGTACAGGAGA	0.32041	Low
445	TCCCCAGTAGTTCGAGAGA	0.32041	Low
221	TCCCGACGAGTTCTCGAGA	0.320079	Low
456	TCCCGTTGAGTACGAGAGA	0.320062	Low
37	TCCCGCGAAGTAATTGAGA	0.319986	Low
1067	TCCCGCGGAGTCTGTGAGA	0.31991	Low
234	TCCCAGTTAGTTTACGAGA	0.319679	Low
655	TCCCTAAAAGTGAGCGAGA	0.319624	Low
9	TCCCATGTAGTCAGCGAGA	0.319598	Low
17	TCCCCGCTAGTCTCAGAGA	0.319414	Low
215	TCCCTGCCAGTTGTAGAGA	0.319016	Low
1271	TCCCCTACAGTGGTGGAGA	0.318867	Low
369	TCCCTTATAGTTTGTGAGA	0.318696	Low
45	TCCCACGAAGTTCCAGAGA	0.318665	Low
178	TCCCTGTGAGTAGGAGAGA	0.318319	Low
1383	TCCCAGTGAGTGTAGGAGA	0.318316	Low
36	TCCCTTTGAGTACAGGAGA	0.318145	Low
37	TCCCAAGCAGTATTCGAGA	0.318086	Low
873	TCCCGAGAAGTGAATGAGA	0.317897	Low
21	TCCCCATGAGTATATGAGA	0.317897	Low
362	TCCCGGACAGTTATGGAGA	0.317832	Low
7	TCCCCCTTAGTTCGTGAGA	0.317828	Low
65	TCCCCATGAGTTTGCGAGA	0.317465	Low
560	TCCCGCATAGTAGGTGAGA	0.317376	Low
15	TCCCCTATAGTACTAGAGA	0.317333	Low
98	TCCCCGTCAGTCGGCGAGA	0.317268	Low
249	TCCCGTCGAGTATTAGAGA	0.317206	Low
385	TCCCGGCTAGTTTCGGAGA	0.317191	Low
775	TCCCTGATAGTTGGCGAGA	0.317183	Low
260	TCCCTCCCAGTGCCTGAGA	0.316791	Low
174	TCCCTGCGAGTCGCCGAGA	0.316687	Low
127	TCCCCGAAAGTCGTCGAGA	0.316518	Low
3	TCCCCCGAAGTCGCTGAGA	0.316442	Low
66	TCCCTTTCAGTCTCAGAGA	0.316442	Low
30	TCCCCGGTAGTTCTTGAGA	0.316169	Low
44	TCCCTCCAAGTCGTGGAGA	0.315614	Low
1226	TCCCGGAGAGTTATCGAGA	0.31559	Low
1317	TCCCTCGGAGTGCGAGAGA	0.315493	Low
5	TCCCACCGAGTACACGAGA	0.315469	Low
1	TCCCTATCAGTATCGGAGA	0.315078	Low
1458	TCCCGTAAAGTGGGTGAGA	0.314935	Low
53	TCCCCCTTAGTACCTGAGA	0.31486	Low
337	TCCCTAGGAGTCACGGAGA	0.314809	Low
3065	TCCCGAGAAGTGGGGGAGA	0.314716	Low
44	TCCCATACAGTGTCAGAGA	0.314688	Low
35	TCCCAACGAGTGTCTGAGA	0.314303	Low
163	TCCCCAGAAGTATGGGAGA	0.314068	Low
630	TCCCGTACAGTTTGTGAGA	0.313725	Low
190	TCCCCAACAGTCAGGGAGA	0.313545	Low
363	TCCCTAGGAGTTTTTGAGA	0.31329	Low
49	TCCCTCAGAGTTCCAGAGA	0.313239	Low
75	TCCCCTTTAGTTTAGGAGA	0.313239	Low
7	TCCCCCCCAGTTTAAGAGA	0.312685	Low
19	TCCCATTAAGTTCCAGAGA	0.312638	Low
20	TCCCTCAAAGTCGTTGAGA	0.312101	Low
31	TCCCTTATAGTTATAGAGA	0.312023	Low
12	TCCCGTCAAGTCCTCGAGA	0.312021	Low
113	TCCCGGACAGTTTCTGAGA	0.311941	Low
254	TCCCAGAAAGTCGAAGAGA	0.310986	Low
3	TCCCCACTAGTAACAGAGA	0.310986	Low
163	TCCCACACAGTATAGGAGA	0.310986	Low
232	TCCCGAGAAGTTCAAGAGA	0.310986	Low
74	TCCCATACAGTGCCGGAGA	0.310986	Low
38	TCCCCGATAGTTACAGAGA	0.310986	Low
19	TCCCCTACAGTGAATGAGA	0.310986	Low
54	TCCCACTGAGTCTTAGAGA	0.310986	Low
10	TCCCCGTGAGTCATCGAGA	0.310986	Low
281	TCCCTGAAAGTGTTAGAGA	0.310986	Low
1612	TCCCGGGTAGTGCGCGAGA	0.310986	Low
8	TCCCGCACAGTTAACGAGA	0.310414	Low
2773	TCCCAGTGAGTTGGGGAGA	0.310035	Low
3	TCCCAACAAGTACCTGAGA	0.309945	Low
197	TCCCGAGGAGTCAATGAGA	0.309853	Low
11	TCCCCTACAGTACACGAGA	0.309505	Low
628	TCCCGATGAGTATAGGAGA	0.309433	Low
51	TCCCCGAAAGTTTGCGAGA	0.309151	Low
852	TCCCTGAGAGTGTCTGAGA	0.309073	Low
61	TCCCTGTAAGTCGTGGAGA	0.308913	Low
11	TCCCTACCAGTTGCTGAGA	0.308749	Low
618	TCCCTAATAGTGCGAGAGA	0.308583	Low
194	TCCCAAAGAGTCGCAGAGA	0.308355	Low
498	TCCCGGTCAGTTTGTGAGA	0.308222	Low
116	TCCCTTCAAGTTCGCGAGA	0.308024	Low
100	TCCCGCACAGTGTCAGAGA	0.306667	Low
736	TCCCAGATAGTTTCAGAGA	0.306634	Low
269	TCCCACGGAGTACCAGAGA	0.306479	Low
15	TCCCTCATAGTGTTAGAGA	0.306433	Low
2	TCCCACCAAGTTGACGAGA	0.306234	Low
254	TCCCATATAGTGGGCGAGA	0.306037	Low
34	TCCCAACGAGTAGTAGAGA	0.305992	Low
1514	TCCCACGGAGTTGTGGAGA	0.305853	Low
43	TCCCTGAAAGTTTCGGAGA	0.305803	Low
33	TCCCTTCTAGTCTAAGAGA	0.305598	Low
386	TCCCATAAAGTGACGGAGA	0.305372	Low
127	TCCCTAACAGTGGCTGAGA	0.305227	Low
5	TCCCCTGAAGTCCACGAGA	0.304507	Low
216	TCCCGCCCAGTACGCGAGA	0.304435	Low
484	TCCCTAAGAGTCAGTGAGA	0.304298	Low
664	TCCCTGAGAGTACGTGAGA	0.304279	Low
83	TCCCGCGTAGTTAGCGAGA	0.30388	Low
227	TCCCGCGTAGTAAAGGAGA	0.303739	Low
218	TCCCTGTCAGTATGAGAGA	0.303492	Low
2572	TCCCGGCGAGTAGGGGAGA	0.303421	Low
2360	TCCCTGGGAGTAGAGGAGA	0.303396	Low
114	TCCCGCGAAGTCTACGAGA	0.303307	Low
67	TCCCGCCAAGTGTAGGAGA	0.303116	Low
67	TCCCGTCGAGTCGACGAGA	0.303113	Low
202	TCCCGCGTAGTCGATGAGA	0.303064	Low
98	TCCCCGCTAGTCATGGAGA	0.303012	Low
69	TCCCGGCTAGTCTTCGAGA	0.302706	Low
19	TCCCTCATAGTTTTGGAGA	0.302693	Low
126	TCCCCGTCAGTAGCCGAGA	0.302602	Low
199	TCCCGGTAAGTCGTCGAGA	0.302347	Low
152	TCCCGTTAAGTCTTGGAGA	0.302215	Low
78	TCCCGCGTAGTATACGAGA	0.302201	Low
128	TCCCATACAGTATTTGAGA	0.30205	Low
1965	TCCCGGTAAGTGTGGGAGA	0.302039	Low
18	TCCCTCACAGTCAGTGAGA	0.301827	Low
605	TCCCCATTAGTGCAGGAGA	0.301742	Low
67	TCCCGTTAAGTCTGAGAGA	0.301476	Low
258	TCCCCAAGAGTATAAGAGA	0.301423	Low
3	TCCCCGAAAGTAACGGAGA	0.301149	Low
284	TCCCTCAAAGTGGCTGAGA	0.301113	Low
12	TCCCCATTAGTCCTAGAGA	0.30062	Low
69	TCCCTGATAGTTTTCGAGA	0.30062	Low
329	TCCCACGGAGTGTACGAGA	0.300087	Low
11	TCCCAAGAAGTTAGAGAGA	0.300074	Low
1	TCCCCCTTAGTACTAGAGA	0.298656	Low
58	TCCCGTAAAGTTTGAGAGA	0.298463	Low
171	TCCCTCATAGTTGTTGAGA	0.298355	Low
12	TCCCGCCAAGTAAAAGAGA	0.298217	Low
292	TCCCAGCCAGTTTTGGAGA	0.298058	Low
58	TCCCGGCCAGTTTCAGAGA	0.298028	Low
55	TCCCATTAAGTGTAAGAGA	0.297909	Low
197	TCCCGACTAGTTTAGGAGA	0.297704	Low
17	TCCCTCGAAGTAGAAGAGA	0.297359	Low
1542	TCCCACCGAGTTGGGGAGA	0.296978	Low
59	TCCCGCCAAGTTAGCGAGA	0.296177	Low
7	TCCCAGCCAGTTTAAGAGA	0.295986	Low
8	TCCCAGCCAGTCAGAGAGA	0.295975	Low
132	TCCCGCACAGTTTGCGAGA	0.295854	Low
15	TCCCCCATAGTAAGCGAGA	0.295629	Low
175	TCCCGGATAGTCGCCGAGA	0.295629	Low
5	TCCCGACAAGTCTATGAGA	0.294761	Low
51	TCCCCTGCAGTATTGGAGA	0.294392	Low
1166	TCCCTGGGAGTAATTGAGA	0.294346	Low
11	TCCCACAAAGTGGTCGAGA	0.294266	Low
32	TCCCTGATAGTTCACGAGA	0.294262	Low
1	TCCCCACTAGTTGTTGAGA	0.294168	Low
63	TCCCCGCAAGTCGAAGAGA	0.294144	Low
2	TCCCCTACAGTCGCAGAGA	0.293846	Low
478	TCCCAGGTAGTGACTGAGA	0.293833	Low
5	TCCCCGCAAGTTAAAGAGA	0.293709	Low
20	TCCCCGTCAGTTCAAGAGA	0.293709	Low
9	TCCCTGACAGTTACCGAGA	0.293709	Low
813	TCCCCTCAAGTTGAGGAGA	0.292958	Low
356	TCCCAAGGAGTGTATGAGA	0.292897	Low
64	TCCCCTGTAGTTCAGGAGA	0.292693	Low
314	TCCCGGTTAGTTCCGGAGA	0.292461	Low
635	TCCCTACGAGTTTGGGAGA	0.292223	Low
687	TCCCCTGGAGTCGAAGAGA	0.292138	Low
5	TCCCGACAAGTCACAGAGA	0.29189	Low
862	TCCCATGTAGTAGTGGAGA	0.291771	Low
3	TCCCCCCCAGTAAGCGAGA	0.291417	Low
11	TCCCATTCAGTCGCAGAGA	0.291158	Low
2495	TCCCAGGGAGTGGCGGAGA	0.290915	Low
1407	TCCCGGTGAGTACGGGAGA	0.29066	Low
83	TCCCTCATAGTAAGAGAGA	0.290509	Low
255	TCCCAAATAGTGCGCGAGA	0.288997	Low
292	TCCCTCGCAGTAGGAGAGA	0.288483	Low
248	TCCCCCTTAGTGTAGGAGA	0.288451	Low
14	TCCCTGCAAGTACGAGAGA	0.28795	Low
30	TCCCTCTAAGTGCAGGAGA	0.287751	Low
29	TCCCGTCCAGTTTCCGAGA	0.287249	Low
7	TCCCAGATAGTCGTTGAGA	0.287174	Low
6	TCCCTCGGAGTCGTAGAGA	0.287172	Low
469	TCCCCTCAAGTGGCTGAGA	0.287147	Low
214	TCCCACCAAGTACGCGAGA	0.286595	Low
171	TCCCTAGAAGTAATTGAGA	0.286595	Low
580	TCCCTGTAAGTAAAGGAGA	0.286484	Low
674	TCCCAGGAAGTGGATGAGA	0.286324	Low
225	TCCCCAGCAGTGACGGAGA	0.286101	Low
711	TCCCCTGCAGTGTCGGAGA	0.28507	Low
5	TCCCGTTAAGTTTTCGAGA	0.284355	Low
15	TCCCCGGAAGTCGTAGAGA	0.284285	Low
692	TCCCCTGAAGTCAGGGAGA	0.284278	Low
279	TCCCAAGGAGTATTGGAGA	0.283636	Low
26	TCCCAGCTAGTGTCTGAGA	0.283484	Low
3	TCCCGCAAAGTCTCAGAGA	0.28343	Low
115	TCCCAAGTAGTGTTCGAGA	0.283416	Low
25	TCCCTCCTAGTAAGTGAGA	0.283343	Low
21	TCCCTTTGAGTATCGGAGA	0.283242	Low
830	TCCCTGGTAGTGTACGAGA	0.282772	Low
75	TCCCAACAAGTGGAGGAGA	0.28245	Low
1327	TCCCCTTGAGTGCGAGAGA	0.281713	Low
617	TCCCGTTTAGTCTGGGAGA	0.281551	Low
799	TCCCCAGAAGTGGAAGAGA	0.281368	Low
168	TCCCGCGCAGTCTAAGAGA	0.281368	Low
2	TCCCAATAAGTATTTGAGA	0.281083	Low
190	TCCCAGGAAGTTGTTGAGA	0.2808	Low
60	TCCCAGCGAGTCTGAGAGA	0.280724	Low
12	TCCCCTACAGTCTTCGAGA	0.280271	Low
3	TCCCGCCGAGTTCATGAGA	0.280271	Low
338	TCCCGTGAAGTGCGAGAGA	0.279234	Low
59	TCCCCTCGAGTCATGGAGA	0.27909	Low
150	TCCCTCAGAGTATCGGAGA	0.278878	Low
80	TCCCGATCAGTACACGAGA	0.278698	Low
4	TCCCCCTGAGTCTAAGAGA	0.278118	Low
30	TCCCTACCAGTCGGAGAGA	0.277869	Low
6	TCCCATTTAGTTCATGAGA	0.277623	Low
5	TCCCACCGAGTATCAGAGA	0.277448	Low
20	TCCCATACAGTAACTGAGA	0.277351	Low
40	TCCCGAGCAGTCCATGAGA	0.277302	Low
105	TCCCATAAAGTCGAGGAGA	0.277278	Low
31	TCCCTCGAAGTCGTCGAGA	0.277132	Low
161	TCCCACGGAGTATCGGAGA	0.276555	Low
48	TCCCATATAGTAACGGAGA	0.276432	Low
13	TCCCGTGTAGTAACCGAGA	0.276432	Low
39	TCCCCGGCAGTTCTGGAGA	0.276432	Low
207	TCCCTATTAGTTTAGGAGA	0.276432	Low
78	TCCCTAAAAGTCGAGGAGA	0.276297	Low
3	TCCCCGCCAGTTCTAGAGA	0.2761	Low
53	TCCCGTTAAGTAAAAGAGA	0.275523	Low
1240	TCCCCATGAGTGTGGGAGA	0.27524	Low
7	TCCCACACAGTTTCGGAGA	0.275162	Low
1293	TCCCCGGGAGTTATGGAGA	0.27363	Low
5	TCCCCCGAAGTTAGCGAGA	0.2736	Low
7	TCCCACTAAGTATCTGAGA	0.273537	Low
3	TCCCTGGTAGTATTTGAGA	0.273401	Low
34	TCCCATCGAGTTTCCGAGA	0.273338	Low
433	TCCCGCTAAGTGGCGGAGA	0.273163	Low
98	TCCCGCAAAGTCAGGGAGA	0.273141	Low
6	TCCCACTTAGTCAGCGAGA	0.272795	Low
670	TCCCGAAGAGTTATGGAGA	0.272367	Low
55	TCCCACATAGTAGATGAGA	0.271753	Low
174	TCCCGACAAGTACCGGAGA	0.271547	Low
54	TCCCTTTTAGTGGAAGAGA	0.271382	Low
1137	TCCCGTAGAGTGAGTGAGA	0.271378	Low
6	TCCCTCACAGTTTAGGAGA	0.27135	Low
33	TCCCGCCAAGTTTGGGAGA	0.270996	Low
71	TCCCTGACAGTCGACGAGA	0.27078	Low
20	TCCCACGAAGTATCCGAGA	0.270262	Low
696	TCCCGTTTAGTAGTAGAGA	0.270188	Low
16	TCCCGAGAAGTTGTTGAGA	0.270044	Low
25	TCCCAGCGAGTCCAGGAGA	0.269985	Low
24	TCCCTCTTAGTTCGAGAGA	0.269775	Low
10	TCCCACAAAGTTCTGGAGA	0.269755	Low
6	TCCCCCACAGTCACAGAGA	0.269713	Low
50	TCCCACCGAGTTCTCGAGA	0.269521	Low
8	TCCCCTGAAGTTGAAGAGA	0.269404	Low
90	TCCCGTTAAGTGGTCGAGA	0.269173	Low
67	TCCCGTAAAGTCTCCGAGA	0.269146	Low
130	TCCCCTAAAGTACGGGAGA	0.269055	Low
100	TCCCGCTCAGTTTGAGAGA	0.268981	Low
4	TCCCCAGTAGTACCCGAGA	0.268778	Low
1	TCCCACCAAGTTACGGAGA	0.268466	Low
242	TCCCCAGTAGTGTCCGAGA	0.268351	Low
5	TCCCTTATAGTCACAGAGA	0.26827	Low
283	TCCCCAGGAGTAGACGAGA	0.267941	Low
9	TCCCGGCAAGTACTAGAGA	0.267547	Low
1	TCCCACGAAGTCACAGAGA	0.266323	Low
174	TCCCCCTAAGTGGGCGAGA	0.265395	Low
24	TCCCGCTAAGTTGCAGAGA	0.265375	Low
11	TCCCCCGGAGTAAATGAGA	0.2648	Low
88	TCCCAAGAAGTCGTAGAGA	0.264778	Low
66	TCCCAATGAGTATTAGAGA	0.264755	Low
1378	TCCCTGATAGTGAGGGAGA	0.264439	Low
475	TCCCTTCGAGTGGAAGAGA	0.264268	Low
38	TCCCTCACAGTTAGCGAGA	0.263617	Low
29	TCCCAACCAGTAGACGAGA	0.263357	Low
883	TCCCAGGGAGTCTTGGAGA	0.263357	Low
12	TCCCCCAAAGTTTTAGAGA	0.263194	Low
6	TCCCCTGTAGTAGAAGAGA	0.263142	Low
12	TCCCAGTAAGTCCGAGAGA	0.26275	Low
24	TCCCCCCAAGTACGAGAGA	0.26261	Low
256	TCCCATAGAGTGCATGAGA	0.26261	Low
1090	TCCCTTTGAGTTTAGGAGA	0.262204	Low
36	TCCCAATAAGTTGCTGAGA	0.261883	Low
8	TCCCGGACAGTCTACGAGA	0.261562	Low
2	TCCCTAAAAGTGCACGAGA	0.261424	Low
82	TCCCTTGAAGTTGGAGAGA	0.261283	Low
11	TCCCAAGAAGTTTTCGAGA	0.261182	Low
1	TCCCCAAGAGTACCCGAGA	0.260615	Low
125	TCCCGCAAAGTGAGTGAGA	0.260267	Low
496	TCCCGCGGAGTACTGGAGA	0.259683	Low
7	TCCCCACAAGTTAAGGAGA	0.259663	Low
49	TCCCATGAAGTAGACGAGA	0.259155	Low
24	TCCCCAGCAGTCGATGAGA	0.259155	Low
444	TCCCGACGAGTACTGGAGA	0.259155	Low
56	TCCCCGTAAGTTATGGAGA	0.259155	Low
43	TCCCGAGTAGTCTATGAGA	0.259155	Low
80	TCCCGGCGAGTACTTGAGA	0.258765	Low
1	TCCCCCTCAGTCGCGGAGA	0.25852	Low
186	TCCCGACAAGTGGCCGAGA	0.258364	Low
153	TCCCATGCAGTCGAGGAGA	0.258355	Low
869	TCCCGGCAAGTGTGTGAGA	0.258321	Low
13	TCCCATTTAGTAACTGAGA	0.25802	Low
94	TCCCCTCAAGTGTCGGAGA	0.257891	Low
55	TCCCAAGAAGTGCGCGAGA	0.257855	Low
1	TCCCATCAAGTTACAGAGA	0.257843	Low
691	TCCCCAAAAGTAGGGGAGA	0.257483	Low
38	TCCCCAAGAGTAACGGAGA	0.257326	Low
6	TCCCCCTTAGTGATTGAGA	0.257082	Low
202	TCCCTCAAAGTACGGGAGA	0.256534	Low
39	TCCCCCGAAGTGCACGAGA	0.255975	Low
5	TCCCAGGAAGTTTATGAGA	0.255168	Low
111	TCCCTGTGAGTAGATGAGA	0.255168	Low
51	TCCCACCGAGTCCTGGAGA	0.254498	Low
298	TCCCGTACAGTCTCGGAGA	0.253938	Low
15	TCCCAGGAAGTTATCGAGA	0.253718	Low
399	TCCCCGGTAGTTTTGGAGA	0.253161	Low
44	TCCCTTTGAGTCCGGGAGA	0.253057	Low
21	TCCCAGGTAGTCTCAGAGA	0.252676	Low
10	TCCCCGAAAGTAGCTGAGA	0.252576	Low
1	TCCCTAGAAGTTCAGGAGA	0.252325	Low
6	TCCCTAGAAGTCTAGGAGA	0.252244	Low
22	TCCCTTCAAGTTAAAGAGA	0.251751	Low
4	TCCCATTCAGTATCTGAGA	0.251521	Low
1	TCCCCTTCAGTACGAGAGA	0.251222	Low
41	TCCCGGACAGTAGACGAGA	0.249557	Low
5	TCCCCGGTAGTAACGGAGA	0.248897	Low
1	TCCCAAAAAGTTAACGAGA	0.248546	Low
66	TCCCGTTGAGTAGACGAGA	0.248074	Low
179	TCCCTCAGAGTCGTCGAGA	0.247762	Low
16	TCCCTGCCAGTATGCGAGA	0.247468	Low
4	TCCCGATTAGTAAACGAGA	0.247334	Low
118	TCCCGGGAAGTTTGTGAGA	0.247334	Low
703	TCCCAGTAAGTAGGTGAGA	0.246066	Low
24	TCCCGCGTAGTACATGAGA	0.245896	Low
1	TCCCTTCCAGTAGAAGAGA	0.245385	Low
35	TCCCAATTAGTCTGTGAGA	0.245333	Low
15	TCCCTTAAAGTCAGCGAGA	0.245106	Low
610	TCCCGTGGAGTACGCGAGA	0.244838	Low
91	TCCCCGACAGTCACGGAGA	0.244536	Low
10	TCCCTACAAGTCGGTGAGA	0.24439	Low
160	TCCCTAGGAGTAAAGGAGA	0.243798	Low
103	TCCCATTGAGTAGTCGAGA	0.243554	Low
42	TCCCCGAAAGTTACTGAGA	0.243431	Low
[truncated: 99 more rows]

## Sheet: Figures 5; S19_Kimura_10ˆ8 
#Table for Figures 5; S19 (Kimura_10ˆ8)
#Columns:
#(1) start: Numeric ID of the starting genotype (first of the path)
#(2) end: Numeric ID of the ending genotype (last of the path)
#(3) genetic_dist: Genetic distance between end and start genotypes
#(4) path_length: path length (number of genotypes)
#(5) seq: Genotype of the ending point
#(6) rpr_lvl: Repression level of the ending genotype
start	end	genetic_distance	path_length	seq	rpr_lvl
28	11	2	2	TCCCAAAGAGTAAACGAGA	0.18363
28	11	2	2	TCCCAAAGAGTAAACGAGA	0.18363
28	11	2	2	TCCCAAAGAGTAAACGAGA	0.18363
28	11	2	2	TCCCAAAGAGTAAACGAGA	0.18363
28	11	2	2	TCCCAAAGAGTAAACGAGA	0.18363
28	11	2	2	TCCCAAAGAGTAAACGAGA	0.18363
28	11	2	2	TCCCAAAGAGTAAACGAGA	0.18363
28	11	2	2	TCCCAAAGAGTAAACGAGA	0.18363
28	11	2	2	TCCCAAAGAGTAAACGAGA	0.18363
28	11	2	2	TCCCAAAGAGTAAACGAGA	0.18363
28	11	2	2	TCCCAAAGAGTAAACGAGA	0.18363
28	11	2	2	TCCCAAAGAGTAAACGAGA	0.18363
28	11	2	2	TCCCAAAGAGTAAACGAGA	0.18363
28	11	2	2	TCCCAAAGAGTAAACGAGA	0.18363
28	11	2	2	TCCCAAAGAGTAAACGAGA	0.18363
28	11	2	2	TCCCAAAGAGTAAACGAGA	0.18363
28	11	2	2	TCCCAAAGAGTAAACGAGA	0.18363
28	11	2	2	TCCCAAAGAGTAAACGAGA	0.18363
28	11	2	2	TCCCAAAGAGTAAACGAGA	0.18363
28	11	2	2	TCCCAAAGAGTAAACGAGA	0.18363
28	11	2	2	TCCCAAAGAGTAAACGAGA	0.18363
28	11	2	2	TCCCAAAGAGTAAACGAGA	0.18363
28	11	2	2	TCCCAAAGAGTAAACGAGA	0.18363
28	11	2	2	TCCCAAAGAGTAAACGAGA	0.18363
28	11	2	2	TCCCAAAGAGTAAACGAGA	0.18363
28	11	2	2	TCCCAAAGAGTAAACGAGA	0.18363
28	11	2	2	TCCCAAAGAGTAAACGAGA	0.18363
28	11	2	2	TCCCAAAGAGTAAACGAGA	0.18363
28	11	2	2	TCCCAAAGAGTAAACGAGA	0.18363
28	11	2	2	TCCCAAAGAGTAAACGAGA	0.18363
28	11	2	2	TCCCAAAGAGTAAACGAGA	0.18363
28	11	2	2	TCCCAAAGAGTAAACGAGA	0.18363
28	11	2	2	TCCCAAAGAGTAAACGAGA	0.18363
28	11	2	2	TCCCAAAGAGTAAACGAGA	0.18363
28	11	2	2	TCCCAAAGAGTAAACGAGA	0.18363
28	11	2	2	TCCCAAAGAGTAAACGAGA	0.18363
28	11	2	2	TCCCAAAGAGTAAACGAGA	0.18363
28	11	2	2	TCCCAAAGAGTAAACGAGA	0.18363
28	11	2	2	TCCCAAAGAGTAAACGAGA	0.18363
28	11	2	2	TCCCAAAGAGTAAACGAGA	0.18363
28	11	2	2	TCCCAAAGAGTAAACGAGA	0.18363
28	11	2	2	TCCCAAAGAGTAAACGAGA	0.18363
28	11	2	2	TCCCAAAGAGTAAACGAGA	0.18363
28	11	2	2	TCCCAAAGAGTAAACGAGA	0.18363
28	11	2	2	TCCCAAAGAGTAAACGAGA	0.18363
28	11	2	2	TCCCAAAGAGTAAACGAGA	0.18363
28	11	2	2	TCCCAAAGAGTAAACGAGA	0.18363
28	11	2	2	TCCCAAAGAGTAAACGAGA	0.18363
28	11	2	2	TCCCAAAGAGTAAACGAGA	0.18363
28	11	2	2	TCCCAAAGAGTAAACGAGA	0.18363
28	11	2	2	TCCCAAAGAGTAAACGAGA	0.18363
28	11	2	2	TCCCAAAGAGTAAACGAGA	0.18363
28	11	2	2	TCCCAAAGAGTAAACGAGA	0.18363
28	11	2	2	TCCCAAAGAGTAAACGAGA	0.18363
28	11	2	2	TCCCAAAGAGTAAACGAGA	0.18363
28	11	2	2	TCCCAAAGAGTAAACGAGA	0.18363
28	11	2	2	TCCCAAAGAGTAAACGAGA	0.18363
28	11	2	2	TCCCAAAGAGTAAACGAGA	0.18363
28	11	2	2	TCCCAAAGAGTAAACGAGA	0.18363
28	11	2	2	TCCCAAAGAGTAAACGAGA	0.18363
28	11	2	2	TCCCAAAGAGTAAACGAGA	0.18363
28	11	2	2	TCCCAAAGAGTAAACGAGA	0.18363
28	11	2	2	TCCCAAAGAGTAAACGAGA	0.18363
28	11	2	2	TCCCAAAGAGTAAACGAGA	0.18363
28	11	2	2	TCCCAAAGAGTAAACGAGA	0.18363
28	11	2	2	TCCCAAAGAGTAAACGAGA	0.18363
28	11	2	2	TCCCAAAGAGTAAACGAGA	0.18363
28	11	2	2	TCCCAAAGAGTAAACGAGA	0.18363
28	11	2	2	TCCCAAAGAGTAAACGAGA	0.18363
28	11	2	2	TCCCAAAGAGTAAACGAGA	0.18363
28	11	2	2	TCCCAAAGAGTAAACGAGA	0.18363
28	11	2	2	TCCCAAAGAGTAAACGAGA	0.18363
28	11	2	2	TCCCAAAGAGTAAACGAGA	0.18363
28	11	2	2	TCCCAAAGAGTAAACGAGA	0.18363
28	11	2	2	TCCCAAAGAGTAAACGAGA	0.18363
28	11	2	2	TCCCAAAGAGTAAACGAGA	0.18363
28	11	2	2	TCCCAAAGAGTAAACGAGA	0.18363
28	11	2	2	TCCCAAAGAGTAAACGAGA	0.18363
28	11	2	2	TCCCAAAGAGTAAACGAGA	0.18363
28	11	2	2	TCCCAAAGAGTAAACGAGA	0.18363
28	11	2	2	TCCCAAAGAGTAAACGAGA	0.18363
28	11	2	2	TCCCAAAGAGTAAACGAGA	0.18363
28	11	2	2	TCCCAAAGAGTAAACGAGA	0.18363
28	11	2	2	TCCCAAAGAGTAAACGAGA	0.18363
28	11	2	2	TCCCAAAGAGTAAACGAGA	0.18363
28	11	2	2	TCCCAAAGAGTAAACGAGA	0.18363
28	11	2	2	TCCCAAAGAGTAAACGAGA	0.18363
28	11	2	2	TCCCAAAGAGTAAACGAGA	0.18363
28	11	2	2	TCCCAAAGAGTAAACGAGA	0.18363
28	11	2	2	TCCCAAAGAGTAAACGAGA	0.18363
28	11	2	2	TCCCAAAGAGTAAACGAGA	0.18363
28	11	2	2	TCCCAAAGAGTAAACGAGA	0.18363
28	11	2	2	TCCCAAAGAGTAAACGAGA	0.18363
28	11	2	2	TCCCAAAGAGTAAACGAGA	0.18363
28	11	2	2	TCCCAAAGAGTAAACGAGA	0.18363
28	11	2	2	TCCCAAAGAGTAAACGAGA	0.18363
28	11	2	2	TCCCAAAGAGTAAACGAGA	0.18363
28	11	2	2	TCCCAAAGAGTAAACGAGA	0.18363
28	11	2	2	TCCCAAAGAGTAAACGAGA	0.18363
28	11	2	2	TCCCAAAGAGTAAACGAGA	0.18363
28	11	2	2	TCCCAAAGAGTAAACGAGA	0.18363
28	11	2	2	TCCCAAAGAGTAAACGAGA	0.18363
28	11	2	2	TCCCAAAGAGTAAACGAGA	0.18363
28	11	2	2	TCCCAAAGAGTAAACGAGA	0.18363
28	11	2	2	TCCCAAAGAGTAAACGAGA	0.18363
28	11	2	2	TCCCAAAGAGTAAACGAGA	0.18363
28	11	2	2	TCCCAAAGAGTAAACGAGA	0.18363
28	11	2	2	TCCCAAAGAGTAAACGAGA	0.18363
28	11	2	2	TCCCAAAGAGTAAACGAGA	0.18363
28	11	2	2	TCCCAAAGAGTAAACGAGA	0.18363
28	11	2	2	TCCCAAAGAGTAAACGAGA	0.18363
28	11	2	2	TCCCAAAGAGTAAACGAGA	0.18363
28	11	2	2	TCCCAAAGAGTAAACGAGA	0.18363
28	11	2	2	TCCCAAAGAGTAAACGAGA	0.18363
28	11	2	2	TCCCAAAGAGTAAACGAGA	0.18363
28	11	2	2	TCCCAAAGAGTAAACGAGA	0.18363
28	11	2	2	TCCCAAAGAGTAAACGAGA	0.18363
28	11	2	2	TCCCAAAGAGTAAACGAGA	0.18363
28	11	2	2	TCCCAAAGAGTAAACGAGA	0.18363
28	11	2	2	TCCCAAAGAGTAAACGAGA	0.18363
28	11	2	2	TCCCAAAGAGTAAACGAGA	0.18363
28	11	2	2	TCCCAAAGAGTAAACGAGA	0.18363
28	11	2	2	TCCCAAAGAGTAAACGAGA	0.18363
28	11	2	2	TCCCAAAGAGTAAACGAGA	0.18363
28	11	2	2	TCCCAAAGAGTAAACGAGA	0.18363
28	11	2	2	TCCCAAAGAGTAAACGAGA	0.18363
28	11	2	2	TCCCAAAGAGTAAACGAGA	0.18363
28	11	2	2	TCCCAAAGAGTAAACGAGA	0.18363
28	11	2	2	TCCCAAAGAGTAAACGAGA	0.18363
28	11	2	2	TCCCAAAGAGTAAACGAGA	0.18363
28	11	2	2	TCCCAAAGAGTAAACGAGA	0.18363
28	11	2	2	TCCCAAAGAGTAAACGAGA	0.18363
28	11	2	2	TCCCAAAGAGTAAACGAGA	0.18363
28	11	2	2	TCCCAAAGAGTAAACGAGA	0.18363
28	11	2	2	TCCCAAAGAGTAAACGAGA	0.18363
28	11	2	2	TCCCAAAGAGTAAACGAGA	0.18363
28	11	2	2	TCCCAAAGAGTAAACGAGA	0.18363
28	11	2	2	TCCCAAAGAGTAAACGAGA	0.18363
28	11	2	2	TCCCAAAGAGTAAACGAGA	0.18363
28	11	2	2	TCCCAAAGAGTAAACGAGA	0.18363
28	11	2	2	TCCCAAAGAGTAAACGAGA	0.18363
28	11	2	2	TCCCAAAGAGTAAACGAGA	0.18363
28	11	2	2	TCCCAAAGAGTAAACGAGA	0.18363
28	11	2	2	TCCCAAAGAGTAAACGAGA	0.18363
28	11	2	2	TCCCAAAGAGTAAACGAGA	0.18363
28	11	2	2	TCCCAAAGAGTAAACGAGA	0.18363
28	11	2	2	TCCCAAAGAGTAAACGAGA	0.18363
28	11	2	2	TCCCAAAGAGTAAACGAGA	0.18363
28	11	2	2	TCCCAAAGAGTAAACGAGA	0.18363
28	11	2	2	TCCCAAAGAGTAAACGAGA	0.18363
28	11	2	2	TCCCAAAGAGTAAACGAGA	0.18363
28	11	2	2	TCCCAAAGAGTAAACGAGA	0.18363
28	11	2	2	TCCCAAAGAGTAAACGAGA	0.18363
28	11	2	2	TCCCAAAGAGTAAACGAGA	0.18363
28	11	2	2	TCCCAAAGAGTAAACGAGA	0.18363
28	11	2	2	TCCCAAAGAGTAAACGAGA	0.18363
28	11	2	2	TCCCAAAGAGTAAACGAGA	0.18363
28	11	2	2	TCCCAAAGAGTAAACGAGA	0.18363
28	11	2	2	TCCCAAAGAGTAAACGAGA	0.18363
28	11	2	2	TCCCAAAGAGTAAACGAGA	0.18363
28	11	2	2	TCCCAAAGAGTAAACGAGA	0.18363
28	11	2	2	TCCCAAAGAGTAAACGAGA	0.18363
28	11	2	2	TCCCAAAGAGTAAACGAGA	0.18363
28	11	2	2	TCCCAAAGAGTAAACGAGA	0.18363
28	11	2	2	TCCCAAAGAGTAAACGAGA	0.18363
28	11	2	2	TCCCAAAGAGTAAACGAGA	0.18363
28	11	2	2	TCCCAAAGAGTAAACGAGA	0.18363
28	11	2	2	TCCCAAAGAGTAAACGAGA	0.18363
28	11	2	2	TCCCAAAGAGTAAACGAGA	0.18363
28	11	2	2	TCCCAAAGAGTAAACGAGA	0.18363
28	11	2	2	TCCCAAAGAGTAAACGAGA	0.18363
28	11	2	2	TCCCAAAGAGTAAACGAGA	0.18363
28	11	2	2	TCCCAAAGAGTAAACGAGA	0.18363
28	11	2	2	TCCCAAAGAGTAAACGAGA	0.18363
28	11	2	2	TCCCAAAGAGTAAACGAGA	0.18363
28	11	2	2	TCCCAAAGAGTAAACGAGA	0.18363
28	11	2	2	TCCCAAAGAGTAAACGAGA	0.18363
28	11	2	2	TCCCAAAGAGTAAACGAGA	0.18363
28	11	2	2	TCCCAAAGAGTAAACGAGA	0.18363
28	11	2	2	TCCCAAAGAGTAAACGAGA	0.18363
28	11	2	2	TCCCAAAGAGTAAACGAGA	0.18363
28	11	2	2	TCCCAAAGAGTAAACGAGA	0.18363
28	11	2	2	TCCCAAAGAGTAAACGAGA	0.18363
28	11	2	2	TCCCAAAGAGTAAACGAGA	0.18363
28	11	2	2	TCCCAAAGAGTAAACGAGA	0.18363
28	11	2	2	TCCCAAAGAGTAAACGAGA	0.18363
28	11	2	2	TCCCAAAGAGTAAACGAGA	0.18363
28	11	2	2	TCCCAAAGAGTAAACGAGA	0.18363
28	11	2	2	TCCCAAAGAGTAAACGAGA	0.18363
28	11	2	2	TCCCAAAGAGTAAACGAGA	0.18363
28	11	2	2	TCCCAAAGAGTAAACGAGA	0.18363
28	11	2	2	TCCCAAAGAGTAAACGAGA	0.18363
28	11	2	2	TCCCAAAGAGTAAACGAGA	0.18363
28	11	2	2	TCCCAAAGAGTAAACGAGA	0.18363
28	11	2	2	TCCCAAAGAGTAAACGAGA	0.18363
28	11	2	2	TCCCAAAGAGTAAACGAGA	0.18363
28	11	2	2	TCCCAAAGAGTAAACGAGA	0.18363
28	11	2	2	TCCCAAAGAGTAAACGAGA	0.18363
28	11	2	2	TCCCAAAGAGTAAACGAGA	0.18363
28	11	2	2	TCCCAAAGAGTAAACGAGA	0.18363
28	11	2	2	TCCCAAAGAGTAAACGAGA	0.18363
28	11	2	2	TCCCAAAGAGTAAACGAGA	0.18363
28	11	2	2	TCCCAAAGAGTAAACGAGA	0.18363
28	11	2	2	TCCCAAAGAGTAAACGAGA	0.18363
28	11	2	2	TCCCAAAGAGTAAACGAGA	0.18363
28	11	2	2	TCCCAAAGAGTAAACGAGA	0.18363
28	11	2	2	TCCCAAAGAGTAAACGAGA	0.18363
28	11	2	2	TCCCAAAGAGTAAACGAGA	0.18363
28	11	2	2	TCCCAAAGAGTAAACGAGA	0.18363
28	11	2	2	TCCCAAAGAGTAAACGAGA	0.18363
28	11	2	2	TCCCAAAGAGTAAACGAGA	0.18363
28	11	2	2	TCCCAAAGAGTAAACGAGA	0.18363
28	11	2	2	TCCCAAAGAGTAAACGAGA	0.18363
28	11	2	2	TCCCAAAGAGTAAACGAGA	0.18363
28	11	2	2	TCCCAAAGAGTAAACGAGA	0.18363
28	11	2	2	TCCCAAAGAGTAAACGAGA	0.18363
28	11	2	2	TCCCAAAGAGTAAACGAGA	0.18363
28	11	2	2	TCCCAAAGAGTAAACGAGA	0.18363
28	11	2	2	TCCCAAAGAGTAAACGAGA	0.18363
28	11	2	2	TCCCAAAGAGTAAACGAGA	0.18363
28	11	2	2	TCCCAAAGAGTAAACGAGA	0.18363
28	11	2	2	TCCCAAAGAGTAAACGAGA	0.18363
28	11	2	2	TCCCAAAGAGTAAACGAGA	0.18363
28	11	2	2	TCCCAAAGAGTAAACGAGA	0.18363
28	11	2	2	TCCCAAAGAGTAAACGAGA	0.18363
28	11	2	2	TCCCAAAGAGTAAACGAGA	0.18363
28	11	2	2	TCCCAAAGAGTAAACGAGA	0.18363
28	11	2	2	TCCCAAAGAGTAAACGAGA	0.18363
28	11	2	2	TCCCAAAGAGTAAACGAGA	0.18363
28	11	2	2	TCCCAAAGAGTAAACGAGA	0.18363
28	11	2	2	TCCCAAAGAGTAAACGAGA	0.18363
28	11	2	2	TCCCAAAGAGTAAACGAGA	0.18363
28	11	2	2	TCCCAAAGAGTAAACGAGA	0.18363
28	11	2	2	TCCCAAAGAGTAAACGAGA	0.18363
28	11	2	2	TCCCAAAGAGTAAACGAGA	0.18363
28	11	2	2	TCCCAAAGAGTAAACGAGA	0.18363
28	11	2	2	TCCCAAAGAGTAAACGAGA	0.18363
28	11	2	2	TCCCAAAGAGTAAACGAGA	0.18363
28	11	2	2	TCCCAAAGAGTAAACGAGA	0.18363
28	11	2	2	TCCCAAAGAGTAAACGAGA	0.18363
28	11	2	2	TCCCAAAGAGTAAACGAGA	0.18363
28	11	2	2	TCCCAAAGAGTAAACGAGA	0.18363
28	11	2	2	TCCCAAAGAGTAAACGAGA	0.18363
28	11	2	2	TCCCAAAGAGTAAACGAGA	0.18363
28	11	2	2	TCCCAAAGAGTAAACGAGA	0.18363
28	11	2	2	TCCCAAAGAGTAAACGAGA	0.18363
28	11	2	2	TCCCAAAGAGTAAACGAGA	0.18363
28	11	2	2	TCCCAAAGAGTAAACGAGA	0.18363
28	11	2	2	TCCCAAAGAGTAAACGAGA	0.18363
28	11	2	2	TCCCAAAGAGTAAACGAGA	0.18363
28	11	2	2	TCCCAAAGAGTAAACGAGA	0.18363
28	11	2	2	TCCCAAAGAGTAAACGAGA	0.18363
28	11	2	2	TCCCAAAGAGTAAACGAGA	0.18363
28	11	2	2	TCCCAAAGAGTAAACGAGA	0.18363
28	11	2	2	TCCCAAAGAGTAAACGAGA	0.18363
28	11	2	2	TCCCAAAGAGTAAACGAGA	0.18363
28	11	2	2	TCCCAAAGAGTAAACGAGA	0.18363
28	11	2	2	TCCCAAAGAGTAAACGAGA	0.18363
28	11	2	2	TCCCAAAGAGTAAACGAGA	0.18363
28	11	2	2	TCCCAAAGAGTAAACGAGA	0.18363
28	11	2	2	TCCCAAAGAGTAAACGAGA	0.18363
28	11	2	2	TCCCAAAGAGTAAACGAGA	0.18363
28	11	2	2	TCCCAAAGAGTAAACGAGA	0.18363
28	11	2	2	TCCCAAAGAGTAAACGAGA	0.18363
28	11	2	2	TCCCAAAGAGTAAACGAGA	0.18363
28	11	2	2	TCCCAAAGAGTAAACGAGA	0.18363
28	11	2	2	TCCCAAAGAGTAAACGAGA	0.18363
28	11	2	2	TCCCAAAGAGTAAACGAGA	0.18363
28	11	2	2	TCCCAAAGAGTAAACGAGA	0.18363
28	11	2	2	TCCCAAAGAGTAAACGAGA	0.18363
28	11	2	2	TCCCAAAGAGTAAACGAGA	0.18363
28	11	2	2	TCCCAAAGAGTAAACGAGA	0.18363
28	11	2	2	TCCCAAAGAGTAAACGAGA	0.18363
28	11	2	2	TCCCAAAGAGTAAACGAGA	0.18363
28	11	2	2	TCCCAAAGAGTAAACGAGA	0.18363
28	11	2	2	TCCCAAAGAGTAAACGAGA	0.18363
28	11	2	2	TCCCAAAGAGTAAACGAGA	0.18363
28	11	2	2	TCCCAAAGAGTAAACGAGA	0.18363
28	11	2	2	TCCCAAAGAGTAAACGAGA	0.18363
28	11	2	2	TCCCAAAGAGTAAACGAGA	0.18363
28	11	2	2	TCCCAAAGAGTAAACGAGA	0.18363
28	11	2	2	TCCCAAAGAGTAAACGAGA	0.18363
28	11	2	2	TCCCAAAGAGTAAACGAGA	0.18363
28	11	2	2	TCCCAAAGAGTAAACGAGA	0.18363
28	11	2	2	TCCCAAAGAGTAAACGAGA	0.18363
28	11	2	2	TCCCAAAGAGTAAACGAGA	0.18363
28	11	2	2	TCCCAAAGAGTAAACGAGA	0.18363
28	11	2	2	TCCCAAAGAGTAAACGAGA	0.18363
28	11	2	2	TCCCAAAGAGTAAACGAGA	0.18363
28	11	2	2	TCCCAAAGAGTAAACGAGA	0.18363
28	11	2	2	TCCCAAAGAGTAAACGAGA	0.18363
28	11	2	2	TCCCAAAGAGTAAACGAGA	0.18363
28	11	2	2	TCCCAAAGAGTAAACGAGA	0.18363
28	11	2	2	TCCCAAAGAGTAAACGAGA	0.18363
28	11	2	2	TCCCAAAGAGTAAACGAGA	0.18363
28	11	2	2	TCCCAAAGAGTAAACGAGA	0.18363
28	11	2	2	TCCCAAAGAGTAAACGAGA	0.18363
28	11	2	2	TCCCAAAGAGTAAACGAGA	0.18363
28	11	2	2	TCCCAAAGAGTAAACGAGA	0.18363
28	11	2	2	TCCCAAAGAGTAAACGAGA	0.18363
28	11	2	2	TCCCAAAGAGTAAACGAGA	0.18363
28	11	2	2	TCCCAAAGAGTAAACGAGA	0.18363
28	11	2	2	TCCCAAAGAGTAAACGAGA	0.18363
28	11	2	2	TCCCAAAGAGTAAACGAGA	0.18363
28	11	2	2	TCCCAAAGAGTAAACGAGA	0.18363
28	11	2	2	TCCCAAAGAGTAAACGAGA	0.18363
28	11	2	2	TCCCAAAGAGTAAACGAGA	0.18363
28	11	2	2	TCCCAAAGAGTAAACGAGA	0.18363
28	11	2	2	TCCCAAAGAGTAAACGAGA	0.18363
28	11	2	2	TCCCAAAGAGTAAACGAGA	0.18363
28	11	2	2	TCCCAAAGAGTAAACGAGA	0.18363
28	11	2	2	TCCCAAAGAGTAAACGAGA	0.18363
28	11	2	2	TCCCAAAGAGTAAACGAGA	0.18363
28	11	2	2	TCCCAAAGAGTAAACGAGA	0.18363
28	11	2	2	TCCCAAAGAGTAAACGAGA	0.18363
28	11	2	2	TCCCAAAGAGTAAACGAGA	0.18363
28	11	2	2	TCCCAAAGAGTAAACGAGA	0.18363
28	11	2	2	TCCCAAAGAGTAAACGAGA	0.18363
28	11	2	2	TCCCAAAGAGTAAACGAGA	0.18363
28	11	2	2	TCCCAAAGAGTAAACGAGA	0.18363
28	11	2	2	TCCCAAAGAGTAAACGAGA	0.18363
28	11	2	2	TCCCAAAGAGTAAACGAGA	0.18363
28	11	2	2	TCCCAAAGAGTAAACGAGA	0.18363
28	11	2	2	TCCCAAAGAGTAAACGAGA	0.18363
28	11	2	2	TCCCAAAGAGTAAACGAGA	0.18363
28	11	2	2	TCCCAAAGAGTAAACGAGA	0.18363
28	11	2	2	TCCCAAAGAGTAAACGAGA	0.18363
28	11	2	2	TCCCAAAGAGTAAACGAGA	0.18363
28	11	2	2	TCCCAAAGAGTAAACGAGA	0.18363
28	11	2	2	TCCCAAAGAGTAAACGAGA	0.18363
28	11	2	2	TCCCAAAGAGTAAACGAGA	0.18363
28	11	2	2	TCCCAAAGAGTAAACGAGA	0.18363
28	11	2	2	TCCCAAAGAGTAAACGAGA	0.18363
28	11	2	2	TCCCAAAGAGTAAACGAGA	0.18363
28	11	2	2	TCCCAAAGAGTAAACGAGA	0.18363
28	11	2	2	TCCCAAAGAGTAAACGAGA	0.18363
28	11	2	2	TCCCAAAGAGTAAACGAGA	0.18363
28	11	2	2	TCCCAAAGAGTAAACGAGA	0.18363
28	11	2	2	TCCCAAAGAGTAAACGAGA	0.18363
28	11	2	2	TCCCAAAGAGTAAACGAGA	0.18363
28	11	2	2	TCCCAAAGAGTAAACGAGA	0.18363
28	11	2	2	TCCCAAAGAGTAAACGAGA	0.18363
28	11	2	2	TCCCAAAGAGTAAACGAGA	0.18363
28	11	2	2	TCCCAAAGAGTAAACGAGA	0.18363
28	11	2	2	TCCCAAAGAGTAAACGAGA	0.18363
28	11	2	2	TCCCAAAGAGTAAACGAGA	0.18363
28	11	2	2	TCCCAAAGAGTAAACGAGA	0.18363
28	11	2	2	TCCCAAAGAGTAAACGAGA	0.18363
28	11	2	2	TCCCAAAGAGTAAACGAGA	0.18363
28	11	2	2	TCCCAAAGAGTAAACGAGA	0.18363
28	11	2	2	TCCCAAAGAGTAAACGAGA	0.18363
28	11	2	2	TCCCAAAGAGTAAACGAGA	0.18363
28	11	2	2	TCCCAAAGAGTAAACGAGA	0.18363
28	11	2	2	TCCCAAAGAGTAAACGAGA	0.18363
28	11	2	2	TCCCAAAGAGTAAACGAGA	0.18363
28	11	2	2	TCCCAAAGAGTAAACGAGA	0.18363
28	11	2	2	TCCCAAAGAGTAAACGAGA	0.18363
28	11	2	2	TCCCAAAGAGTAAACGAGA	0.18363
28	11	2	2	TCCCAAAGAGTAAACGAGA	0.18363
28	11	2	2	TCCCAAAGAGTAAACGAGA	0.18363
28	11	2	2	TCCCAAAGAGTAAACGAGA	0.18363
28	11	2	2	TCCCAAAGAGTAAACGAGA	0.18363
28	11	2	2	TCCCAAAGAGTAAACGAGA	0.18363
28	11	2	2	TCCCAAAGAGTAAACGAGA	0.18363
28	11	2	2	TCCCAAAGAGTAAACGAGA	0.18363
28	11	2	2	TCCCAAAGAGTAAACGAGA	0.18363
28	11	2	2	TCCCAAAGAGTAAACGAGA	0.18363
28	11	2	2	TCCCAAAGAGTAAACGAGA	0.18363
28	11	2	2	TCCCAAAGAGTAAACGAGA	0.18363
28	11	2	2	TCCCAAAGAGTAAACGAGA	0.18363
28	11	2	2	TCCCAAAGAGTAAACGAGA	0.18363
28	11	2	2	TCCCAAAGAGTAAACGAGA	0.18363
28	11	2	2	TCCCAAAGAGTAAACGAGA	0.18363
28	11	2	2	TCCCAAAGAGTAAACGAGA	0.18363
28	11	2	2	TCCCAAAGAGTAAACGAGA	0.18363
28	11	2	2	TCCCAAAGAGTAAACGAGA	0.18363
28	9957	Inf	4	TCCCTATGAGTTCACGAGA	0.459302
28	9957	Inf	4	TCCCTATGAGTTCACGAGA	0.459302
28	9957	Inf	4	TCCCTATGAGTTCACGAGA	0.459302
28	9957	Inf	4	TCCCTATGAGTTCACGAGA	0.459302
28	9957	Inf	4	TCCCTATGAGTTCACGAGA	0.459302
28	9957	Inf	4	TCCCTATGAGTTCACGAGA	0.459302
28	9957	Inf	4	TCCCTATGAGTTCACGAGA	0.459302
28	9957	Inf	4	TCCCTATGAGTTCACGAGA	0.459302
28	9957	Inf	4	TCCCTATGAGTTCACGAGA	0.459302
28	9957	Inf	4	TCCCTATGAGTTCACGAGA	0.459302
28	9957	Inf	4	TCCCTATGAGTTCACGAGA	0.459302
28	9957	Inf	4	TCCCTATGAGTTCACGAGA	0.459302
28	9957	Inf	4	TCCCTATGAGTTCACGAGA	0.459302
28	9957	Inf	4	TCCCTATGAGTTCACGAGA	0.459302
28	9957	Inf	4	TCCCTATGAGTTCACGAGA	0.459302
28	9957	Inf	4	TCCCTATGAGTTCACGAGA	0.459302
28	9957	Inf	4	TCCCTATGAGTTCACGAGA	0.459302
28	9957	Inf	4	TCCCTATGAGTTCACGAGA	0.459302
28	9957	Inf	4	TCCCTATGAGTTCACGAGA	0.459302
28	9957	Inf	4	TCCCTATGAGTTCACGAGA	0.459302
28	9957	Inf	4	TCCCTATGAGTTCACGAGA	0.459302
28	9957	Inf	4	TCCCTATGAGTTCACGAGA	0.459302
28	9957	Inf	4	TCCCTATGAGTTCACGAGA	0.459302
28	9957	Inf	4	TCCCTATGAGTTCACGAGA	0.459302
28	9957	Inf	4	TCCCTATGAGTTCACGAGA	0.459302
28	9957	Inf	4	TCCCTATGAGTTCACGAGA	0.459302
28	9957	Inf	4	TCCCTATGAGTTCACGAGA	0.459302
28	9957	Inf	4	TCCCTATGAGTTCACGAGA	0.459302
28	9957	Inf	4	TCCCTATGAGTTCACGAGA	0.459302
28	9957	Inf	4	TCCCTATGAGTTCACGAGA	0.459302
28	9957	Inf	4	TCCCTATGAGTTCACGAGA	0.459302
28	9957	Inf	4	TCCCTATGAGTTCACGAGA	0.459302
28	9957	Inf	4	TCCCTATGAGTTCACGAGA	0.459302
28	9957	Inf	4	TCCCTATGAGTTCACGAGA	0.459302
28	9957	Inf	4	TCCCTATGAGTTCACGAGA	0.459302
28	9957	Inf	4	TCCCTATGAGTTCACGAGA	0.459302
28	9957	Inf	4	TCCCTATGAGTTCACGAGA	0.459302
28	9957	Inf	4	TCCCTATGAGTTCACGAGA	0.459302
28	9957	Inf	4	TCCCTATGAGTTCACGAGA	0.459302
28	9957	Inf	4	TCCCTATGAGTTCACGAGA	0.459302
28	9957	Inf	4	TCCCTATGAGTTCACGAGA	0.459302
28	9957	Inf	4	TCCCTATGAGTTCACGAGA	0.459302
28	9957	Inf	4	TCCCTATGAGTTCACGAGA	0.459302
28	9957	Inf	4	TCCCTATGAGTTCACGAGA	0.459302
28	9957	Inf	4	TCCCTATGAGTTCACGAGA	0.459302
28	9957	Inf	4	TCCCTATGAGTTCACGAGA	0.459302
28	9957	Inf	4	TCCCTATGAGTTCACGAGA	0.459302
28	9957	Inf	4	TCCCTATGAGTTCACGAGA	0.459302
28	9957	Inf	4	TCCCTATGAGTTCACGAGA	0.459302
28	9957	Inf	4	TCCCTATGAGTTCACGAGA	0.459302
28	9957	Inf	4	TCCCTATGAGTTCACGAGA	0.459302
28	9957	Inf	4	TCCCTATGAGTTCACGAGA	0.459302
28	9957	Inf	4	TCCCTATGAGTTCACGAGA	0.459302
28	9957	Inf	4	TCCCTATGAGTTCACGAGA	0.459302
28	9957	Inf	4	TCCCTATGAGTTCACGAGA	0.459302
28	9957	Inf	4	TCCCTATGAGTTCACGAGA	0.459302
28	9957	Inf	4	TCCCTATGAGTTCACGAGA	0.459302
28	9957	Inf	4	TCCCTATGAGTTCACGAGA	0.459302
28	9957	Inf	4	TCCCTATGAGTTCACGAGA	0.459302
28	9957	Inf	4	TCCCTATGAGTTCACGAGA	0.459302
28	9957	Inf	4	TCCCTATGAGTTCACGAGA	0.459302
28	9957	Inf	4	TCCCTATGAGTTCACGAGA	0.459302
28	9957	Inf	4	TCCCTATGAGTTCACGAGA	0.459302
28	9957	Inf	4	TCCCTATGAGTTCACGAGA	0.459302
28	9957	Inf	4	TCCCTATGAGTTCACGAGA	0.459302
28	9957	Inf	4	TCCCTATGAGTTCACGAGA	0.459302
28	9957	Inf	4	TCCCTATGAGTTCACGAGA	0.459302
28	9957	Inf	4	TCCCTATGAGTTCACGAGA	0.459302
28	9957	Inf	4	TCCCTATGAGTTCACGAGA	0.459302
28	9957	Inf	4	TCCCTATGAGTTCACGAGA	0.459302
28	9957	Inf	4	TCCCTATGAGTTCACGAGA	0.459302
28	9957	Inf	4	TCCCTATGAGTTCACGAGA	0.459302
28	9957	Inf	4	TCCCTATGAGTTCACGAGA	0.459302
28	9957	Inf	4	TCCCTATGAGTTCACGAGA	0.459302
28	9957	Inf	4	TCCCTATGAGTTCACGAGA	0.459302
28	9957	Inf	4	TCCCTATGAGTTCACGAGA	0.459302
28	9957	Inf	4	TCCCTATGAGTTCACGAGA	0.459302
28	9957	Inf	4	TCCCTATGAGTTCACGAGA	0.459302
28	9957	Inf	4	TCCCTATGAGTTCACGAGA	0.459302
28	9957	Inf	4	TCCCTATGAGTTCACGAGA	0.459302
28	9957	Inf	4	TCCCTATGAGTTCACGAGA	0.459302
28	9957	Inf	4	TCCCTATGAGTTCACGAGA	0.459302
28	9957	Inf	4	TCCCTATGAGTTCACGAGA	0.459302
28	9957	Inf	4	TCCCTATGAGTTCACGAGA	0.459302
28	9957	Inf	4	TCCCTATGAGTTCACGAGA	0.459302
28	9957	Inf	4	TCCCTATGAGTTCACGAGA	0.459302
28	9957	Inf	4	TCCCTATGAGTTCACGAGA	0.459302
28	9957	Inf	4	TCCCTATGAGTTCACGAGA	0.459302
28	9957	Inf	4	TCCCTATGAGTTCACGAGA	0.459302
28	9957	Inf	4	TCCCTATGAGTTCACGAGA	0.459302
28	9957	Inf	4	TCCCTATGAGTTCACGAGA	0.459302
28	9957	Inf	4	TCCCTATGAGTTCACGAGA	0.459302
28	9957	Inf	4	TCCCTATGAGTTCACGAGA	0.459302
28	9957	Inf	4	TCCCTATGAGTTCACGAGA	0.459302
28	9957	Inf	4	TCCCTATGAGTTCACGAGA	0.459302
28	9957	Inf	4	TCCCTATGAGTTCACGAGA	0.459302
28	9957	Inf	4	TCCCTATGAGTTCACGAGA	0.459302
28	9957	Inf	4	TCCCTATGAGTTCACGAGA	0.459302
28	9957	Inf	4	TCCCTATGAGTTCACGAGA	0.459302
28	9957	Inf	4	TCCCTATGAGTTCACGAGA	0.459302
28	9957	Inf	4	TCCCTATGAGTTCACGAGA	0.459302
28	9957	Inf	4	TCCCTATGAGTTCACGAGA	0.459302
28	9957	Inf	4	TCCCTATGAGTTCACGAGA	0.459302
28	9957	Inf	4	TCCCTATGAGTTCACGAGA	0.459302
28	9957	Inf	4	TCCCTATGAGTTCACGAGA	0.459302
28	9957	Inf	4	TCCCTATGAGTTCACGAGA	0.459302
28	9957	Inf	4	TCCCTATGAGTTCACGAGA	0.459302
28	9957	Inf	4	TCCCTATGAGTTCACGAGA	0.459302
28	9957	Inf	4	TCCCTATGAGTTCACGAGA	0.459302
28	9957	Inf	4	TCCCTATGAGTTCACGAGA	0.459302
28	9957	Inf	4	TCCCTATGAGTTCACGAGA	0.459302
28	9957	Inf	4	TCCCTATGAGTTCACGAGA	0.459302
28	9957	Inf	4	TCCCTATGAGTTCACGAGA	0.459302
28	9957	Inf	4	TCCCTATGAGTTCACGAGA	0.459302
28	9957	Inf	4	TCCCTATGAGTTCACGAGA	0.459302
28	9957	Inf	4	TCCCTATGAGTTCACGAGA	0.459302
28	9957	Inf	4	TCCCTATGAGTTCACGAGA	0.459302
28	9957	Inf	4	TCCCTATGAGTTCACGAGA	0.459302
28	9957	Inf	4	TCCCTATGAGTTCACGAGA	0.459302
28	9957	Inf	4	TCCCTATGAGTTCACGAGA	0.459302
28	9957	Inf	4	TCCCTATGAGTTCACGAGA	0.459302
28	9957	Inf	4	TCCCTATGAGTTCACGAGA	0.459302
28	9957	Inf	4	TCCCTATGAGTTCACGAGA	0.459302
28	9957	Inf	4	TCCCTATGAGTTCACGAGA	0.459302
28	9957	Inf	4	TCCCTATGAGTTCACGAGA	0.459302
28	9957	Inf	4	TCCCTATGAGTTCACGAGA	0.459302
28	9957	Inf	4	TCCCTATGAGTTCACGAGA	0.459302
28	9957	Inf	4	TCCCTATGAGTTCACGAGA	0.459302
28	9957	Inf	4	TCCCTATGAGTTCACGAGA	0.459302
28	9957	Inf	4	TCCCTATGAGTTCACGAGA	0.459302
28	9957	Inf	4	TCCCTATGAGTTCACGAGA	0.459302
28	9957	Inf	4	TCCCTATGAGTTCACGAGA	0.459302
28	9957	Inf	4	TCCCTATGAGTTCACGAGA	0.459302
28	9957	Inf	4	TCCCTATGAGTTCACGAGA	0.459302
28	9957	Inf	4	TCCCTATGAGTTCACGAGA	0.459302
28	9957	Inf	4	TCCCTATGAGTTCACGAGA	0.459302
28	9957	Inf	4	TCCCTATGAGTTCACGAGA	0.459302
28	9957	Inf	4	TCCCTATGAGTTCACGAGA	0.459302
28	9957	Inf	4	TCCCTATGAGTTCACGAGA	0.459302
28	9957	Inf	4	TCCCTATGAGTTCACGAGA	0.459302
28	9957	Inf	4	TCCCTATGAGTTCACGAGA	0.459302
28	9957	Inf	4	TCCCTATGAGTTCACGAGA	0.459302
28	9957	Inf	4	TCCCTATGAGTTCACGAGA	0.459302
28	9957	Inf	4	TCCCTATGAGTTCACGAGA	0.459302
28	9957	Inf	4	TCCCTATGAGTTCACGAGA	0.459302
28	9957	Inf	4	TCCCTATGAGTTCACGAGA	0.459302
28	9957	Inf	4	TCCCTATGAGTTCACGAGA	0.459302
28	9957	Inf	4	TCCCTATGAGTTCACGAGA	0.459302
28	9957	Inf	4	TCCCTATGAGTTCACGAGA	0.459302
28	9957	Inf	4	TCCCTATGAGTTCACGAGA	0.459302
28	9957	Inf	4	TCCCTATGAGTTCACGAGA	0.459302
28	9957	Inf	4	TCCCTATGAGTTCACGAGA	0.459302
28	9957	Inf	4	TCCCTATGAGTTCACGAGA	0.459302
28	9957	Inf	4	TCCCTATGAGTTCACGAGA	0.459302
28	9957	Inf	4	TCCCTATGAGTTCACGAGA	0.459302
28	9957	Inf	4	TCCCTATGAGTTCACGAGA	0.459302
28	9957	Inf	4	TCCCTATGAGTTCACGAGA	0.459302
28	9957	Inf	4	TCCCTATGAGTTCACGAGA	0.459302
28	9957	Inf	4	TCCCTATGAGTTCACGAGA	0.459302
28	9957	Inf	4	TCCCTATGAGTTCACGAGA	0.459302
28	9957	Inf	4	TCCCTATGAGTTCACGAGA	0.459302
28	9957	Inf	4	TCCCTATGAGTTCACGAGA	0.459302
28	9957	Inf	4	TCCCTATGAGTTCACGAGA	0.459302
28	9957	Inf	4	TCCCTATGAGTTCACGAGA	0.459302
28	9957	Inf	4	TCCCTATGAGTTCACGAGA	0.459302
28	9957	Inf	4	TCCCTATGAGTTCACGAGA	0.459302
28	9957	Inf	4	TCCCTATGAGTTCACGAGA	0.459302
28	9957	Inf	4	TCCCTATGAGTTCACGAGA	0.459302
28	9957	Inf	4	TCCCTATGAGTTCACGAGA	0.459302
28	9957	Inf	4	TCCCTATGAGTTCACGAGA	0.459302
28	9957	Inf	4	TCCCTATGAGTTCACGAGA	0.459302
28	9957	Inf	4	TCCCTATGAGTTCACGAGA	0.459302
28	9957	Inf	4	TCCCTATGAGTTCACGAGA	0.459302
28	9957	Inf	4	TCCCTATGAGTTCACGAGA	0.459302
28	9957	Inf	4	TCCCTATGAGTTCACGAGA	0.459302
28	9957	Inf	4	TCCCTATGAGTTCACGAGA	0.459302
28	9957	Inf	4	TCCCTATGAGTTCACGAGA	0.459302
28	9957	Inf	4	TCCCTATGAGTTCACGAGA	0.459302
28	9957	Inf	4	TCCCTATGAGTTCACGAGA	0.459302
28	9957	Inf	4	TCCCTATGAGTTCACGAGA	0.459302
28	9957	Inf	4	TCCCTATGAGTTCACGAGA	0.459302
28	9957	Inf	4	TCCCTATGAGTTCACGAGA	0.459302
28	9957	Inf	4	TCCCTATGAGTTCACGAGA	0.459302
28	9957	Inf	4	TCCCTATGAGTTCACGAGA	0.459302
28	9957	Inf	4	TCCCTATGAGTTCACGAGA	0.459302
28	9957	Inf	4	TCCCTATGAGTTCACGAGA	0.459302
28	9957	Inf	4	TCCCTATGAGTTCACGAGA	0.459302
28	9957	Inf	4	TCCCTATGAGTTCACGAGA	0.459302
28	9957	Inf	4	TCCCTATGAGTTCACGAGA	0.459302
28	9957	Inf	4	TCCCTATGAGTTCACGAGA	0.459302
28	9957	Inf	4	TCCCTATGAGTTCACGAGA	0.459302
28	9957	Inf	4	TCCCTATGAGTTCACGAGA	0.459302
28	9957	Inf	4	TCCCTATGAGTTCACGAGA	0.459302
28	9957	Inf	4	TCCCTATGAGTTCACGAGA	0.459302
28	9957	Inf	4	TCCCTATGAGTTCACGAGA	0.459302
28	9957	Inf	4	TCCCTATGAGTTCACGAGA	0.459302
28	9957	Inf	4	TCCCTATGAGTTCACGAGA	0.459302
28	9957	Inf	4	TCCCTATGAGTTCACGAGA	0.459302
28	9957	Inf	4	TCCCTATGAGTTCACGAGA	0.459302
28	9957	Inf	4	TCCCTATGAGTTCACGAGA	0.459302
28	9957	Inf	4	TCCCTATGAGTTCACGAGA	0.459302
28	9957	Inf	4	TCCCTATGAGTTCACGAGA	0.459302
28	9957	Inf	4	TCCCTATGAGTTCACGAGA	0.459302
28	9957	Inf	4	TCCCTATGAGTTCACGAGA	0.459302
28	9957	Inf	4	TCCCTATGAGTTCACGAGA	0.459302
28	9957	Inf	4	TCCCTATGAGTTCACGAGA	0.459302
28	9957	Inf	4	TCCCTATGAGTTCACGAGA	0.459302
28	9957	Inf	4	TCCCTATGAGTTCACGAGA	0.459302
28	9957	Inf	4	TCCCTATGAGTTCACGAGA	0.459302
28	9957	Inf	4	TCCCTATGAGTTCACGAGA	0.459302
28	9957	Inf	4	TCCCTATGAGTTCACGAGA	0.459302
28	9957	Inf	4	TCCCTATGAGTTCACGAGA	0.459302
28	9957	Inf	4	TCCCTATGAGTTCACGAGA	0.459302
28	9957	Inf	4	TCCCTATGAGTTCACGAGA	0.459302
28	9957	Inf	4	TCCCTATGAGTTCACGAGA	0.459302
28	9957	Inf	4	TCCCTATGAGTTCACGAGA	0.459302
28	9957	Inf	4	TCCCTATGAGTTCACGAGA	0.459302
28	9957	Inf	4	TCCCTATGAGTTCACGAGA	0.459302
28	9957	Inf	4	TCCCTATGAGTTCACGAGA	0.459302
28	9957	Inf	4	TCCCTATGAGTTCACGAGA	0.459302
28	9957	Inf	4	TCCCTATGAGTTCACGAGA	0.459302
28	9957	Inf	4	TCCCTATGAGTTCACGAGA	0.459302
28	9957	Inf	4	TCCCTATGAGTTCACGAGA	0.459302
28	9957	Inf	4	TCCCTATGAGTTCACGAGA	0.459302
28	9957	Inf	4	TCCCTATGAGTTCACGAGA	0.459302
28	9957	Inf	4	TCCCTATGAGTTCACGAGA	0.459302
28	9957	Inf	4	TCCCTATGAGTTCACGAGA	0.459302
28	9957	Inf	4	TCCCTATGAGTTCACGAGA	0.459302
28	9957	Inf	4	TCCCTATGAGTTCACGAGA	0.459302
28	9957	Inf	4	TCCCTATGAGTTCACGAGA	0.459302
28	9957	Inf	4	TCCCTATGAGTTCACGAGA	0.459302
28	9957	Inf	4	TCCCTATGAGTTCACGAGA	0.459302
28	9957	Inf	4	TCCCTATGAGTTCACGAGA	0.459302
28	9957	Inf	4	TCCCTATGAGTTCACGAGA	0.459302
28	9957	Inf	4	TCCCTATGAGTTCACGAGA	0.459302
28	9957	Inf	4	TCCCTATGAGTTCACGAGA	0.459302
28	9957	Inf	4	TCCCTATGAGTTCACGAGA	0.459302
28	9957	Inf	4	TCCCTATGAGTTCACGAGA	0.459302
28	9957	Inf	4	TCCCTATGAGTTCACGAGA	0.459302
28	9957	Inf	4	TCCCTATGAGTTCACGAGA	0.459302
28	9957	Inf	4	TCCCTATGAGTTCACGAGA	0.459302
28	9957	Inf	4	TCCCTATGAGTTCACGAGA	0.459302
28	9957	Inf	4	TCCCTATGAGTTCACGAGA	0.459302
28	9957	Inf	4	TCCCTATGAGTTCACGAGA	0.459302
28	9957	Inf	4	TCCCTATGAGTTCACGAGA	0.459302
28	9957	Inf	4	TCCCTATGAGTTCACGAGA	0.459302
28	9957	Inf	4	TCCCTATGAGTTCACGAGA	0.459302
28	9957	Inf	4	TCCCTATGAGTTCACGAGA	0.459302
28	9957	Inf	4	TCCCTATGAGTTCACGAGA	0.459302
28	9957	Inf	4	TCCCTATGAGTTCACGAGA	0.459302
28	9957	Inf	4	TCCCTATGAGTTCACGAGA	0.459302
28	9957	Inf	4	TCCCTATGAGTTCACGAGA	0.459302
28	9957	Inf	4	TCCCTATGAGTTCACGAGA	0.459302
28	9957	Inf	4	TCCCTATGAGTTCACGAGA	0.459302
28	9957	Inf	4	TCCCTATGAGTTCACGAGA	0.459302
28	9957	Inf	4	TCCCTATGAGTTCACGAGA	0.459302
28	9957	Inf	4	TCCCTATGAGTTCACGAGA	0.459302
28	9957	Inf	4	TCCCTATGAGTTCACGAGA	0.459302
28	9957	Inf	4	TCCCTATGAGTTCACGAGA	0.459302
28	9957	Inf	4	TCCCTATGAGTTCACGAGA	0.459302
28	9957	Inf	4	TCCCTATGAGTTCACGAGA	0.459302
28	9957	Inf	4	TCCCTATGAGTTCACGAGA	0.459302
28	9957	Inf	4	TCCCTATGAGTTCACGAGA	0.459302
28	9957	Inf	4	TCCCTATGAGTTCACGAGA	0.459302
28	9957	Inf	4	TCCCTATGAGTTCACGAGA	0.459302
28	9957	Inf	4	TCCCTATGAGTTCACGAGA	0.459302
28	9957	Inf	4	TCCCTATGAGTTCACGAGA	0.459302
28	9957	Inf	4	TCCCTATGAGTTCACGAGA	0.459302
28	9957	Inf	4	TCCCTATGAGTTCACGAGA	0.459302
28	9957	Inf	4	TCCCTATGAGTTCACGAGA	0.459302
28	9957	Inf	4	TCCCTATGAGTTCACGAGA	0.459302
28	9957	Inf	4	TCCCTATGAGTTCACGAGA	0.459302
28	9957	Inf	4	TCCCTATGAGTTCACGAGA	0.459302
28	9957	Inf	4	TCCCTATGAGTTCACGAGA	0.459302
28	9957	Inf	4	TCCCTATGAGTTCACGAGA	0.459302
28	9957	Inf	4	TCCCTATGAGTTCACGAGA	0.459302
28	9957	Inf	4	TCCCTATGAGTTCACGAGA	0.459302
28	9957	Inf	4	TCCCTATGAGTTCACGAGA	0.459302
28	9957	Inf	4	TCCCTATGAGTTCACGAGA	0.459302
28	9957	Inf	4	TCCCTATGAGTTCACGAGA	0.459302
28	9957	Inf	4	TCCCTATGAGTTCACGAGA	0.459302
28	9957	Inf	4	TCCCTATGAGTTCACGAGA	0.459302
28	9957	Inf	4	TCCCTATGAGTTCACGAGA	0.459302
28	9957	Inf	4	TCCCTATGAGTTCACGAGA	0.459302
28	9957	Inf	4	TCCCTATGAGTTCACGAGA	0.459302
28	9957	Inf	4	TCCCTATGAGTTCACGAGA	0.459302
28	9957	Inf	4	TCCCTATGAGTTCACGAGA	0.459302
28	9957	Inf	4	TCCCTATGAGTTCACGAGA	0.459302
28	9957	Inf	4	TCCCTATGAGTTCACGAGA	0.459302
28	9957	Inf	4	TCCCTATGAGTTCACGAGA	0.459302
28	9957	Inf	4	TCCCTATGAGTTCACGAGA	0.459302
28	9957	Inf	4	TCCCTATGAGTTCACGAGA	0.459302
28	9957	Inf	4	TCCCTATGAGTTCACGAGA	0.459302
28	9957	Inf	4	TCCCTATGAGTTCACGAGA	0.459302
28	9957	Inf	4	TCCCTATGAGTTCACGAGA	0.459302
28	9957	Inf	4	TCCCTATGAGTTCACGAGA	0.459302
28	9957	Inf	4	TCCCTATGAGTTCACGAGA	0.459302
28	9957	Inf	4	TCCCTATGAGTTCACGAGA	0.459302
28	9957	Inf	4	TCCCTATGAGTTCACGAGA	0.459302
28	9957	Inf	4	TCCCTATGAGTTCACGAGA	0.459302
28	9957	Inf	4	TCCCTATGAGTTCACGAGA	0.459302
28	9957	Inf	4	TCCCTATGAGTTCACGAGA	0.459302
28	9957	Inf	4	TCCCTATGAGTTCACGAGA	0.459302
28	9957	Inf	4	TCCCTATGAGTTCACGAGA	0.459302
28	9957	Inf	4	TCCCTATGAGTTCACGAGA	0.459302
28	9957	Inf	4	TCCCTATGAGTTCACGAGA	0.459302
28	9957	Inf	4	TCCCTATGAGTTCACGAGA	0.459302
28	9957	Inf	4	TCCCTATGAGTTCACGAGA	0.459302
28	9957	Inf	4	TCCCTATGAGTTCACGAGA	0.459302
28	9957	Inf	4	TCCCTATGAGTTCACGAGA	0.459302
28	9957	Inf	4	TCCCTATGAGTTCACGAGA	0.459302
28	9957	Inf	4	TCCCTATGAGTTCACGAGA	0.459302
28	9957	Inf	4	TCCCTATGAGTTCACGAGA	0.459302
28	9957	Inf	4	TCCCTATGAGTTCACGAGA	0.459302
28	9957	Inf	4	TCCCTATGAGTTCACGAGA	0.459302
28	9957	Inf	4	TCCCTATGAGTTCACGAGA	0.459302
28	9957	Inf	4	TCCCTATGAGTTCACGAGA	0.459302
28	9957	Inf	4	TCCCTATGAGTTCACGAGA	0.459302
28	9957	Inf	4	TCCCTATGAGTTCACGAGA	0.459302
28	9957	Inf	4	TCCCTATGAGTTCACGAGA	0.459302
28	9957	Inf	4	TCCCTATGAGTTCACGAGA	0.459302
28	9957	Inf	4	TCCCTATGAGTTCACGAGA	0.459302
28	9957	Inf	4	TCCCTATGAGTTCACGAGA	0.459302
28	9957	Inf	4	TCCCTATGAGTTCACGAGA	0.459302
28	9957	Inf	4	TCCCTATGAGTTCACGAGA	0.459302
28	9957	Inf	4	TCCCTATGAGTTCACGAGA	0.459302
28	9957	Inf	4	TCCCTATGAGTTCACGAGA	0.459302
28	9957	Inf	4	TCCCTATGAGTTCACGAGA	0.459302
28	9957	Inf	4	TCCCTATGAGTTCACGAGA	0.459302
28	9957	Inf	4	TCCCTATGAGTTCACGAGA	0.459302
28	9957	Inf	4	TCCCTATGAGTTCACGAGA	0.459302
28	9957	Inf	4	TCCCTATGAGTTCACGAGA	0.459302
28	9957	Inf	4	TCCCTATGAGTTCACGAGA	0.459302
28	9957	Inf	4	TCCCTATGAGTTCACGAGA	0.459302
28	9957	Inf	4	TCCCTATGAGTTCACGAGA	0.459302
28	9957	Inf	4	TCCCTATGAGTTCACGAGA	0.459302
28	9957	Inf	4	TCCCTATGAGTTCACGAGA	0.459302
28	9957	Inf	4	TCCCTATGAGTTCACGAGA	0.459302
28	9957	Inf	4	TCCCTATGAGTTCACGAGA	0.459302
28	9957	Inf	4	TCCCTATGAGTTCACGAGA	0.459302
28	9957	Inf	4	TCCCTATGAGTTCACGAGA	0.459302
28	9957	Inf	4	TCCCTATGAGTTCACGAGA	0.459302
28	9957	Inf	4	TCCCTATGAGTTCACGAGA	0.459302
28	9957	Inf	4	TCCCTATGAGTTCACGAGA	0.459302
28	9957	Inf	4	TCCCTATGAGTTCACGAGA	0.459302
28	9957	Inf	4	TCCCTATGAGTTCACGAGA	0.459302
28	9957	Inf	4	TCCCTATGAGTTCACGAGA	0.459302
28	9957	Inf	4	TCCCTATGAGTTCACGAGA	0.459302
28	9957	Inf	4	TCCCTATGAGTTCACGAGA	0.459302
28	9957	Inf	4	TCCCTATGAGTTCACGAGA	0.459302
28	9957	Inf	4	TCCCTATGAGTTCACGAGA	0.459302
28	9957	Inf	4	TCCCTATGAGTTCACGAGA	0.459302
28	9957	Inf	4	TCCCTATGAGTTCACGAGA	0.459302
28	9957	Inf	4	TCCCTATGAGTTCACGAGA	0.459302
28	9957	Inf	4	TCCCTATGAGTTCACGAGA	0.459302
28	9957	Inf	4	TCCCTATGAGTTCACGAGA	0.459302
28	9957	Inf	4	TCCCTATGAGTTCACGAGA	0.459302
28	9957	Inf	4	TCCCTATGAGTTCACGAGA	0.459302
28	9957	Inf	4	TCCCTATGAGTTCACGAGA	0.459302
28	9957	Inf	4	TCCCTATGAGTTCACGAGA	0.459302
28	9957	Inf	4	TCCCTATGAGTTCACGAGA	0.459302
28	9957	Inf	4	TCCCTATGAGTTCACGAGA	0.459302
28	9957	Inf	4	TCCCTATGAGTTCACGAGA	0.459302
28	9957	Inf	4	TCCCTATGAGTTCACGAGA	0.459302
28	9957	Inf	4	TCCCTATGAGTTCACGAGA	0.459302
28	9957	Inf	4	TCCCTATGAGTTCACGAGA	0.459302
28	9957	Inf	4	TCCCTATGAGTTCACGAGA	0.459302
28	9957	Inf	4	TCCCTATGAGTTCACGAGA	0.459302
28	9957	Inf	4	TCCCTATGAGTTCACGAGA	0.459302
28	9957	Inf	4	TCCCTATGAGTTCACGAGA	0.459302
28	9957	Inf	4	TCCCTATGAGTTCACGAGA	0.459302
28	9957	Inf	4	TCCCTATGAGTTCACGAGA	0.459302
28	9957	Inf	4	TCCCTATGAGTTCACGAGA	0.459302
28	9957	Inf	4	TCCCTATGAGTTCACGAGA	0.459302
28	9957	Inf	4	TCCCTATGAGTTCACGAGA	0.459302
28	9957	Inf	4	TCCCTATGAGTTCACGAGA	0.459302
28	9957	Inf	4	TCCCTATGAGTTCACGAGA	0.459302
28	9957	Inf	4	TCCCTATGAGTTCACGAGA	0.459302
28	9957	Inf	4	TCCCTATGAGTTCACGAGA	0.459302
28	9957	Inf	4	TCCCTATGAGTTCACGAGA	0.459302
28	9957	Inf	4	TCCCTATGAGTTCACGAGA	0.459302
28	9957	Inf	4	TCCCTATGAGTTCACGAGA	0.459302
28	9957	Inf	4	TCCCTATGAGTTCACGAGA	0.459302
28	9957	Inf	4	TCCCTATGAGTTCACGAGA	0.459302
28	11	2	5	TCCCAAAGAGTAAACGAGA	0.18363
28	11	2	5	TCCCAAAGAGTAAACGAGA	0.18363
28	11	2	5	TCCCAAAGAGTAAACGAGA	0.18363
28	11	2	5	TCCCAAAGAGTAAACGAGA	0.18363
28	11	2	5	TCCCAAAGAGTAAACGAGA	0.18363
28	11	2	5	TCCCAAAGAGTAAACGAGA	0.18363
28	11	2	5	TCCCAAAGAGTAAACGAGA	0.18363
28	11	2	5	TCCCAAAGAGTAAACGAGA	0.18363
28	11	2	5	TCCCAAAGAGTAAACGAGA	0.18363
28	11	2	5	TCCCAAAGAGTAAACGAGA	0.18363
28	11	2	5	TCCCAAAGAGTAAACGAGA	0.18363
28	11	2	5	TCCCAAAGAGTAAACGAGA	0.18363
28	11	2	5	TCCCAAAGAGTAAACGAGA	0.18363
28	11	2	5	TCCCAAAGAGTAAACGAGA	0.18363
28	11	2	5	TCCCAAAGAGTAAACGAGA	0.18363
28	11	2	5	TCCCAAAGAGTAAACGAGA	0.18363
28	11	2	5	TCCCAAAGAGTAAACGAGA	0.18363
28	11	2	5	TCCCAAAGAGTAAACGAGA	0.18363
28	11	2	5	TCCCAAAGAGTAAACGAGA	0.18363
28	11	2	5	TCCCAAAGAGTAAACGAGA	0.18363
28	11	2	5	TCCCAAAGAGTAAACGAGA	0.18363
28	11	2	5	TCCCAAAGAGTAAACGAGA	0.18363
28	11	2	5	TCCCAAAGAGTAAACGAGA	0.18363
28	11	2	5	TCCCAAAGAGTAAACGAGA	0.18363
28	11	2	5	TCCCAAAGAGTAAACGAGA	0.18363
28	11	2	5	TCCCAAAGAGTAAACGAGA	0.18363
28	11	2	5	TCCCAAAGAGTAAACGAGA	0.18363
28	11	2	5	TCCCAAAGAGTAAACGAGA	0.18363
28	11	2	5	TCCCAAAGAGTAAACGAGA	0.18363
28	11	2	5	TCCCAAAGAGTAAACGAGA	0.18363
28	11	2	5	TCCCAAAGAGTAAACGAGA	0.18363
28	11	2	5	TCCCAAAGAGTAAACGAGA	0.18363
28	11	2	5	TCCCAAAGAGTAAACGAGA	0.18363
28	11	2	5	TCCCAAAGAGTAAACGAGA	0.18363
28	11	2	5	TCCCAAAGAGTAAACGAGA	0.18363
28	11	2	5	TCCCAAAGAGTAAACGAGA	0.18363
28	11	2	5	TCCCAAAGAGTAAACGAGA	0.18363
28	11	2	5	TCCCAAAGAGTAAACGAGA	0.18363
28	11	2	5	TCCCAAAGAGTAAACGAGA	0.18363
28	11	2	5	TCCCAAAGAGTAAACGAGA	0.18363
28	11	2	5	TCCCAAAGAGTAAACGAGA	0.18363
28	11	2	5	TCCCAAAGAGTAAACGAGA	0.18363
28	11	2	5	TCCCAAAGAGTAAACGAGA	0.18363
28	11	2	5	TCCCAAAGAGTAAACGAGA	0.18363
28	11	2	5	TCCCAAAGAGTAAACGAGA	0.18363
28	11	2	5	TCCCAAAGAGTAAACGAGA	0.18363
28	11	2	5	TCCCAAAGAGTAAACGAGA	0.18363
28	11	2	5	TCCCAAAGAGTAAACGAGA	0.18363
28	11	2	5	TCCCAAAGAGTAAACGAGA	0.18363
28	11	2	5	TCCCAAAGAGTAAACGAGA	0.18363
28	11	2	5	TCCCAAAGAGTAAACGAGA	0.18363
28	11	2	5	TCCCAAAGAGTAAACGAGA	0.18363
28	11	2	5	TCCCAAAGAGTAAACGAGA	0.18363
28	11	2	5	TCCCAAAGAGTAAACGAGA	0.18363
28	11	2	5	TCCCAAAGAGTAAACGAGA	0.18363
28	11	2	5	TCCCAAAGAGTAAACGAGA	0.18363
28	11	2	5	TCCCAAAGAGTAAACGAGA	0.18363
28	11	2	5	TCCCAAAGAGTAAACGAGA	0.18363
28	11	2	5	TCCCAAAGAGTAAACGAGA	0.18363
28	11	2	5	TCCCAAAGAGTAAACGAGA	0.18363
28	11	2	5	TCCCAAAGAGTAAACGAGA	0.18363
28	11	2	5	TCCCAAAGAGTAAACGAGA	0.18363
28	11	2	5	TCCCAAAGAGTAAACGAGA	0.18363
28	11	2	5	TCCCAAAGAGTAAACGAGA	0.18363
28	11	2	5	TCCCAAAGAGTAAACGAGA	0.18363
28	11	2	5	TCCCAAAGAGTAAACGAGA	0.18363
28	11	2	5	TCCCAAAGAGTAAACGAGA	0.18363
28	11	2	5	TCCCAAAGAGTAAACGAGA	0.18363
28	11	2	5	TCCCAAAGAGTAAACGAGA	0.18363
28	11	2	5	TCCCAAAGAGTAAACGAGA	0.18363
28	11	2	5	TCCCAAAGAGTAAACGAGA	0.18363
28	11	2	5	TCCCAAAGAGTAAACGAGA	0.18363
28	11	2	5	TCCCAAAGAGTAAACGAGA	0.18363
28	11	2	5	TCCCAAAGAGTAAACGAGA	0.18363
28	11	2	5	TCCCAAAGAGTAAACGAGA	0.18363
28	11	2	5	TCCCAAAGAGTAAACGAGA	0.18363
28	11	2	5	TCCCAAAGAGTAAACGAGA	0.18363
28	11	2	5	TCCCAAAGAGTAAACGAGA	0.18363
28	11	2	5	TCCCAAAGAGTAAACGAGA	0.18363
28	11	2	5	TCCCAAAGAGTAAACGAGA	0.18363
28	11	2	5	TCCCAAAGAGTAAACGAGA	0.18363
28	11	2	5	TCCCAAAGAGTAAACGAGA	0.18363
28	11	2	5	TCCCAAAGAGTAAACGAGA	0.18363
28	11	2	5	TCCCAAAGAGTAAACGAGA	0.18363
28	11	2	5	TCCCAAAGAGTAAACGAGA	0.18363
28	11	2	5	TCCCAAAGAGTAAACGAGA	0.18363
28	11	2	5	TCCCAAAGAGTAAACGAGA	0.18363
28	11	2	5	TCCCAAAGAGTAAACGAGA	0.18363
28	11	2	5	TCCCAAAGAGTAAACGAGA	0.18363
28	11	2	5	TCCCAAAGAGTAAACGAGA	0.18363
28	11	2	5	TCCCAAAGAGTAAACGAGA	0.18363
28	11	2	5	TCCCAAAGAGTAAACGAGA	0.18363
28	11	2	5	TCCCAAAGAGTAAACGAGA	0.18363
28	11	2	5	TCCCAAAGAGTAAACGAGA	0.18363
28	11	2	4	TCCCAAAGAGTAAACGAGA	0.18363
28	11	2	4	TCCCAAAGAGTAAACGAGA	0.18363
28	11	2	4	TCCCAAAGAGTAAACGAGA	0.18363
28	11	2	4	TCCCAAAGAGTAAACGAGA	0.18363
28	11	2	4	TCCCAAAGAGTAAACGAGA	0.18363
28	11	2	4	TCCCAAAGAGTAAACGAGA	0.18363
28	11	2	4	TCCCAAAGAGTAAACGAGA	0.18363
28	11	2	4	TCCCAAAGAGTAAACGAGA	0.18363
28	11	2	4	TCCCAAAGAGTAAACGAGA	0.18363
28	11	2	4	TCCCAAAGAGTAAACGAGA	0.18363
28	11	2	4	TCCCAAAGAGTAAACGAGA	0.18363
28	11	2	4	TCCCAAAGAGTAAACGAGA	0.18363
28	11	2	4	TCCCAAAGAGTAAACGAGA	0.18363
28	11	2	4	TCCCAAAGAGTAAACGAGA	0.18363
28	11	2	4	TCCCAAAGAGTAAACGAGA	0.18363
28	11	2	4	TCCCAAAGAGTAAACGAGA	0.18363
28	11	2	4	TCCCAAAGAGTAAACGAGA	0.18363
28	11	2	4	TCCCAAAGAGTAAACGAGA	0.18363
28	11	2	4	TCCCAAAGAGTAAACGAGA	0.18363
28	11	2	4	TCCCAAAGAGTAAACGAGA	0.18363
28	11	2	4	TCCCAAAGAGTAAACGAGA	0.18363
28	11	2	4	TCCCAAAGAGTAAACGAGA	0.18363
28	11	2	4	TCCCAAAGAGTAAACGAGA	0.18363
28	11	2	4	TCCCAAAGAGTAAACGAGA	0.18363
28	11	2	4	TCCCAAAGAGTAAACGAGA	0.18363
28	11	2	4	TCCCAAAGAGTAAACGAGA	0.18363
28	11	2	4	TCCCAAAGAGTAAACGAGA	0.18363
28	11	2	4	TCCCAAAGAGTAAACGAGA	0.18363
28	11	2	4	TCCCAAAGAGTAAACGAGA	0.18363
28	11	2	4	TCCCAAAGAGTAAACGAGA	0.18363
28	11	2	4	TCCCAAAGAGTAAACGAGA	0.18363
28	11	2	4	TCCCAAAGAGTAAACGAGA	0.18363
28	11	2	4	TCCCAAAGAGTAAACGAGA	0.18363
28	11	2	4	TCCCAAAGAGTAAACGAGA	0.18363
28	11	2	4	TCCCAAAGAGTAAACGAGA	0.18363
28	11	2	4	TCCCAAAGAGTAAACGAGA	0.18363
28	11	2	4	TCCCAAAGAGTAAACGAGA	0.18363
28	11	2	4	TCCCAAAGAGTAAACGAGA	0.18363
28	11	2	4	TCCCAAAGAGTAAACGAGA	0.18363
28	11	2	4	TCCCAAAGAGTAAACGAGA	0.18363
28	11	2	4	TCCCAAAGAGTAAACGAGA	0.18363
28	11	2	4	TCCCAAAGAGTAAACGAGA	0.18363
28	11	2	4	TCCCAAAGAGTAAACGAGA	0.18363
28	11	2	4	TCCCAAAGAGTAAACGAGA	0.18363
28	11	2	4	TCCCAAAGAGTAAACGAGA	0.18363
28	11	2	4	TCCCAAAGAGTAAACGAGA	0.18363
28	11	2	4	TCCCAAAGAGTAAACGAGA	0.18363
28	11	2	4	TCCCAAAGAGTAAACGAGA	0.18363
28	11	2	4	TCCCAAAGAGTAAACGAGA	0.18363
28	11	2	4	TCCCAAAGAGTAAACGAGA	0.18363
28	11	2	4	TCCCAAAGAGTAAACGAGA	0.18363
28	11	2	4	TCCCAAAGAGTAAACGAGA	0.18363
28	11	2	4	TCCCAAAGAGTAAACGAGA	0.18363
28	11	2	4	TCCCAAAGAGTAAACGAGA	0.18363
28	11	2	4	TCCCAAAGAGTAAACGAGA	0.18363
28	11	2	4	TCCCAAAGAGTAAACGAGA	0.18363
28	11	2	4	TCCCAAAGAGTAAACGAGA	0.18363
28	11	2	4	TCCCAAAGAGTAAACGAGA	0.18363
28	11	2	4	TCCCAAAGAGTAAACGAGA	0.18363
28	11	2	4	TCCCAAAGAGTAAACGAGA	0.18363
28	11	2	4	TCCCAAAGAGTAAACGAGA	0.18363
28	11	2	4	TCCCAAAGAGTAAACGAGA	0.18363
28	11	2	4	TCCCAAAGAGTAAACGAGA	0.18363
28	11	2	4	TCCCAAAGAGTAAACGAGA	0.18363
28	11	2	4	TCCCAAAGAGTAAACGAGA	0.18363
28	11	2	4	TCCCAAAGAGTAAACGAGA	0.18363
28	11	2	4	TCCCAAAGAGTAAACGAGA	0.18363
28	11	2	4	TCCCAAAGAGTAAACGAGA	0.18363
28	11	2	4	TCCCAAAGAGTAAACGAGA	0.18363
28	11	2	4	TCCCAAAGAGTAAACGAGA	0.18363
28	11	2	4	TCCCAAAGAGTAAACGAGA	0.18363
28	11	2	4	TCCCAAAGAGTAAACGAGA	0.18363
28	11	2	4	TCCCAAAGAGTAAACGAGA	0.18363
28	11	2	4	TCCCAAAGAGTAAACGAGA	0.18363
28	11	2	4	TCCCAAAGAGTAAACGAGA	0.18363
28	11	2	4	TCCCAAAGAGTAAACGAGA	0.18363
28	11	2	4	TCCCAAAGAGTAAACGAGA	0.18363
28	11	2	4	TCCCAAAGAGTAAACGAGA	0.18363
28	11	2	4	TCCCAAAGAGTAAACGAGA	0.18363
28	11	2	4	TCCCAAAGAGTAAACGAGA	0.18363
28	11	2	4	TCCCAAAGAGTAAACGAGA	0.18363
28	11	2	4	TCCCAAAGAGTAAACGAGA	0.18363
28	11	2	4	TCCCAAAGAGTAAACGAGA	0.18363
28	11	2	4	TCCCAAAGAGTAAACGAGA	0.18363
28	11	2	4	TCCCAAAGAGTAAACGAGA	0.18363
28	11	2	4	TCCCAAAGAGTAAACGAGA	0.18363
28	11	2	4	TCCCAAAGAGTAAACGAGA	0.18363
28	11	2	4	TCCCAAAGAGTAAACGAGA	0.18363
28	11	2	4	TCCCAAAGAGTAAACGAGA	0.18363
28	11	2	4	TCCCAAAGAGTAAACGAGA	0.18363
28	11	2	4	TCCCAAAGAGTAAACGAGA	0.18363
28	11	2	4	TCCCAAAGAGTAAACGAGA	0.18363
28	11	2	4	TCCCAAAGAGTAAACGAGA	0.18363
28	11	2	4	TCCCAAAGAGTAAACGAGA	0.18363
28	11	2	4	TCCCAAAGAGTAAACGAGA	0.18363
28	11	2	4	TCCCAAAGAGTAAACGAGA	0.18363
28	11	2	4	TCCCAAAGAGTAAACGAGA	0.18363
28	11	2	4	TCCCAAAGAGTAAACGAGA	0.18363
28	11	2	4	TCCCAAAGAGTAAACGAGA	0.18363
28	11	2	4	TCCCAAAGAGTAAACGAGA	0.18363
28	11	2	4	TCCCAAAGAGTAAACGAGA	0.18363
28	11	2	4	TCCCAAAGAGTAAACGAGA	0.18363
28	11	2	4	TCCCAAAGAGTAAACGAGA	0.18363
28	11	2	4	TCCCAAAGAGTAAACGAGA	0.18363
28	11	2	4	TCCCAAAGAGTAAACGAGA	0.18363
28	11	2	4	TCCCAAAGAGTAAACGAGA	0.18363
28	11	2	4	TCCCAAAGAGTAAACGAGA	0.18363
28	11	2	4	TCCCAAAGAGTAAACGAGA	0.18363
28	11	2	4	TCCCAAAGAGTAAACGAGA	0.18363
28	11	2	4	TCCCAAAGAGTAAACGAGA	0.18363
28	11	2	4	TCCCAAAGAGTAAACGAGA	0.18363
28	11	2	4	TCCCAAAGAGTAAACGAGA	0.18363
28	11	2	4	TCCCAAAGAGTAAACGAGA	0.18363
28	11	2	4	TCCCAAAGAGTAAACGAGA	0.18363
28	11	2	4	TCCCAAAGAGTAAACGAGA	0.18363
28	11	2	4	TCCCAAAGAGTAAACGAGA	0.18363
28	11	2	4	TCCCAAAGAGTAAACGAGA	0.18363
28	11	2	4	TCCCAAAGAGTAAACGAGA	0.18363
28	11	2	4	TCCCAAAGAGTAAACGAGA	0.18363
28	11	2	4	TCCCAAAGAGTAAACGAGA	0.18363
28	11	2	4	TCCCAAAGAGTAAACGAGA	0.18363
28	11	2	4	TCCCAAAGAGTAAACGAGA	0.18363
28	11	2	4	TCCCAAAGAGTAAACGAGA	0.18363
28	11	2	4	TCCCAAAGAGTAAACGAGA	0.18363
28	11	2	4	TCCCAAAGAGTAAACGAGA	0.18363
28	11	2	4	TCCCAAAGAGTAAACGAGA	0.18363
28	11	2	4	TCCCAAAGAGTAAACGAGA	0.18363
28	11	2	4	TCCCAAAGAGTAAACGAGA	0.18363
28	11	2	4	TCCCAAAGAGTAAACGAGA	0.18363
28	11	2	4	TCCCAAAGAGTAAACGAGA	0.18363
28	11	2	4	TCCCAAAGAGTAAACGAGA	0.18363
28	11	2	4	TCCCAAAGAGTAAACGAGA	0.18363
28	11	2	4	TCCCAAAGAGTAAACGAGA	0.18363
28	11	2	4	TCCCAAAGAGTAAACGAGA	0.18363
28	11	2	4	TCCCAAAGAGTAAACGAGA	0.18363
28	11	2	4	TCCCAAAGAGTAAACGAGA	0.18363
28	11	2	4	TCCCAAAGAGTAAACGAGA	0.18363
28	11	2	4	TCCCAAAGAGTAAACGAGA	0.18363
28	11	2	4	TCCCAAAGAGTAAACGAGA	0.18363
28	11	2	4	TCCCAAAGAGTAAACGAGA	0.18363
28	11	2	4	TCCCAAAGAGTAAACGAGA	0.18363
28	11	2	4	TCCCAAAGAGTAAACGAGA	0.18363
28	11	2	4	TCCCAAAGAGTAAACGAGA	0.18363
28	11	2	4	TCCCAAAGAGTAAACGAGA	0.18363
28	11	2	4	TCCCAAAGAGTAAACGAGA	0.18363
28	11	2	4	TCCCAAAGAGTAAACGAGA	0.18363
4236	6213	3	2	TCCCAGCAAGTCTTGGAGA	0.250516
4236	6213	3	2	TCCCAGCAAGTCTTGGAGA	0.250516
4236	6213	3	2	TCCCAGCAAGTCTTGGAGA	0.250516
4236	6213	3	2	TCCCAGCAAGTCTTGGAGA	0.250516
4236	6213	3	2	TCCCAGCAAGTCTTGGAGA	0.250516
4236	6213	3	2	TCCCAGCAAGTCTTGGAGA	0.250516
4236	6213	3	2	TCCCAGCAAGTCTTGGAGA	0.250516
4236	6213	3	2	TCCCAGCAAGTCTTGGAGA	0.250516
4236	6213	3	2	TCCCAGCAAGTCTTGGAGA	0.250516
4236	6213	3	2	TCCCAGCAAGTCTTGGAGA	0.250516
4236	6213	3	2	TCCCAGCAAGTCTTGGAGA	0.250516
4236	6213	3	2	TCCCAGCAAGTCTTGGAGA	0.250516
4236	6213	3	2	TCCCAGCAAGTCTTGGAGA	0.250516
4236	6213	3	2	TCCCAGCAAGTCTTGGAGA	0.250516
4236	6213	3	2	TCCCAGCAAGTCTTGGAGA	0.250516
4236	6213	3	2	TCCCAGCAAGTCTTGGAGA	0.250516
4236	6213	3	2	TCCCAGCAAGTCTTGGAGA	0.250516
4236	6213	3	2	TCCCAGCAAGTCTTGGAGA	0.250516
4236	6213	3	2	TCCCAGCAAGTCTTGGAGA	0.250516
4236	6213	3	2	TCCCAGCAAGTCTTGGAGA	0.250516
4236	6213	3	2	TCCCAGCAAGTCTTGGAGA	0.250516
4236	6213	3	2	TCCCAGCAAGTCTTGGAGA	0.250516
4236	6213	3	2	TCCCAGCAAGTCTTGGAGA	0.250516
4236	6213	3	2	TCCCAGCAAGTCTTGGAGA	0.250516
4236	6213	3	2	TCCCAGCAAGTCTTGGAGA	0.250516
4236	6213	3	2	TCCCAGCAAGTCTTGGAGA	0.250516
4236	6213	3	2	TCCCAGCAAGTCTTGGAGA	0.250516
4236	6213	3	2	TCCCAGCAAGTCTTGGAGA	0.250516
4236	6213	3	2	TCCCAGCAAGTCTTGGAGA	0.250516
4236	6213	3	2	TCCCAGCAAGTCTTGGAGA	0.250516
4236	6213	3	2	TCCCAGCAAGTCTTGGAGA	0.250516
4236	6213	3	2	TCCCAGCAAGTCTTGGAGA	0.250516
4236	6213	3	2	TCCCAGCAAGTCTTGGAGA	0.250516
4236	6213	3	2	TCCCAGCAAGTCTTGGAGA	0.250516
4236	6213	3	2	TCCCAGCAAGTCTTGGAGA	0.250516
4236	6213	3	2	TCCCAGCAAGTCTTGGAGA	0.250516
4236	6213	3	2	TCCCAGCAAGTCTTGGAGA	0.250516
4236	6213	3	2	TCCCAGCAAGTCTTGGAGA	0.250516
4236	6213	3	2	TCCCAGCAAGTCTTGGAGA	0.250516
4236	6213	3	2	TCCCAGCAAGTCTTGGAGA	0.250516
4236	6213	3	2	TCCCAGCAAGTCTTGGAGA	0.250516
4236	6213	3	2	TCCCAGCAAGTCTTGGAGA	0.250516
4236	6213	3	2	TCCCAGCAAGTCTTGGAGA	0.250516
4236	6213	3	2	TCCCAGCAAGTCTTGGAGA	0.250516
4236	6213	3	2	TCCCAGCAAGTCTTGGAGA	0.250516
4236	6213	3	2	TCCCAGCAAGTCTTGGAGA	0.250516
4236	6213	3	2	TCCCAGCAAGTCTTGGAGA	0.250516
4236	6213	3	2	TCCCAGCAAGTCTTGGAGA	0.250516
4236	6213	3	2	TCCCAGCAAGTCTTGGAGA	0.250516
4236	6213	3	2	TCCCAGCAAGTCTTGGAGA	0.250516
4236	6213	3	2	TCCCAGCAAGTCTTGGAGA	0.250516
4236	6213	3	2	TCCCAGCAAGTCTTGGAGA	0.250516
4236	6213	3	2	TCCCAGCAAGTCTTGGAGA	0.250516
4236	6213	3	2	TCCCAGCAAGTCTTGGAGA	0.250516
4236	6213	3	2	TCCCAGCAAGTCTTGGAGA	0.250516
4236	6213	3	2	TCCCAGCAAGTCTTGGAGA	0.250516
4236	6213	3	2	TCCCAGCAAGTCTTGGAGA	0.250516
4236	6213	3	2	TCCCAGCAAGTCTTGGAGA	0.250516
4236	6213	3	2	TCCCAGCAAGTCTTGGAGA	0.250516
4236	6213	3	2	TCCCAGCAAGTCTTGGAGA	0.250516
4236	6213	3	2	TCCCAGCAAGTCTTGGAGA	0.250516
4236	6213	3	2	TCCCAGCAAGTCTTGGAGA	0.250516
4236	6213	3	2	TCCCAGCAAGTCTTGGAGA	0.250516
4236	6213	3	2	TCCCAGCAAGTCTTGGAGA	0.250516
4236	6213	3	2	TCCCAGCAAGTCTTGGAGA	0.250516
4236	6213	3	2	TCCCAGCAAGTCTTGGAGA	0.250516
4236	6213	3	2	TCCCAGCAAGTCTTGGAGA	0.250516
4236	6213	3	2	TCCCAGCAAGTCTTGGAGA	0.250516
4236	6213	3	2	TCCCAGCAAGTCTTGGAGA	0.250516
4236	6213	3	2	TCCCAGCAAGTCTTGGAGA	0.250516
4236	6213	3	2	TCCCAGCAAGTCTTGGAGA	0.250516
4236	6213	3	2	TCCCAGCAAGTCTTGGAGA	0.250516
4236	6213	3	2	TCCCAGCAAGTCTTGGAGA	0.250516
4236	6213	3	2	TCCCAGCAAGTCTTGGAGA	0.250516
4236	6213	3	2	TCCCAGCAAGTCTTGGAGA	0.250516
4236	6213	3	2	TCCCAGCAAGTCTTGGAGA	0.250516
4236	6213	3	2	TCCCAGCAAGTCTTGGAGA	0.250516
4236	6213	3	2	TCCCAGCAAGTCTTGGAGA	0.250516
4236	6213	3	2	TCCCAGCAAGTCTTGGAGA	0.250516
4236	6213	3	2	TCCCAGCAAGTCTTGGAGA	0.250516
4236	6213	3	2	TCCCAGCAAGTCTTGGAGA	0.250516
4236	6213	3	2	TCCCAGCAAGTCTTGGAGA	0.250516
4236	6213	3	2	TCCCAGCAAGTCTTGGAGA	0.250516
4236	6213	3	2	TCCCAGCAAGTCTTGGAGA	0.250516
4236	6213	3	2	TCCCAGCAAGTCTTGGAGA	0.250516
4236	6213	3	2	TCCCAGCAAGTCTTGGAGA	0.250516
4236	6213	3	2	TCCCAGCAAGTCTTGGAGA	0.250516
4236	6213	3	2	TCCCAGCAAGTCTTGGAGA	0.250516
4236	6213	3	2	TCCCAGCAAGTCTTGGAGA	0.250516
4236	6213	3	2	TCCCAGCAAGTCTTGGAGA	0.250516
4236	6213	3	2	TCCCAGCAAGTCTTGGAGA	0.250516
4236	6213	3	2	TCCCAGCAAGTCTTGGAGA	0.250516
4236	6213	3	2	TCCCAGCAAGTCTTGGAGA	0.250516
4236	6213	3	2	TCCCAGCAAGTCTTGGAGA	0.250516
4236	6213	3	2	TCCCAGCAAGTCTTGGAGA	0.250516
4236	6213	3	2	TCCCAGCAAGTCTTGGAGA	0.250516
4236	6213	3	2	TCCCAGCAAGTCTTGGAGA	0.250516
4236	6213	3	2	TCCCAGCAAGTCTTGGAGA	0.250516
4236	6213	3	2	TCCCAGCAAGTCTTGGAGA	0.250516
4236	6213	3	2	TCCCAGCAAGTCTTGGAGA	0.250516
4236	6213	3	2	TCCCAGCAAGTCTTGGAGA	0.250516
4236	6213	3	2	TCCCAGCAAGTCTTGGAGA	0.250516
4236	6213	3	2	TCCCAGCAAGTCTTGGAGA	0.250516
4236	6213	3	2	TCCCAGCAAGTCTTGGAGA	0.250516
4236	6213	3	2	TCCCAGCAAGTCTTGGAGA	0.250516
4236	6213	3	2	TCCCAGCAAGTCTTGGAGA	0.250516
4236	6213	3	2	TCCCAGCAAGTCTTGGAGA	0.250516
4236	6213	3	2	TCCCAGCAAGTCTTGGAGA	0.250516
4236	6213	3	2	TCCCAGCAAGTCTTGGAGA	0.250516
4236	6213	3	2	TCCCAGCAAGTCTTGGAGA	0.250516
4236	6213	3	2	TCCCAGCAAGTCTTGGAGA	0.250516
4236	6213	3	2	TCCCAGCAAGTCTTGGAGA	0.250516
4236	6213	3	2	TCCCAGCAAGTCTTGGAGA	0.250516
4236	6213	3	2	TCCCAGCAAGTCTTGGAGA	0.250516
4236	6213	3	2	TCCCAGCAAGTCTTGGAGA	0.250516
4236	6213	3	2	TCCCAGCAAGTCTTGGAGA	0.250516
4236	6213	3	2	TCCCAGCAAGTCTTGGAGA	0.250516
4236	6213	3	2	TCCCAGCAAGTCTTGGAGA	0.250516
4236	6213	3	2	TCCCAGCAAGTCTTGGAGA	0.250516
4236	6213	3	2	TCCCAGCAAGTCTTGGAGA	0.250516
4236	6213	3	2	TCCCAGCAAGTCTTGGAGA	0.250516
4236	6213	3	2	TCCCAGCAAGTCTTGGAGA	0.250516
4236	6213	3	2	TCCCAGCAAGTCTTGGAGA	0.250516
4236	6213	3	2	TCCCAGCAAGTCTTGGAGA	0.250516
4236	6213	3	2	TCCCAGCAAGTCTTGGAGA	0.250516
4236	6213	3	2	TCCCAGCAAGTCTTGGAGA	0.250516
4236	6213	3	2	TCCCAGCAAGTCTTGGAGA	0.250516
4236	6213	3	2	TCCCAGCAAGTCTTGGAGA	0.250516
4236	6213	3	2	TCCCAGCAAGTCTTGGAGA	0.250516
4236	6213	3	2	TCCCAGCAAGTCTTGGAGA	0.250516
4236	6213	3	2	TCCCAGCAAGTCTTGGAGA	0.250516
4236	6213	3	2	TCCCAGCAAGTCTTGGAGA	0.250516
4236	6213	3	2	TCCCAGCAAGTCTTGGAGA	0.250516
4236	6213	3	2	TCCCAGCAAGTCTTGGAGA	0.250516
4236	6213	3	2	TCCCAGCAAGTCTTGGAGA	0.250516
4236	6213	3	2	TCCCAGCAAGTCTTGGAGA	0.250516
4236	6213	3	2	TCCCAGCAAGTCTTGGAGA	0.250516
4236	6213	3	2	TCCCAGCAAGTCTTGGAGA	0.250516
4236	6213	3	2	TCCCAGCAAGTCTTGGAGA	0.250516
4236	6213	3	2	TCCCAGCAAGTCTTGGAGA	0.250516
4236	6213	3	2	TCCCAGCAAGTCTTGGAGA	0.250516
4236	6213	3	2	TCCCAGCAAGTCTTGGAGA	0.250516
4236	6213	3	2	TCCCAGCAAGTCTTGGAGA	0.250516
4236	6213	3	2	TCCCAGCAAGTCTTGGAGA	0.250516
4236	6213	3	2	TCCCAGCAAGTCTTGGAGA	0.250516
4236	6213	3	2	TCCCAGCAAGTCTTGGAGA	0.250516
4236	6213	3	2	TCCCAGCAAGTCTTGGAGA	0.250516
4236	6213	3	2	TCCCAGCAAGTCTTGGAGA	0.250516
4236	6213	3	2	TCCCAGCAAGTCTTGGAGA	0.250516
4236	6213	3	2	TCCCAGCAAGTCTTGGAGA	0.250516
4236	6213	3	2	TCCCAGCAAGTCTTGGAGA	0.250516
4236	6213	3	2	TCCCAGCAAGTCTTGGAGA	0.250516
4236	6213	3	2	TCCCAGCAAGTCTTGGAGA	0.250516
4236	6213	3	2	TCCCAGCAAGTCTTGGAGA	0.250516
4236	6213	3	2	TCCCAGCAAGTCTTGGAGA	0.250516
4236	6213	3	2	TCCCAGCAAGTCTTGGAGA	0.250516
4236	6213	3	2	TCCCAGCAAGTCTTGGAGA	0.250516
4236	6213	3	2	TCCCAGCAAGTCTTGGAGA	0.250516
4236	6213	3	2	TCCCAGCAAGTCTTGGAGA	0.250516
4236	6213	3	2	TCCCAGCAAGTCTTGGAGA	0.250516
4236	6213	3	2	TCCCAGCAAGTCTTGGAGA	0.250516
4236	6213	3	2	TCCCAGCAAGTCTTGGAGA	0.250516
4236	6213	3	2	TCCCAGCAAGTCTTGGAGA	0.250516
4236	6213	3	2	TCCCAGCAAGTCTTGGAGA	0.250516
4236	6213	3	2	TCCCAGCAAGTCTTGGAGA	0.250516
4236	6213	3	2	TCCCAGCAAGTCTTGGAGA	0.250516
4236	6213	3	2	TCCCAGCAAGTCTTGGAGA	0.250516
4236	6213	3	2	TCCCAGCAAGTCTTGGAGA	0.250516
4236	6213	3	2	TCCCAGCAAGTCTTGGAGA	0.250516
4236	6213	3	2	TCCCAGCAAGTCTTGGAGA	0.250516
4236	6213	3	2	TCCCAGCAAGTCTTGGAGA	0.250516
4236	6213	3	2	TCCCAGCAAGTCTTGGAGA	0.250516
4236	6213	3	2	TCCCAGCAAGTCTTGGAGA	0.250516
4236	6213	3	2	TCCCAGCAAGTCTTGGAGA	0.250516
4236	6213	3	2	TCCCAGCAAGTCTTGGAGA	0.250516
4236	6213	3	2	TCCCAGCAAGTCTTGGAGA	0.250516
4236	6213	3	2	TCCCAGCAAGTCTTGGAGA	0.250516
4236	6213	3	2	TCCCAGCAAGTCTTGGAGA	0.250516
4236	6213	3	2	TCCCAGCAAGTCTTGGAGA	0.250516
4236	6213	3	2	TCCCAGCAAGTCTTGGAGA	0.250516
4236	6213	3	2	TCCCAGCAAGTCTTGGAGA	0.250516
4236	6213	3	2	TCCCAGCAAGTCTTGGAGA	0.250516
4236	6213	3	2	TCCCAGCAAGTCTTGGAGA	0.250516
4236	6213	3	2	TCCCAGCAAGTCTTGGAGA	0.250516
4236	6213	3	2	TCCCAGCAAGTCTTGGAGA	0.250516
4236	6213	3	2	TCCCAGCAAGTCTTGGAGA	0.250516
4236	6213	3	2	TCCCAGCAAGTCTTGGAGA	0.250516
4236	6213	3	2	TCCCAGCAAGTCTTGGAGA	0.250516
4236	6213	3	2	TCCCAGCAAGTCTTGGAGA	0.250516
4236	6213	3	2	TCCCAGCAAGTCTTGGAGA	0.250516
4236	6213	3	2	TCCCAGCAAGTCTTGGAGA	0.250516
4236	6213	3	2	TCCCAGCAAGTCTTGGAGA	0.250516
4236	6213	3	2	TCCCAGCAAGTCTTGGAGA	0.250516
4236	6213	3	2	TCCCAGCAAGTCTTGGAGA	0.250516
4236	6213	3	2	TCCCAGCAAGTCTTGGAGA	0.250516
4236	6213	3	2	TCCCAGCAAGTCTTGGAGA	0.250516
4236	6213	3	2	TCCCAGCAAGTCTTGGAGA	0.250516
4236	6213	3	2	TCCCAGCAAGTCTTGGAGA	0.250516
4236	6213	3	2	TCCCAGCAAGTCTTGGAGA	0.250516
4236	6213	3	2	TCCCAGCAAGTCTTGGAGA	0.250516
4236	6213	3	2	TCCCAGCAAGTCTTGGAGA	0.250516
4236	6213	3	2	TCCCAGCAAGTCTTGGAGA	0.250516
4236	6213	3	2	TCCCAGCAAGTCTTGGAGA	0.250516
4236	6213	3	2	TCCCAGCAAGTCTTGGAGA	0.250516
4236	6213	3	2	TCCCAGCAAGTCTTGGAGA	0.250516
4236	6213	3	2	TCCCAGCAAGTCTTGGAGA	0.250516
4236	6213	3	2	TCCCAGCAAGTCTTGGAGA	0.250516
4236	6213	3	2	TCCCAGCAAGTCTTGGAGA	0.250516
4236	6213	3	2	TCCCAGCAAGTCTTGGAGA	0.250516
4236	6213	3	2	TCCCAGCAAGTCTTGGAGA	0.250516
4236	6213	3	2	TCCCAGCAAGTCTTGGAGA	0.250516
4236	6213	3	2	TCCCAGCAAGTCTTGGAGA	0.250516
4236	6213	3	2	TCCCAGCAAGTCTTGGAGA	0.250516
4236	6213	3	2	TCCCAGCAAGTCTTGGAGA	0.250516
4236	6213	3	2	TCCCAGCAAGTCTTGGAGA	0.250516
4236	6213	3	2	TCCCAGCAAGTCTTGGAGA	0.250516
4236	6213	3	2	TCCCAGCAAGTCTTGGAGA	0.250516
4236	6213	3	2	TCCCAGCAAGTCTTGGAGA	0.250516
4236	6213	3	2	TCCCAGCAAGTCTTGGAGA	0.250516
4236	6213	3	2	TCCCAGCAAGTCTTGGAGA	0.250516
4236	6213	3	2	TCCCAGCAAGTCTTGGAGA	0.250516
[truncated: 998,779+ more rows]

## Sheet: Figure S3
#Table for Figure S3
[truncated: 12 more rows]

[truncated: 7 more sheets: Figures S6-S10, Figure S12, Figure S19_Kimura_10ˆ2, Figure S19_Kimura_10ˆ5, Figure S20, Figures S21-S22, Figure S23]
